# Supplementary material for: Establishing a prognostic model of ferroptosis- and immune-related signatures in kidney cancer: A study based on TCGA and ICGC databases
Source: Front Oncol. 2022 Aug 26;12:931383. doi: 10.3389/fonc.2022.931383 (PMC9459019; doi:10.3389/fonc.2022.931383)
Supplement: Supplementary file 3 [file Table_1.xlsx]

## Sheet: a-c
Description	StromalScore	ImmuneScore	ESTIMATEScore	TumorPurity
SA507211	629.731	958.873	1588.6	0.66882
SA507146	199.75	67.8705	267.621	0.799538
SA507467	952.383	1411.5	2363.88	0.580073
SA507147	797.317	1775.97	2573.29	0.554765
SA507570	948.874	1085.65	2034.52	0.618761
SA507162	759.939	1843.92	2603.86	0.551026
SA507143	-391.014	-21.8276	-412.842	0.855445
SA507262	527.223	549.62	1076.84	0.722728
SA507156	138.002	-213.858	-75.8562	0.828791
SA507290	594.682	1074.51	1669.19	0.659979
SA507155	1224.72	1775.1	2999.82	0.501619
SA507509	-454.654	-981.103	-1435.76	0.923291
SA507561	119.695	42.792	162.487	0.808711
SA507403	574.098	996.826	1570.92	0.670747
SA507253	303.495	1301.99	1605.48	0.666976
SA507165	-159.676	-345.548	-505.224	0.862389
SA507466	379.067	849.956	1229.02	0.70711
SA507131	530.249	384.73	914.979	0.738943
SA507351	52.978	1015.52	1068.5	0.723574
SA507558	373.026	1289.7	1662.72	0.660692
SA507478	166.747	1817.83	1984.57	0.624504
SA507217	1006.9	871.758	1878.66	0.636571
SA507174	974.44	1125.28	2099.72	0.611214
SA507442	-302.148	-652.936	-955.084	0.893915
SA507534	154.582	-326.395	-171.813	0.83659
SA507361	943.879	673.502	1617.38	0.665674
SA507271	443.723	645.283	1089.01	0.721493
SA507539	1301.86	1957.77	3259.63	0.468271
SA507411	-211.316	-976.882	-1188.2	0.908727
SA507341	247.246	1493.85	1741.1	0.652013
SA507308	-433.718	-1207.91	-1641.63	0.934475
SA507492	158.92	1805.97	1964.89	0.626759
SA507530	1193.6	1666.28	2859.88	0.519283
SA507194	757.068	1964	2721.07	0.536588
SA507549	945.262	805.471	1750.73	0.65094
SA507506	81.7162	1470.34	1552.06	0.672798
SA507261	720.921	1232.17	1953.09	0.628107
SA507281	-398.055	-1005.06	-1403.11	0.92144
SA507504	681.267	1553.53	2234.8	0.595403
SA507177	-525.452	-939.184	-1464.64	0.924911
SA507192	1312.54	1106.12	2418.67	0.573504
SA507232	307.762	2127.35	2435.11	0.571525
SA507135	1390.11	1580.32	2970.43	0.505347
SA507458	-96.186	-422.9	-519.086	0.863417
SA507186	729.732	2346.14	3075.87	0.491931
SA507207	-33.8021	-294.141	-327.943	0.848925
SA507388	367.917	1106.3	1474.22	0.681208
SA507176	-417.595	-147.618	-565.214	0.866814
SA507317	-642.875	1303.5	660.626	0.763578
SA507144	875.565	1288.06	2163.62	0.603764
SA507564	820.835	979.708	1800.54	0.645372
SA507495	-376.476	-805.875	-1182.35	0.908368
SA507573	292.153	125.518	417.672	0.786116
SA507518	697.005	998.458	1695.46	0.657077
SA507408	582.793	1097.35	1680.14	0.658771
SA507546	810.024	1314.78	2124.8	0.608297
SA507487	180.743	933.565	1114.31	0.718916
SA507439	511.731	1801.48	2313.21	0.586116
SA507567	579.768	1691.54	2271.31	0.591089
SA507469	-371.689	-991.218	-1362.91	0.919131
SA507275	-627.548	-997.933	-1625.48	0.933628
SA507216	331.826	1129.58	1461.4	0.682583
SA507419	-212.77	-701.553	-914.323	0.891217
SA507320	328.431	1070.21	1398.64	0.689287
SA507552	773.674	789.286	1562.96	0.671614
SA507264	-401.576	-741.52	-1143.1	0.905943
SA507396	654.02	1678.08	2332.1	0.583867
SA507278	692.866	1655.52	2348.38	0.581925
SA507126	-357.329	-638.807	-996.137	0.8966
SA507531	-184.033	800.093	616.06	0.767786
SA507339	451.815	841.555	1293.37	0.7004
SA507497	-311.704	-375.234	-686.938	0.875584
SA507167	1010.61	1071.47	2082.09	0.613261
SA507376	996.469	1410.59	2407.06	0.574899
SA507406	-422.791	-508.861	-931.652	0.892368
SA507372	0.70222	1709.81	1710.51	0.65541
SA507179	-307.001	-1011.39	-1318.39	0.916537
SA507183	365.686	1608.32	1974.01	0.625715
SA507507	-189.094	-579.834	-768.927	0.881334
SA507494	751.74	879.543	1631.28	0.66415
SA507249	577.381	575.832	1153.21	0.714935
SA507237	1072.33	922.26	1994.59	0.623355
SA507575	250.301	228.241	478.541	0.780562
SA507375	-255.173	-678.484	-933.657	0.892501
SA507189	-509.37	-1040.11	-1549.48	0.929574
SA507208	-137.238	-531.354	-668.592	0.87428
SA507324	648.664	1110.57	1759.24	0.649992
SA507294	914.198	1486.71	2400.91	0.575637
SA507521	-600.409	-1132.74	-1733.15	0.939174
SA507384	454.005	1351.8	1805.81	0.644782
SA507285	688.263	782.453	1470.72	0.681584
SA507455	643.422	1238.29	1881.71	0.636225
SA507344	-238.829	-596.205	-835.034	0.885878
SA507522	193.956	936.242	1130.2	0.717293
SA507240	-566.199	-1012.22	-1578.42	0.931131
SA507566	863.488	1105	1968.49	0.626347
SA507153	888.529	1383.83	2272.36	0.590963
SA507205	1017.83	1350.55	2368.38	0.579535
SA507525	595.842	1067.18	1663.02	0.660659
SA507204	407.28	1288.8	1696.08	0.657009
SA507197	-297.597	-685.586	-983.183	0.895756
SA507457	406.161	1876.3	2282.46	0.589767
SA507219	-512.104	-632.989	-1145.09	0.906067
SA507516	-364.894	-942.04	-1306.93	0.915863
SA507387	10.6899	81.5496	92.2394	0.814734
SA507537	-899.411	696.667	-202.744	0.839069
SA507272	920.675	871.078	1791.75	0.646357
SA507446	418.028	221.308	639.336	0.765593
SA507198	736.559	1562.26	2298.82	0.587826
SA507305	5.41383	156.39	161.804	0.80877
SA507582	874.803	1633.39	2508.2	0.562689
SA507315	-28.8721	-164.36	-193.232	0.838309
SA507542	-73.9581	-660.214	-734.172	0.878912
SA507528	-315.411	-454.78	-770.191	0.881422
SA507134	770.961	1429.8	2200.76	0.59941
SA507513	535.839	1015.77	1551.61	0.672847
SA507540	1128.86	1577.33	2706.19	0.538429
SA507576	809.027	283.879	1092.91	0.721096
SA507543	770.637	1023.04	1793.67	0.646142
SA507555	435.458	-692.82	-257.362	0.843404
SA507123	1126.97	1322.02	2448.99	0.569853
SA507158	-342.147	-665.148	-1007.3	0.897324
SA507578	-222.813	-717.651	-940.464	0.892951
SA507519	986.493	753.229	1739.72	0.652166
SA507202	794.858	643.897	1438.75	0.685009
SA507482	197.252	303.48	500.732	0.778522
SA507252	-270.097	-840.966	-1111.06	0.903942
SA507399	-300.406	-589.85	-890.256	0.889609
SA507424	712.025	1420.14	2132.17	0.607438
SA507587	478.989	1463.86	1942.85	0.629276
SA507415	426.869	749.692	1176.56	0.712534
SA507195	-618.732	-905.042	-1523.77	0.928176
SA507379	-216.181	-438.513	-654.694	0.873288
SA507579	-565.65	-905.341	-1470.99	0.925265
SA507557	686.732	845.633	1532.37	0.674934
SA507228	654.882	1667.63	2322.51	0.585009

## Sheet: d-f
Description	StromalScore	ImmuneScore	ESTIMATEScore	TumorPurity
TCGA-2K-A9WE-01	295.769	1921.3	2217.07	0.597491
TCGA-2Z-A9J1-01	-823.54	303.022	-520.518	0.863523
TCGA-2Z-A9J2-01	-844.999	190.207	-654.792	0.873295
TCGA-2Z-A9J3-01	-1651.83	-1096.45	-2748.28	0.979753
TCGA-2Z-A9J5-01	-300.039	1254.2	954.161	0.735056
TCGA-2Z-A9J6-01	-988.388	-41.4507	-1029.84	0.89878
TCGA-2Z-A9J7-01	-1514.21	-1209.9	-2724.12	0.979037
TCGA-2Z-A9J8-01	-968.089	-255.641	-1223.73	0.910891
TCGA-2Z-A9J9-01	-416.543	-272.81	-689.353	0.875755
TCGA-2Z-A9JD-01	-1088.92	-845.748	-1934.66	0.94892
TCGA-2Z-A9JE-01	-1029.93	-813.094	-1843.03	0.94459
TCGA-2Z-A9JG-01	-1029.04	-280.42	-1309.46	0.916012
TCGA-2Z-A9JI-01	-529.724	903.584	373.86	0.790075
TCGA-2Z-A9JJ-01	-358.293	216.95	-141.342	0.834132
TCGA-2Z-A9JK-01	751.168	675.779	1426.95	0.686271
TCGA-2Z-A9JL-01	-801.41	196.052	-605.358	0.869737
TCGA-2Z-A9JM-01	-284.922	769.458	484.536	0.780012
TCGA-2Z-A9JN-01	-1231.02	-547.271	-1778.29	0.941428
TCGA-2Z-A9JO-01	-444.76	-352.818	-797.578	0.883314
TCGA-2Z-A9JP-01	-540.038	359.322	-180.716	0.837306
TCGA-2Z-A9JQ-01	-599.348	56.6545	-542.693	0.86516
TCGA-2Z-A9JR-01	-663.262	403.913	-259.349	0.84356
TCGA-2Z-A9JS-01	-1046.88	-841.646	-1888.52	0.946761
TCGA-2Z-A9JT-01	-282.983	1205.61	922.624	0.738187
TCGA-3Z-A93Z-01	634.824	639.023	1273.85	0.702442
TCGA-4A-A93W-01	-665.665	-523.017	-1188.68	0.908756
TCGA-4A-A93X-01	-1490.61	-681.333	-2171.94	0.959332
TCGA-4A-A93Y-01	1504.34	2383.29	3887.63	0.384947
TCGA-5P-A9JU-01	-1083.55	-447.815	-1531.37	0.92859
TCGA-5P-A9JV-01	410.251	124.743	534.994	0.775356
TCGA-5P-A9JW-01	-852.56	250.781	-601.779	0.869477
TCGA-5P-A9JY-01	-1251.51	-247.716	-1499.23	0.926829
TCGA-5P-A9JZ-01	-851.431	-76.1205	-927.551	0.892096
TCGA-5P-A9K0-01	-1100.08	-26.8545	-1126.93	0.904936
TCGA-5P-A9K2-01	-1219.91	-345.338	-1565.25	0.930425
TCGA-5P-A9K3-01	-1076.36	14.2129	-1062.15	0.900848
TCGA-5P-A9K4-01	-1105.82	-494.182	-1600	0.932282
TCGA-5P-A9K6-01	-300.213	124.957	-175.256	0.836867
TCGA-5P-A9K8-01	-825.377	-19.7102	-845.087	0.886561
TCGA-5P-A9K9-01	-294.439	-196.966	-491.405	0.86136
TCGA-5P-A9KA-01	-598.43	354.906	-243.524	0.842311
TCGA-5P-A9KC-01	-467.065	269.59	-197.475	0.838648
TCGA-5P-A9KE-01	-839.606	-136.412	-976.018	0.895288
TCGA-5P-A9KF-01	-927.253	-293.288	-1220.54	0.910698
TCGA-5P-A9KH-01	-998.365	-409.422	-1407.79	0.921706
TCGA-6D-AA2E-01	-5.86611	74.4005	68.5343	0.816746
TCGA-A3-3306-01	-69.5935	638.492	568.898	0.772203
TCGA-A3-3307-01	501.162	1040.61	1541.77	0.673915
TCGA-A3-3308-01	1164.55	724.99	1889.54	0.635338
TCGA-A3-3311-01	900.448	1128.96	2029.41	0.619351
TCGA-A3-3313-01	-119.009	-338.959	-457.968	0.858857
TCGA-A3-3316-01	1424.68	914.669	2339.35	0.583003
TCGA-A3-3317-01	1010.22	903.642	1913.86	0.632577
TCGA-A3-3319-01	32.361	960.084	992.445	0.731234
TCGA-A3-3320-01	486.666	578.219	1064.89	0.72394
TCGA-A3-3322-01	698.213	380.078	1078.29	0.722581
TCGA-A3-3323-01	1036.84	1324.92	2361.76	0.580328
TCGA-A3-3324-01	578.376	1022.21	1600.59	0.667511
TCGA-A3-3325-01	938.308	895.162	1833.47	0.641673
TCGA-A3-3326-01	505.86	1702.61	2208.47	0.598503
TCGA-A3-3328-01	-1407.56	-826.052	-2233.61	0.961848
TCGA-A3-3329-01	529.735	1113.52	1643.26	0.662834
TCGA-A3-3331-01	779.648	1045.72	1825.37	0.642584
TCGA-A3-3335-01	-22.0314	420.627	398.595	0.787844
TCGA-A3-3343-01	292.738	1416.06	1708.8	0.6556
TCGA-A3-3346-01	6.77503	1437.5	1444.27	0.684419
TCGA-A3-3347-01	1574	1737.21	3311.21	0.461567
TCGA-A3-3349-01	1366.81	811.344	2178.15	0.602063
TCGA-A3-3351-01	768.119	1819.09	2587.21	0.553064
TCGA-A3-3352-01	429.744	959.034	1388.78	0.690335
TCGA-A3-3357-01	197.204	1209	1406.2	0.688483
TCGA-A3-3358-01	940.977	1671.16	2612.13	0.550012
TCGA-A3-3358-11	-211.843	-813.062	-1024.9	0.898462
TCGA-A3-3359-01	654.816	1299.43	1954.25	0.627974
TCGA-A3-3362-01	843.239	407.947	1251.19	0.704806
TCGA-A3-3363-01	-236.577	394.185	157.607	0.809132
TCGA-A3-3365-01	1065.26	786.845	1852.11	0.639572
TCGA-A3-3367-01	509.266	833.286	1342.55	0.695229
TCGA-A3-3370-01	995.787	1454.57	2450.36	0.569687
TCGA-A3-3372-01	753.292	934.893	1688.18	0.657882
TCGA-A3-3373-01	818.367	654.69	1473.06	0.681332
TCGA-A3-3374-01	147.459	1451.99	1599.45	0.667635
TCGA-A3-3376-01	1387.21	1139.15	2526.36	0.560483
TCGA-A3-3378-01	895.816	2001.36	2897.18	0.514596
TCGA-A3-3380-01	755.03	668.093	1423.12	0.686679
TCGA-A3-3382-01	538.745	884.527	1423.27	0.686663
TCGA-A3-3383-01	403.39	1516.1	1919.49	0.631938
TCGA-A3-3385-01	-111.999	-103.05	-215.049	0.84005
TCGA-A3-3387-01	1201.82	1277.67	2479.49	0.566167
TCGA-A3-3387-11	-153.27	-863.094	-1016.36	0.897911
TCGA-A3-A6NI-01	388.936	802.266	1191.2	0.711025
TCGA-A3-A6NJ-01	603.567	1649.81	2253.38	0.593209
TCGA-A3-A6NL-01	889.589	1226.29	2115.87	0.609336
TCGA-A3-A6NN-01	882.005	1029.14	1911.14	0.632887
TCGA-A3-A8CQ-01	689.858	432.215	1122.07	0.718123
TCGA-A3-A8OU-01	634.157	848.778	1482.93	0.68027
TCGA-A3-A8OV-01	95.28	635.656	730.936	0.756874
TCGA-A3-A8OW-01	497.503	638.662	1136.16	0.716682
TCGA-A3-A8OX-01	1026.25	1119.92	2146.17	0.605804
TCGA-A4-7286-01	-437.02	727.528	290.509	0.797516
TCGA-A4-7287-01	-485.956	441.931	-44.0249	0.826168
TCGA-A4-7288-01	-931.315	-978.326	-1909.64	0.947755
TCGA-A4-7583-01	-1078.2	548.539	-529.664	0.8642
TCGA-A4-7584-01	-1235.32	-877.473	-2112.79	0.956845
TCGA-A4-7585-01	199.526	1117.84	1317.37	0.697881
TCGA-A4-7732-01	-735.22	-187.762	-922.982	0.891793
TCGA-A4-7734-01	-478.654	-102.685	-581.339	0.867991
TCGA-A4-7828-01	455.003	491.636	946.638	0.735804
TCGA-A4-7915-01	-359.153	-250.056	-609.208	0.870016
TCGA-A4-7996-01	-286.707	541.326	254.619	0.800683
TCGA-A4-7997-01	-490.588	393.042	-97.5466	0.830569
TCGA-A4-8098-01	-1267.25	-158.954	-1426.2	0.922751
TCGA-A4-8310-01	-927.051	-317.698	-1244.75	0.91216
TCGA-A4-8311-01	-1255.62	-677.264	-1932.88	0.948838
TCGA-A4-8312-01	-1438.54	-476.7	-1915.24	0.948017
TCGA-A4-8515-01	-1093.5	-741.657	-1835.15	0.94421
TCGA-A4-8516-01	-814.54	-92.572	-907.112	0.890736
TCGA-A4-8517-01	-825.561	-47.0361	-872.597	0.888422
TCGA-A4-8518-01	-648.341	-386.768	-1035.11	0.899118
TCGA-A4-8630-01	-1221.19	-850.355	-2071.55	0.955068
TCGA-A4-A48D-01	-405.482	890.986	485.504	0.779923
TCGA-A4-A4ZT-01	-654.02	-86.8288	-740.848	0.879379
TCGA-A4-A4ZT-11	-645.775	-1308.38	-1954.16	0.949819
TCGA-A4-A57E-01	-637.825	-273.438	-911.263	0.891013
TCGA-A4-A57E-11	-64.789	-845.592	-910.381	0.890954
TCGA-A4-A5DU-01	-1199.01	-388.89	-1587.9	0.931638
TCGA-A4-A5XZ-01	-572.671	207.568	-365.103	0.851795
TCGA-A4-A5Y0-01	-1526.93	-1173.02	-2699.95	0.978308
TCGA-A4-A5Y1-01	-476.963	-48.2283	-525.192	0.863869
TCGA-A4-A6HP-01	-589.514	891.238	301.725	0.796521
TCGA-A4-A772-01	-641.465	450.112	-191.352	0.838158
TCGA-A4-A7UZ-01	-600.545	867.41	266.865	0.799605
TCGA-AK-3425-01	1228.93	1761.53	2990.45	0.502809
TCGA-AK-3426-01	1160.32	2904.16	4064.48	0.360861
TCGA-AK-3427-01	-1136.28	-592.029	-1728.3	0.938929
TCGA-AK-3428-01	484.444	865.261	1349.7	0.694474
TCGA-AK-3429-01	433.844	1716.6	2150.45	0.605305
TCGA-AK-3431-01	1392.88	865.371	2258.25	0.592633
TCGA-AK-3433-01	-807.183	-551.39	-1358.57	0.91888
TCGA-AK-3434-01	655.58	955.665	1611.24	0.666346
TCGA-AK-3436-01	235.926	358.726	594.652	0.769796
TCGA-AK-3440-01	-1156.38	-586.745	-1743.12	0.939675
TCGA-AK-3443-01	-1349.46	-955.853	-2305.31	0.964674
TCGA-AK-3445-01	797.398	1367.72	2165.12	0.603589
TCGA-AK-3447-01	-978.056	-279.898	-1257.95	0.912953
TCGA-AK-3450-01	205.842	328.116	533.958	0.775452
TCGA-AK-3451-01	526.284	1162.11	1688.39	0.657859
TCGA-AK-3453-01	164.414	1964.67	2129.08	0.607798
TCGA-AK-3454-01	1020.04	1002.4	2022.44	0.620154
TCGA-AK-3455-01	-57.9852	1436.35	1378.37	0.69144
TCGA-AK-3456-01	-277.301	350.716	73.4147	0.816333
TCGA-AK-3458-01	-40.6299	672.017	631.388	0.766343
TCGA-AK-3460-01	697.208	777.587	1474.79	0.681146
TCGA-AK-3461-01	717.83	799.23	1517.06	0.67659
TCGA-AK-3465-01	-339.361	-876.793	-1216.15	0.910432
TCGA-AL-3466-01	-944.59	-518.715	-1463.3	0.924836
TCGA-AL-3467-01	-1735.76	-1868.69	-3604.45	0.997121
TCGA-AL-3468-01	-1147.17	-727.931	-1875.1	0.946125
TCGA-AL-3471-01	-1282.12	-1348.81	-2630.93	0.976159
TCGA-AL-3472-01	-818.224	-678.052	-1496.28	0.926666
TCGA-AL-3473-01	57.7189	2123.19	2180.91	0.601739
TCGA-AL-7173-01	-174.792	1.6666	-173.125	0.836696
TCGA-AL-A5DJ-01	-1644.65	65.6266	-1579.02	0.931164
TCGA-AS-3777-01	-374.27	-253.363	-627.633	0.871346
TCGA-AS-3778-01	808.997	651.019	1460.02	0.682732
TCGA-AT-A5NU-01	-1099.17	-847.741	-1946.91	0.949486
TCGA-B0-4688-01	208.462	584.553	793.015	0.750887
TCGA-B0-4690-01	1165.76	1867.84	3033.6	0.497324
TCGA-B0-4691-01	631.844	1280.54	1912.39	0.632745
TCGA-B0-4693-01	295.179	1293.24	1588.42	0.668841
TCGA-B0-4694-01	1216.24	2056.99	3273.23	0.466507
TCGA-B0-4696-01	98.3441	-310.502	-212.158	0.83982
TCGA-B0-4697-01	1031.91	2596.54	3628.45	0.419772
TCGA-B0-4698-01	-423.074	1760.9	1337.83	0.695727
TCGA-B0-4699-01	438.372	1160.35	1598.72	0.667715
TCGA-B0-4700-01	1491.01	2164.1	3655.11	0.416218
TCGA-B0-4700-11	162.482	-872.736	-710.254	0.877232
TCGA-B0-4701-01	479.516	1219.27	1698.79	0.656709
TCGA-B0-4703-01	1507.83	1343.67	2851.5	0.520334
TCGA-B0-4706-01	220.768	480.264	701.032	0.759735
TCGA-B0-4707-01	19.5143	147.549	167.063	0.808316
TCGA-B0-4710-01	658.505	723.093	1381.6	0.691098
TCGA-B0-4712-01	1017.76	1458.67	2476.43	0.566538
TCGA-B0-4712-11	-1175.81	-1131.63	-2307.44	0.964756
TCGA-B0-4713-01	12.2885	671.415	683.703	0.761387
TCGA-B0-4714-01	662.84	1974.65	2637.49	0.546899
TCGA-B0-4718-01	468.475	866.291	1334.77	0.69605
TCGA-B0-4810-01	1148.3	1590.6	2738.9	0.534377
TCGA-B0-4811-01	315.211	382.892	698.102	0.760015
TCGA-B0-4813-01	313.136	347.585	660.721	0.763569
TCGA-B0-4814-01	515.195	276.795	791.989	0.750986
TCGA-B0-4815-01	832.19	2317.04	3149.23	0.482528
TCGA-B0-4816-01	1000.77	1638.22	2638.99	0.546716
TCGA-B0-4817-01	-270.907	1348.29	1077.38	0.722673
TCGA-B0-4818-01	529.276	1127.42	1656.69	0.661357
TCGA-B0-4819-01	1221.56	2674.49	3896.05	0.383806
TCGA-B0-4821-01	-253.735	487.952	234.216	0.802473
TCGA-B0-4822-01	992.643	1162.78	2155.43	0.604723
TCGA-B0-4823-01	1155.37	1137.32	2292.69	0.588554
TCGA-B0-4824-01	750.045	1594.37	2344.42	0.582399
TCGA-B0-4827-01	1334	1371.99	2705.99	0.538454
TCGA-B0-4828-01	-473.481	443.197	-30.2837	0.82503
TCGA-B0-4833-01	522.066	1211.94	1734.01	0.652802
TCGA-B0-4834-01	-553.358	-781.07	-1334.43	0.917476
TCGA-B0-4836-01	797.495	1261.77	2059.26	0.615904
TCGA-B0-4837-01	891.67	555.092	1446.76	0.684153
TCGA-B0-4838-01	480.491	1691.52	2172.02	0.602781
TCGA-B0-4839-01	893.077	1323.76	2216.83	0.597519
TCGA-B0-4841-01	900.941	689.421	1590.36	0.668628
TCGA-B0-4842-01	610.074	1681.46	2291.53	0.588691
TCGA-B0-4843-01	997.685	614.043	1611.73	0.666293
TCGA-B0-4844-01	86.5701	675.878	762.449	0.753842
TCGA-B0-4845-01	251.093	309.802	560.895	0.772949
TCGA-B0-4846-01	836.476	1225.73	2062.2	0.615564
TCGA-B0-4847-01	30.7304	2046.63	2077.36	0.613809
TCGA-B0-4848-01	993.677	1279.05	2272.73	0.59092
TCGA-B0-4849-01	502.478	964.99	1467.47	0.681933
TCGA-B0-4852-01	519.571	573.621	1093.19	0.721067
TCGA-B0-4945-01	521.019	474.945	995.963	0.730882
TCGA-B0-5075-01	269.933	1546.43	1816.36	0.643597
TCGA-B0-5077-01	334.802	726.079	1060.88	0.724345
TCGA-B0-5080-01	1474.83	1234.94	2709.77	0.537986
TCGA-B0-5081-01	1274.61	2409.93	3684.54	0.412286
TCGA-B0-5083-01	1233.53	1136.56	2370.09	0.57933
TCGA-B0-5084-01	-443.356	145.144	-298.212	0.84661
TCGA-B0-5085-01	80.2953	522.506	602.801	0.769032
TCGA-B0-5088-01	1078.94	1401.75	2480.69	0.566022
TCGA-B0-5092-01	625.579	2205.27	2830.85	0.522921
TCGA-B0-5094-01	-163.456	231.404	67.9481	0.816796
TCGA-B0-5095-01	1441.15	870.83	2311.98	0.586263
TCGA-B0-5096-01	919.608	1284.71	2204.32	0.598991
TCGA-B0-5097-01	1579.21	1292.53	2871.74	0.517795
TCGA-B0-5098-01	-1480.69	-1132.78	-2613.47	0.9756
TCGA-B0-5099-01	-117.753	-427.79	-545.543	0.86537
TCGA-B0-5100-01	946.816	84.2068	1031.02	0.72736
TCGA-B0-5102-01	-1.20864	468.855	467.646	0.781561
TCGA-B0-5104-01	252.242	557.709	809.951	0.749243
TCGA-B0-5106-01	826.391	1413.2	2239.59	0.594838
TCGA-B0-5107-01	-759.327	1210.63	451.307	0.783055
TCGA-B0-5108-01	1611.89	1886.65	3498.54	0.437003
TCGA-B0-5109-01	211.338	1427.31	1638.65	0.663341
TCGA-B0-5110-01	968.838	675.796	1644.63	0.662683
TCGA-B0-5113-01	828.665	1039.5	1868.17	0.637758
TCGA-B0-5115-01	837.053	839.192	1676.25	0.659201
TCGA-B0-5116-01	486.889	-36.6476	450.242	0.783152
TCGA-B0-5117-01	-439.755	-728.172	-1167.93	0.90748
TCGA-B0-5119-01	610.979	614.211	1225.19	0.707508
TCGA-B0-5120-01	1258.08	879.818	2137.9	0.60677
TCGA-B0-5121-01	772.688	1136.25	1908.94	0.633136
TCGA-B0-5399-01	824.894	1089.32	1914.21	0.632537
TCGA-B0-5400-01	790.531	1269	2059.53	0.615873
TCGA-B0-5402-01	844.534	674.51	1519.04	0.676376
TCGA-B0-5402-11	883.914	44.2959	928.21	0.737633
TCGA-B0-5690-01	889.359	985.927	1875.29	0.636953
TCGA-B0-5690-11	-238.176	-1305.99	-1544.16	0.929286
TCGA-B0-5691-01	1208.46	714.075	1922.53	0.631591
TCGA-B0-5691-11	677.031	-63.521	613.51	0.768026
TCGA-B0-5692-01	116.104	1857.91	1974.02	0.625714
TCGA-B0-5693-01	656.964	54.3366	711.301	0.758754
TCGA-B0-5694-01	739.234	779.659	1518.89	0.676392
TCGA-B0-5694-11	605.091	-135.231	469.86	0.781358
TCGA-B0-5695-01	496.014	268.808	764.822	0.753613
TCGA-B0-5696-01	491.944	384.838	876.782	0.742709
TCGA-B0-5696-11	-116.023	-1003.92	-1119.94	0.904499
TCGA-B0-5697-01	506.574	1622.55	2129.13	0.607793
TCGA-B0-5697-11	-322.511	-1336.77	-1659.28	0.935394
TCGA-B0-5698-01	432.337	1528.14	1960.47	0.627263
TCGA-B0-5699-01	90.482	801.766	892.248	0.741187
TCGA-B0-5699-11	63.6731	-1095.28	-1031.61	0.898893
TCGA-B0-5700-01	376.306	628.894	1005.2	0.729956
TCGA-B0-5701-01	198.731	931.126	1129.86	0.717328
TCGA-B0-5701-11	927.775	-283.92	643.856	0.765166
TCGA-B0-5702-01	835.024	1300.78	2135.8	0.607014
TCGA-B0-5703-01	98.0277	665.474	763.502	0.753741
TCGA-B0-5703-11	-283.116	-859.252	-1142.37	0.905898
TCGA-B0-5705-01	408.387	843.045	1251.43	0.70478
TCGA-B0-5705-11	-96.7389	-945.247	-1041.99	0.89956
TCGA-B0-5706-01	686.356	1726.34	2412.7	0.574221
TCGA-B0-5706-11	-366.183	-1085.1	-1451.28	0.924164
TCGA-B0-5707-01	-324.853	102.568	-222.285	0.840626
TCGA-B0-5709-01	1604.18	1957.8	3561.99	0.428607
TCGA-B0-5709-11	100.281	-783.556	-683.275	0.875324
TCGA-B0-5710-01	779.981	806.608	1586.59	0.66904
TCGA-B0-5711-01	772.74	919.978	1692.72	0.657381
TCGA-B0-5711-11	-218.462	-1089.66	-1308.12	0.915933
TCGA-B0-5712-01	-123.795	85.9475	-37.8473	0.825656
TCGA-B0-5712-11	1123.24	52.218	1175.45	0.712648
TCGA-B0-5713-01	491.332	719.874	1211.21	0.708957
TCGA-B0-5812-01	1159.04	896.96	2056	0.616281
TCGA-B1-5398-01	-9.14586	1801.82	1792.68	0.646254
TCGA-B1-7332-01	-628.497	56.6975	-571.799	0.867295
TCGA-B1-A47M-01	-927.137	116.794	-810.343	0.88419
TCGA-B1-A47N-01	-793.73	2.97816	-790.751	0.882843
TCGA-B1-A47O-01	-782.502	173.289	-609.213	0.870016
TCGA-B1-A654-01	-590.239	-86.442	-676.681	0.874856
TCGA-B1-A655-01	-582.202	500.11	-82.0916	0.829303
TCGA-B1-A656-01	602.469	1812.35	2414.82	0.573967
TCGA-B1-A657-01	-533.503	699.304	165.801	0.808425
TCGA-B2-3923-01	455.875	-458.365	-2.49043	0.822717
TCGA-B2-3923-01_Rep408	-585.299	-492.38	-1077.68	0.901836
TCGA-B2-3923-01_Rep476	-663.417	-445.916	-1109.33	0.903834
TCGA-B2-3924-01	682.522	2133.04	2815.56	0.524832
TCGA-B2-3924-01_Rep247	719.135	1073.08	1792.22	0.646305
TCGA-B2-3924-01_Rep543	644.041	1813.17	2457.21	0.56886
TCGA-B2-4098-01	85.7669	1025.29	1111.06	0.719247
TCGA-B2-4099-01	519.865	1493.99	2013.85	0.621142
TCGA-B2-4101-01	821.346	1484	2305.35	0.587051
TCGA-B2-4102-01	690.767	1367.58	2058.35	0.61601
TCGA-B2-5633-01	871.24	1141.76	2013	0.621239
TCGA-B2-5633-01_Rep219	981.485	1175.39	2156.88	0.604553
TCGA-B2-5633-01_Rep607	1143.27	1119.67	2262.95	0.592078
TCGA-B2-5635-01	777.473	1359.36	2136.83	0.606894
TCGA-B2-5635-01_Rep275	646.518	1576.35	2222.87	0.596809
TCGA-B2-5635-01_Rep366	649.254	1294.51	1943.76	0.629172
TCGA-B2-5636-01	855.69	348.52	1204.21	0.709681
TCGA-B2-5636-11	286.155	-443.637	-157.482	0.835436
TCGA-B2-5639-01	372.581	1105.25	1477.83	0.680819
TCGA-B2-5641-01	732.887	1810.71	2543.59	0.558386
TCGA-B2-5641-11	-556.862	-1179.08	-1735.94	0.939314
TCGA-B2-A4SR-01	609.711	843.173	1452.88	0.683497
TCGA-B3-3925-01	-244.199	405.343	161.145	0.808827
TCGA-B3-3926-01	-861.261	46.4648	-814.796	0.884496
TCGA-B3-4103-01	-286.909	-229.116	-516.025	0.863191
TCGA-B3-4104-01	-757.612	-560.114	-1317.73	0.916498
TCGA-B3-8121-01	387.731	1392.5	1780.23	0.647647
TCGA-B3-A6W5-01	-989.22	-172.323	-1161.54	0.907086
TCGA-B4-5377-01	501.961	915.684	1417.64	0.687264
TCGA-B4-5378-01	398.27	-9.32556	388.944	0.788715
TCGA-B4-5832-01	1125.31	929.416	2054.72	0.616429
TCGA-B4-5834-01	841.394	523.119	1364.51	0.692908
TCGA-B4-5835-01	-257.022	566.74	309.718	0.795811
TCGA-B4-5836-01	979.933	926.521	1906.45	0.633419
TCGA-B4-5838-01	768.866	200.252	969.118	0.733566
TCGA-B4-5843-01	729.709	161.125	890.835	0.741327
TCGA-B4-5844-01	666.461	418.365	1084.83	0.721917
TCGA-B8-4143-01	663.921	1794.99	2458.91	0.568655
TCGA-B8-4146-01	557.163	1009.19	1566.35	0.671245
TCGA-B8-4148-01	519.417	1787.3	2306.72	0.586888
TCGA-B8-4151-01	125.833	292.206	418.039	0.786083
TCGA-B8-4153-01	303.803	513.238	817.041	0.748553
TCGA-B8-4154-01	598.126	1206.9	1805.03	0.644869
TCGA-B8-4619-01	-223.297	-417.764	-641.06	0.872311
TCGA-B8-4619-11	-62.6818	-275.992	-338.674	0.849756
TCGA-B8-4620-01	1128.11	1195.38	2323.49	0.584892
TCGA-B8-4620-11	935.908	849.511	1785.42	0.647066
TCGA-B8-4621-01	-230.079	741.873	511.794	0.777502
TCGA-B8-4622-01	775.243	1306.83	2082.07	0.613263
TCGA-B8-4622-11	853.415	488.579	1341.99	0.695288
TCGA-B8-5158-01	628.763	1295.45	1924.21	0.6314
TCGA-B8-5159-01	479.115	715.867	1194.98	0.710634
TCGA-B8-5162-01	1755.3	2546.12	4301.42	0.328213
TCGA-B8-5163-01	1764.62	1965.08	3729.71	0.406236
TCGA-B8-5164-01	639.235	2247.96	2887.2	0.515852
TCGA-B8-5165-01	1116.69	548.687	1665.38	0.660399
TCGA-B8-5545-01	1466.3	1133.61	2599.91	0.55151
TCGA-B8-5546-01	-731.871	-667.264	-1399.14	0.921213
TCGA-B8-5549-01	622.467	976.783	1599.25	0.667657
TCGA-B8-5549-11	-459.528	-1155.72	-1615.25	0.933089
TCGA-B8-5550-01	1480.15	846.137	2326.29	0.58456
TCGA-B8-5551-01	962.274	2613.46	3575.73	0.426783
TCGA-B8-5552-01	1457.98	1276.66	2734.65	0.534904
TCGA-B8-5552-11	897.208	329.079	1226.29	0.707394
TCGA-B8-5553-01	831.526	1293.99	2125.51	0.608214
TCGA-B8-A54D-01	286.347	1836.67	2123.01	0.608505
TCGA-B8-A54E-01	-699.702	-103.953	-803.655	0.883731
TCGA-B8-A54F-01	907.855	912.286	1820.14	0.643172
TCGA-B8-A54G-01	181.362	2543.61	2724.97	0.536104
TCGA-B8-A54H-01	444.037	787.684	1231.72	0.70683
TCGA-B8-A54I-01	568.95	1714.59	2283.54	0.589639
TCGA-B8-A54J-01	662.825	981.242	1644.07	0.662745
TCGA-B8-A54K-01	-352.67	-616.272	-968.942	0.894825
TCGA-B8-A7U6-01	746.424	777.838	1524.26	0.675812
TCGA-B8-A8YJ-01	1675.62	1540.53	3216.16	0.4739
TCGA-B9-4113-01	-481.473	531.224	49.7508	0.818334
TCGA-B9-4115-01	-511.348	327.478	-183.87	0.837559
TCGA-B9-4115-11	26.2422	-879.561	-853.318	0.88712
TCGA-B9-4116-01	-1015.79	-240.706	-1256.49	0.912865
TCGA-B9-4117-01	-362.031	559.635	197.604	0.805669
TCGA-B9-4617-01	-972.853	-120.378	-1093.23	0.90282
TCGA-B9-5155-01	-1017.92	-1280.26	-2298.19	0.964398
TCGA-B9-5156-01	-247.979	503.598	255.62	0.800595
TCGA-B9-7268-01	-1244.5	-821.895	-2066.39	0.954843
TCGA-B9-A44B-01	-758.511	-799.755	-1558.27	0.930048
TCGA-B9-A5W7-01	-936.057	87.679	-848.378	0.886785
TCGA-B9-A5W8-01	-491.595	1322.94	831.345	0.747159
TCGA-B9-A5W9-01	-1068.25	-997.378	-2065.62	0.95481
TCGA-B9-A69E-01	238.477	1211.19	1449.67	0.683841
TCGA-B9-A8YH-01	-406.398	361.873	-44.5248	0.826209
TCGA-B9-A8YI-01	-1277.12	-417.539	-1694.66	0.937218
TCGA-BP-4158-01	525.115	411.323	936.438	0.736817
TCGA-BP-4159-01	1103.1	995.941	2099.04	0.611294
TCGA-BP-4160-01	1042.13	1835.94	2878.06	0.517
TCGA-BP-4161-01	596.122	1760.53	2356.66	0.580937
TCGA-BP-4162-01	609.848	1595.4	2205.25	0.598882
TCGA-BP-4163-01	797.943	1053.05	1850.99	0.639698
TCGA-BP-4164-01	-29.8754	248.68	218.805	0.803821
TCGA-BP-4165-01	575.616	1023.95	1599.56	0.667623
TCGA-BP-4166-01	1109.41	915.773	2025.18	0.619838
TCGA-BP-4167-01	1824.4	2317.13	4141.53	0.35029
TCGA-BP-4169-01	1519.86	1651.09	3170.96	0.479732
TCGA-BP-4170-01	1015.55	1312.96	2328.52	0.584294
TCGA-BP-4173-01	1353.89	2788.4	4142.3	0.350185
TCGA-BP-4174-01	420.887	1094.81	1515.69	0.676738
TCGA-BP-4176-01	1139.43	1690.16	2829.59	0.523078
TCGA-BP-4177-01	368.782	-293.142	75.6405	0.816144
TCGA-BP-4325-01	369.651	1128.61	1498.26	0.678619
TCGA-BP-4326-01	797.568	640.071	1437.64	0.685129
TCGA-BP-4327-01	442.513	456.729	899.242	0.740498
TCGA-BP-4329-01	1107.85	1045.93	2153.78	0.604915
TCGA-BP-4330-01	913.214	1865.06	2778.27	0.529483
TCGA-BP-4331-01	707.891	1220.31	1928.21	0.630945
TCGA-BP-4332-01	657.907	455.048	1112.96	0.719054
TCGA-BP-4334-01	-838.292	-363.08	-1201.37	0.909532
TCGA-BP-4335-01	755.625	1210.58	1966.21	0.626608
TCGA-BP-4337-01	1055.47	498.331	1553.8	0.672609
TCGA-BP-4338-01	-27.9166	849.67	821.753	0.748094
TCGA-BP-4340-01	-97.0457	121.137	24.0916	0.820493
TCGA-BP-4341-01	170.401	283.473	453.874	0.78282
TCGA-BP-4342-01	850.034	730.54	1580.57	0.669696
TCGA-BP-4343-01	1684.23	1682.42	3366.65	0.454334
TCGA-BP-4344-01	1249.99	887.947	2137.94	0.606765
TCGA-BP-4345-01	1820.62	1505.19	3325.81	0.459666
TCGA-BP-4346-01	742.207	2326.58	3068.79	0.492836
TCGA-BP-4347-01	627.091	558.592	1185.68	0.711594
TCGA-BP-4349-01	575.422	525.499	1100.92	0.720281
TCGA-BP-4351-01	507.924	514.199	1022.12	0.728256
TCGA-BP-4352-01	-529.943	-263.416	-793.36	0.883023
TCGA-BP-4353-01	1256.2	1505.52	2761.73	0.531542
TCGA-BP-4354-01	1520.09	2380.22	3900.31	0.383228
TCGA-BP-4355-01	949.834	311.118	1260.95	0.703788
TCGA-BP-4756-01	-673.553	212.954	-460.599	0.859055
TCGA-BP-4758-01	664.895	1728.24	2393.14	0.57657
TCGA-BP-4759-01	620.559	684.959	1305.52	0.699126
TCGA-BP-4760-01	422.655	-5.93541	416.719	0.786202
TCGA-BP-4761-01	-261.053	814.06	553.006	0.773683
TCGA-BP-4762-01	1604.99	1231.42	2836.41	0.522225
TCGA-BP-4763-01	939.77	473.361	1413.13	0.687745
TCGA-BP-4765-01	742.465	483.685	1226.15	0.707408
TCGA-BP-4766-01	505.997	564.636	1070.63	0.723358
TCGA-BP-4768-01	-47.7854	125.622	77.8367	0.815958
TCGA-BP-4769-01	699.651	-321.304	378.347	0.789671
TCGA-BP-4770-01	1777.95	703.446	2481.4	0.565937
TCGA-BP-4771-01	1067.72	2653.23	3720.95	0.407411
TCGA-BP-4774-01	546.818	542.73	1089.55	0.721438
TCGA-BP-4775-01	385.13	727.726	1112.86	0.719064
TCGA-BP-4776-01	593.689	762.153	1355.84	0.693825
TCGA-BP-4777-01	937.782	2133.83	3071.61	0.492476
TCGA-BP-4781-01	815.602	708.291	1523.89	0.675852
TCGA-BP-4782-01	815.215	1221.87	2037.08	0.618466
TCGA-BP-4784-01	680.511	175.132	855.643	0.744784
TCGA-BP-4787-01	1501.25	1463.14	2964.39	0.506112
TCGA-BP-4789-01	973.495	227.369	1200.86	0.710027
TCGA-BP-4790-01	1345.61	1447.38	2792.99	0.527649
TCGA-BP-4795-01	1395.17	940.662	2335.83	0.583423
TCGA-BP-4797-01	991.213	1261.08	2252.29	0.593337
TCGA-BP-4798-01	1361.23	2569.36	3930.59	0.37912
TCGA-BP-4799-01	957.105	1317.14	2274.24	0.590741
TCGA-BP-4801-01	1474.1	1321.14	2795.24	0.527368
TCGA-BP-4803-01	835.687	643.446	1479.13	0.680679
TCGA-BP-4804-01	1385.4	1964.3	3349.7	0.456549
TCGA-BP-4807-01	1251.31	842.909	2094.22	0.611854
TCGA-BP-4959-01	759.44	1282.66	2042.1	0.617887
TCGA-BP-4960-01	966.608	1373.21	2339.82	0.582946
TCGA-BP-4961-01	897.316	456.666	1353.98	0.694022
TCGA-BP-4962-01	1429.72	1563.64	2993.35	0.502441
TCGA-BP-4963-01	761.023	1341.23	2102.26	0.61092
TCGA-BP-4964-01	651.107	894.555	1545.66	0.673493
TCGA-BP-4965-01	819.359	631.834	1451.19	0.683678
TCGA-BP-4967-01	296.893	397.002	693.895	0.760416
TCGA-BP-4968-01	640.551	1315.77	1956.32	0.627738
TCGA-BP-4969-01	73.7196	-167.445	-93.7257	0.830256
TCGA-BP-4970-01	1469.33	1510.69	2980.01	0.504133
TCGA-BP-4971-01	1356.23	1678.31	3034.53	0.497205
TCGA-BP-4972-01	1556.22	1232.85	2789.07	0.528138
TCGA-BP-4973-01	448.634	1057.53	1506.16	0.677767
TCGA-BP-4974-01	896.026	488.225	1384.25	0.690816
TCGA-BP-4975-01	972.527	480.49	1453.02	0.683483
TCGA-BP-4976-01	480.342	301.611	781.953	0.751958
TCGA-BP-4977-01	446.737	800.92	1247.66	0.705173
TCGA-BP-4981-01	176.957	913.824	1090.78	0.721312
TCGA-BP-4982-01	1226.33	1020.63	2246.96	0.593967
TCGA-BP-4983-01	526.291	2141.29	2667.58	0.543197
TCGA-BP-4985-01	681.333	788.101	1469.43	0.681722
TCGA-BP-4986-01	1241.54	1064.59	2306.14	0.586957
TCGA-BP-4987-01	691.5	765.5	1457	0.683056
TCGA-BP-4989-01	985.686	2451.15	3436.84	0.445131
TCGA-BP-4991-01	801.14	754.418	1555.56	0.672418
TCGA-BP-4992-01	3.78423	1955.63	1959.41	0.627385
TCGA-BP-4993-01	1052	865.233	1917.23	0.632194
TCGA-BP-4994-01	-113.155	61.4772	-51.6776	0.8268
TCGA-BP-4995-01	145.302	418.591	563.893	0.77267
TCGA-BP-4998-01	1348.24	1431.21	2779.46	0.529336
TCGA-BP-4999-01	938.348	439.001	1377.35	0.691548
TCGA-BP-5000-01	1004.95	1311.11	2316.06	0.585778
TCGA-BP-5001-01	198.303	764.361	962.665	0.734209
TCGA-BP-5004-01	633.455	493.618	1127.07	0.717612
TCGA-BP-5006-01	571.297	742.574	1313.87	0.698249
TCGA-BP-5007-01	441.931	843.209	1285.14	0.701261
TCGA-BP-5008-01	1120.51	1281.64	2402.16	0.575488
TCGA-BP-5009-01	798.769	1350.9	2149.67	0.605396
TCGA-BP-5010-01	1328.6	765.007	2093.61	0.611925
TCGA-BP-5168-01	399.771	480.493	880.264	0.742367
TCGA-BP-5169-01	746.21	1822.54	2568.75	0.555319
TCGA-BP-5170-01	1219.57	929.634	2149.2	0.60545
TCGA-BP-5173-01	636.966	1142.65	1779.62	0.647715
TCGA-BP-5174-01	253.452	425.605	679.057	0.761829
TCGA-BP-5175-01	417.758	944.104	1361.86	0.693189
TCGA-BP-5176-01	580.798	611.059	1191.86	0.710957
TCGA-BP-5177-01	1164.91	424.831	1589.74	0.668696
TCGA-BP-5178-01	820.156	1533.93	2354.08	0.581244
TCGA-BP-5180-01	-68.0854	1253.04	1184.95	0.71167
TCGA-BP-5181-01	696.012	626.862	1322.87	0.697302
TCGA-BP-5182-01	1661.18	1762.81	3423.99	0.446819
TCGA-BP-5183-01	86.9063	1323.18	1410.08	0.688069
TCGA-BP-5184-01	1048.53	912.083	1960.61	0.627248
TCGA-BP-5185-01	284.642	490.226	774.868	0.752643
TCGA-BP-5186-01	693.766	412.708	1106.47	0.719715
TCGA-BP-5187-01	861.082	626.439	1487.52	0.679777
TCGA-BP-5189-01	1118.11	1228.21	2346.32	0.582171
TCGA-BP-5190-01	56.8753	457.231	514.107	0.777288
TCGA-BP-5191-01	319.953	2348.62	2668.57	0.543074
TCGA-BP-5192-01	132.838	-90.782	42.0564	0.818983
TCGA-BP-5194-01	884.567	806.59	1691.16	0.657554
TCGA-BP-5195-01	1252.97	948.52	2201.49	0.599324
TCGA-BP-5196-01	923.529	1152.49	2076.02	0.613964
TCGA-BP-5198-01	1301.11	1265.46	2566.56	0.555586
TCGA-BP-5199-01	1267.83	1969.96	3237.79	0.471101
TCGA-BP-5200-01	1154.54	1206.82	2361.36	0.580374
TCGA-BP-5201-01	202.95	1446.34	1649.29	0.662172
TCGA-BP-5202-01	558.311	577.276	1135.59	0.716741
TCGA-BQ-5875-01	-453.552	-130.198	-583.75	0.868167
TCGA-BQ-5875-11	199.824	-515.583	-315.759	0.847978
TCGA-BQ-5876-01	-666.548	-910.885	-1577.43	0.931078
TCGA-BQ-5877-01	271.509	826.691	1098.2	0.720557
TCGA-BQ-5877-11	-232.64	-806.578	-1039.22	0.899382
TCGA-BQ-5878-01	-993.209	-680.176	-1673.38	0.936124
TCGA-BQ-5878-11	-27.0252	-968.578	-995.603	0.896565
TCGA-BQ-5879-01	-234.912	-137.356	-372.268	0.852345
TCGA-BQ-5879-11	-223.249	-1273.25	-1496.5	0.926679
TCGA-BQ-5880-01	186.658	620.482	807.14	0.749516
TCGA-BQ-5881-01	-62.8421	1050.43	987.591	0.73172
TCGA-BQ-5882-01	-280.343	437.44	157.097	0.809176
TCGA-BQ-5882-11	-275.372	-1229.99	-1505.36	0.927167
TCGA-BQ-5883-01	-400.481	-503.205	-903.686	0.890508
TCGA-BQ-5884-01	-221.707	443.463	221.757	0.803563
TCGA-BQ-5884-11	-144.316	-852.868	-997.183	0.896668
TCGA-BQ-5885-01	-884.035	-147.991	-1032.03	0.89892
TCGA-BQ-5886-01	-989.018	-197.056	-1186.07	0.908596
TCGA-BQ-5887-01	1022	469.638	1491.63	0.679334
TCGA-BQ-5887-11	-389.863	-1180.26	-1570.12	0.930686
TCGA-BQ-5888-01	-1012.4	627.25	-385.152	0.853333
TCGA-BQ-5888-11	-661.603	-260.091	-921.694	0.891707
TCGA-BQ-5889-01	797.042	1884.11	2681.15	0.541523
TCGA-BQ-5890-01	-976.901	66.6984	-910.203	0.890942
TCGA-BQ-5890-11	713.382	631.853	1345.24	0.694946
TCGA-BQ-5891-01	-1109.04	-667.328	-1776.37	0.941333
TCGA-BQ-5891-11	102.125	-975.92	-873.795	0.888503
TCGA-BQ-5892-01	379.121	638.136	1017.26	0.728745
TCGA-BQ-5893-01	-871.912	-635.62	-1507.53	0.927286
TCGA-BQ-5894-01	227.3	582.048	809.348	0.749301
TCGA-BQ-5894-11	-177.118	-935.743	-1112.86	0.904055
TCGA-BQ-7044-01	-1290.25	-423.937	-1714.19	0.938214
TCGA-BQ-7044-11	-233.36	-803.278	-1036.64	0.899217
TCGA-BQ-7045-01	-829.862	180.823	-649.039	0.872883
TCGA-BQ-7045-11	554.727	149.482	704.209	0.759432
TCGA-BQ-7046-01	-594.743	377.425	-217.318	0.840231
TCGA-BQ-7046-11	-523.2	-1193.85	-1717.05	0.938359
TCGA-BQ-7048-01	-118.44	83.7478	-34.6921	0.825395
TCGA-BQ-7049-01	141.718	657.838	799.556	0.750252
TCGA-BQ-7050-01	-955.17	-501.598	-1456.77	0.924471
TCGA-BQ-7051-01	-1289.16	-1031.59	-2320.75	0.965268
TCGA-BQ-7051-11	-264.556	-913.464	-1178.02	0.908102
TCGA-BQ-7053-01	-401.708	-64.9608	-466.669	0.85951
TCGA-BQ-7055-01	-707.657	-632.824	-1340.48	0.917829
TCGA-BQ-7055-11	-610.394	-1152.87	-1763.26	0.940682
TCGA-BQ-7056-01	-618	-606.229	-1224.23	0.910921
TCGA-BQ-7058-01	-882.475	-561.357	-1443.83	0.923745
TCGA-BQ-7059-01	288.022	1561.51	1849.53	0.639863
TCGA-BQ-7059-11	-182.829	-978.233	-1161.06	0.907057
TCGA-BQ-7060-01	-435.647	214.473	-221.174	0.840538
TCGA-BQ-7061-01	-182.621	-49.757	-232.378	0.841427
TCGA-BQ-7061-11	-536.984	-882.582	-1419.57	0.922375
TCGA-BQ-7062-01	-285.963	979.642	693.679	0.760437
TCGA-CJ-4634-01	969.856	432.029	1401.89	0.688942
TCGA-CJ-4635-01	770.736	1382.7	2153.44	0.604955
TCGA-CJ-4636-01	1269.71	1741.68	3011.38	0.500151
TCGA-CJ-4637-01	1003.01	2613.68	3616.69	0.421338
TCGA-CJ-4638-01	-288.734	23.7146	-265.019	0.844007
TCGA-CJ-4639-01	594.069	1191.61	1785.67	0.647038
TCGA-CJ-4640-01	868.245	1708.22	2576.47	0.554376
TCGA-CJ-4641-01	1001.65	2100.5	3102.15	0.48857
TCGA-CJ-4642-01	807.486	140.986	948.471	0.735622
TCGA-CJ-4643-01	1110.45	1076.01	2186.46	0.601088
TCGA-CJ-4644-01	913.571	1277.6	2191.17	0.600536
TCGA-CJ-4868-01	1524.35	1762.42	3286.77	0.464747
TCGA-CJ-4869-01	704.08	2265.88	2969.96	0.505407
TCGA-CJ-4870-01	563.854	575.213	1139.07	0.716385
TCGA-CJ-4871-01	963.909	678.549	1642.46	0.662922
TCGA-CJ-4872-01	1407.03	1373.94	2780.97	0.529147
TCGA-CJ-4873-01	918.47	2068.48	2986.95	0.503253
TCGA-CJ-4874-01	769.085	1348.56	2117.64	0.60913
TCGA-CJ-4875-01	289.988	1276.6	1566.59	0.671219
TCGA-CJ-4876-01	-302.61	417.952	115.343	0.812762
TCGA-CJ-4878-01	160.774	211.885	372.659	0.790183
TCGA-CJ-4881-01	1049.27	1401.26	2450.52	0.569667
TCGA-CJ-4882-01	1159.03	1880.86	3039.89	0.496523
TCGA-CJ-4884-01	649.756	1494.47	2144.22	0.606032
TCGA-CJ-4885-01	273.199	262.536	535.735	0.775287
TCGA-CJ-4886-01	1098.26	1175.79	2274.05	0.590764
TCGA-CJ-4887-01	729.405	1982.71	2712.11	0.537696
TCGA-CJ-4888-01	1152.67	2480.79	3633.46	0.419106
TCGA-CJ-4889-01	1698.26	1707.99	3406.25	0.449147
TCGA-CJ-4890-01	1980.01	2552.84	4532.84	0.295941
TCGA-CJ-4891-01	750.107	1547.05	2297.15	0.588024
TCGA-CJ-4892-01	645.454	1291.28	1936.74	0.629973
TCGA-CJ-4893-01	864.111	1390.43	2254.54	0.593072
TCGA-CJ-4894-01	682.131	1577.06	2259.19	0.592522
TCGA-CJ-4895-01	1395.78	1294.41	2690.19	0.540407
TCGA-CJ-4897-01	714.317	406.293	1120.61	0.718273
TCGA-CJ-4899-01	1256.25	810.272	2066.52	0.615064
TCGA-CJ-4900-01	798.997	2009.66	2808.66	0.525694
TCGA-CJ-4901-01	976.692	2399.72	3376.41	0.453057
TCGA-CJ-4902-01	1315.2	1389.08	2704.28	0.538666
TCGA-CJ-4903-01	816.996	1130.29	1947.29	0.628769
TCGA-CJ-4904-01	823.715	898.062	1721.78	0.654161
TCGA-CJ-4905-01	1246.96	592.229	1839.19	0.641028
TCGA-CJ-4907-01	1138.24	628.108	1766.35	0.649198
TCGA-CJ-4908-01	1129.21	850.725	1979.93	0.625036
TCGA-CJ-4912-01	137.775	465.597	603.373	0.768978
TCGA-CJ-4916-01	772.739	2244.5	3017.24	0.499406
TCGA-CJ-4918-01	1633.07	1215.78	2848.85	0.520666
TCGA-CJ-4920-01	959.361	719.863	1679.22	0.658872
TCGA-CJ-5671-01	1751.58	1905.35	3656.92	0.415975
TCGA-CJ-5672-01	787.238	1992.12	2779.36	0.529348
TCGA-CJ-5672-11	-369.869	-1310.56	-1680.43	0.936487
TCGA-CJ-5675-01	289.558	2042.73	2332.29	0.583844
TCGA-CJ-5676-01	1172.09	1393.19	2565.28	0.555742
TCGA-CJ-5676-11	388.147	-215.977	172.17	0.807874
TCGA-CJ-5677-01	1384.99	1221.22	2606.21	0.550738
TCGA-CJ-5677-11	-48.7063	-970.313	-1019.02	0.898082
TCGA-CJ-5678-01	418.283	2005.88	2424.16	0.572844
TCGA-CJ-5678-11	149.795	-446.35	-296.555	0.846481
TCGA-CJ-5679-01	345.603	-122.554	223.049	0.80345
TCGA-CJ-5679-11	205.507	-459.219	-253.712	0.843116
TCGA-CJ-5680-01	416.143	391.302	807.445	0.749486
TCGA-CJ-5680-11	433.588	-319.85	113.738	0.8129
TCGA-CJ-5681-01	-310.24	-263.525	-573.765	0.867439
TCGA-CJ-5681-11	-327.086	-1193.14	-1520.22	0.927982
TCGA-CJ-5682-01	1129.77	596.15	1725.92	0.6537
TCGA-CJ-5683-01	474.122	416.137	890.259	0.741383
TCGA-CJ-5684-01	675.537	1019.19	1694.73	0.657159
TCGA-CJ-5686-01	784.636	1293.17	2077.8	0.613758
TCGA-CJ-5689-01	1406.46	1397.86	2804.32	0.526235
TCGA-CJ-5689-11	198.172	-340.705	-142.533	0.834228
TCGA-CJ-6027-01	368.641	1960.91	2329.55	0.584171
TCGA-CJ-6028-01	933.017	1819.35	2752.37	0.532705
TCGA-CJ-6030-01	1024.29	2066.27	3090.56	0.490054
TCGA-CJ-6030-11	-147.554	-466.452	-614.006	0.870363
TCGA-CJ-6031-01	1613.56	1753.37	3366.93	0.454297
TCGA-CJ-6032-01	309.786	564.081	873.867	0.742996
TCGA-CJ-6033-01	903.956	756.286	1660.24	0.660966
TCGA-CJ-6033-11	-534.113	-759.686	-1293.8	0.915087
TCGA-CW-5580-01	820.639	738.695	1559.33	0.672008
TCGA-CW-5580-11	-263.142	-902.404	-1165.55	0.907334
TCGA-CW-5581-01	264.952	430.836	695.788	0.760235
TCGA-CW-5581-11	-253.432	-1156.72	-1410.15	0.92184
TCGA-CW-5583-01	716.188	152.966	869.154	0.743459
TCGA-CW-5584-01	845.986	787.307	1633.29	0.663929
TCGA-CW-5584-11	279.32	28.6011	307.921	0.795971
TCGA-CW-5585-01	208.465	-72.8688	135.596	0.811027
TCGA-CW-5585-11	97.5425	-829.175	-731.633	0.878734
TCGA-CW-5587-01	1060.66	1874.99	2935.64	0.509747
TCGA-CW-5587-11	-149.881	-878.268	-1028.15	0.898671
TCGA-CW-5588-01	1333.87	1162.49	2496.36	0.564124
TCGA-CW-5589-01	894.339	897.84	1792.18	0.646309
TCGA-CW-5589-11	-107.251	-929.17	-1036.42	0.899203
TCGA-CW-5590-01	965.511	953.099	1918.61	0.632037
TCGA-CW-5591-01	510.937	-329.311	181.625	0.807056
TCGA-CW-5591-11	717.407	1022.11	1739.52	0.652189
TCGA-CW-6087-01	831.447	2738.18	3569.63	0.427593
TCGA-CW-6087-11	-404.834	-1060.52	-1465.36	0.924951
TCGA-CW-6088-01	754.484	306.292	1060.78	0.724356
TCGA-CW-6088-11	-564.378	-1252.28	-1816.66	0.943313
TCGA-CW-6090-01	1266.63	1522.7	2789.33	0.528105
TCGA-CW-6090-11	-272.144	-1274.07	-1546.21	0.929397
TCGA-CW-6093-01	681.21	452.937	1134.15	0.716889
TCGA-CW-6097-01	1335.17	1862.96	3198.14	0.476228
TCGA-CZ-4853-01	8.49222	531.38	539.873	0.774903
TCGA-CZ-4854-01	471.504	597.201	1068.7	0.723553
TCGA-CZ-4856-01	835.399	1125.51	1960.91	0.627214
TCGA-CZ-4857-01	735.195	1053.89	1789.09	0.646656
TCGA-CZ-4858-01	460.654	1548.41	2009.06	0.621693
TCGA-CZ-4859-01	-47.7561	47.1468	-0.609239	0.82256
TCGA-CZ-4860-01	495.802	774.415	1270.22	0.702822
TCGA-CZ-4861-01	599.076	1957.85	2556.93	0.556761
TCGA-CZ-4862-01	813.452	1969.84	2783.3	0.528857
TCGA-CZ-4863-01	743.836	1717.48	2461.31	0.568365
TCGA-CZ-4863-11	-280.557	-905.007	-1185.56	0.908565
TCGA-CZ-4864-01	646.566	1854.8	2501.37	0.563517
TCGA-CZ-4864-11	227.641	-661.373	-433.733	0.857029
TCGA-CZ-4865-01	1087.21	1207.24	2294.45	0.588345
TCGA-CZ-4865-11	258.818	-769.051	-510.233	0.862761
TCGA-CZ-4866-01	142.005	693.071	835.076	0.746795
TCGA-CZ-5451-01	334.882	812.334	1147.22	0.71555
TCGA-CZ-5451-11	-176.832	-1099.42	-1276.26	0.914046
TCGA-CZ-5452-01	289.238	2204.72	2493.96	0.564415
TCGA-CZ-5452-11	-463.26	-1250.05	-1713.31	0.938169
TCGA-CZ-5453-01	214.906	-101.655	113.251	0.812941
TCGA-CZ-5453-11	-49.7629	-810.646	-860.409	0.887599
TCGA-CZ-5454-01	750.758	1677.52	2428.28	0.572348
TCGA-CZ-5454-11	-475.424	-1060.54	-1535.97	0.928841
TCGA-CZ-5455-01	827.226	1657.97	2485.19	0.565477
TCGA-CZ-5455-11	-275.671	-1051.54	-1327.21	0.917054
TCGA-CZ-5456-01	699.73	1253.86	1953.59	0.628049
TCGA-CZ-5456-11	-632.552	-1122.8	-1755.35	0.940288
TCGA-CZ-5457-01	714.538	882.487	1597.03	0.667901
TCGA-CZ-5457-11	-353.535	-608.694	-962.229	0.894384
TCGA-CZ-5458-01	665.318	1067.72	1733.03	0.65291
TCGA-CZ-5458-11	-582.567	-1087.7	-1670.26	0.935963
TCGA-CZ-5459-01	432.929	772.416	1205.35	0.709563
TCGA-CZ-5460-01	375.778	1313.59	1689.37	0.657751
TCGA-CZ-5461-01	1014.79	1088.41	2103.2	0.610811
TCGA-CZ-5461-11	4.54999	-835.041	-830.491	0.885568
TCGA-CZ-5462-01	176.84	1187.97	1364.81	0.692876
TCGA-CZ-5462-11	-414.495	-682.825	-1097.32	0.903078
TCGA-CZ-5463-01	260.295	693.622	953.917	0.73508
TCGA-CZ-5463-11	-41.2107	-792.416	-833.626	0.885782
TCGA-CZ-5464-01	1072.78	1629.59	2702.37	0.538901
TCGA-CZ-5465-01	257.008	285.592	542.6	0.77465
TCGA-CZ-5465-11	-594.215	-1191.53	-1785.74	0.941797
TCGA-CZ-5466-01	794.117	1711.03	2505.15	0.563059
TCGA-CZ-5466-11	459.282	-166.29	292.992	0.797296
TCGA-CZ-5467-01	605.736	456.226	1061.96	0.724236
TCGA-CZ-5467-11	-564.645	-699.653	-1264.3	0.913332
TCGA-CZ-5468-01	511.622	860.931	1372.55	0.692057
TCGA-CZ-5468-11	-390.087	-724.977	-1115.06	0.904193
TCGA-CZ-5469-01	36.9877	273.107	310.095	0.795778
TCGA-CZ-5469-11	-611.772	-1111.31	-1723.08	0.938665
TCGA-CZ-5470-01	563.101	1480.03	2043.13	0.617768
TCGA-CZ-5470-11	235.995	-746.689	-510.694	0.862795
TCGA-CZ-5982-01	417.333	234.915	652.249	0.764372
TCGA-CZ-5982-11	-267	-1341.57	-1608.57	0.932736
TCGA-CZ-5984-01	406.62	1109.63	1516.25	0.676678
TCGA-CZ-5984-11	372.306	-833.178	-460.872	0.859075
TCGA-CZ-5985-01	450.692	1465.22	1915.91	0.632344
TCGA-CZ-5985-11	-37.757	-1132.98	-1170.74	0.907654
TCGA-CZ-5986-01	419.975	513.456	933.431	0.737116
TCGA-CZ-5986-11	103.944	-1084.06	-980.114	0.895556
TCGA-CZ-5987-01	145.89	1132.88	1278.77	0.701928
TCGA-CZ-5987-11	1026.84	273.028	1299.87	0.699718
TCGA-CZ-5988-01	847.928	676.629	1524.56	0.67578
TCGA-CZ-5988-11	-238.267	-1180.79	-1419.06	0.922347
TCGA-CZ-5989-01	954.113	1163.59	2117.7	0.609124
TCGA-CZ-5989-11	219.462	-539.983	-320.521	0.848348
TCGA-DV-5565-01	836.053	711.342	1547.4	0.673305
TCGA-DV-5566-01	366.114	370.729	736.843	0.756307
TCGA-DV-5567-01	-36.6647	-419.607	-456.271	0.858729
TCGA-DV-5568-01	906.588	1114.87	2021.46	0.620267
TCGA-DV-5569-01	785.655	1027.72	1813.37	0.643932
TCGA-DV-5573-01	630.59	1802.92	2433.51	0.571717
TCGA-DV-5574-01	1636.26	1682.47	3318.74	0.460588
TCGA-DV-5575-01	902.847	969.763	1872.61	0.637255
TCGA-DV-5576-01	-14.4477	-627.54	-641.987	0.872378
TCGA-DV-A4VX-01	-503.815	432.377	-71.4384	0.828428
TCGA-DV-A4VZ-01	-375.41	-373.435	-748.845	0.879938
TCGA-DV-A4W0-01	237.469	220.93	458.398	0.782407
TCGA-DW-5560-01	-933.627	-550.707	-1484.33	0.926006
TCGA-DW-5561-01	-892.461	-74.4849	-966.945	0.894694
TCGA-DW-7834-01	-273.763	561.578	287.815	0.797754
TCGA-DW-7836-01	-674.062	-914.645	-1588.71	0.931681
TCGA-DW-7837-01	-491.379	312.163	-179.215	0.837185
TCGA-DW-7838-01	184.008	1065.23	1249.24	0.705009
TCGA-DW-7839-01	-1403.44	-1549.84	-2953.28	0.985333
TCGA-DW-7840-01	-769.177	122.66	-646.517	0.872703
TCGA-DW-7841-01	-304.767	1465.93	1161.17	0.714118
TCGA-DW-7842-01	-926.738	-981.108	-1907.85	0.947671
TCGA-DW-7963-01	-662.209	286.078	-376.13	0.852642
TCGA-DZ-6131-11	-597.11	-1345.69	-1942.8	0.949296
TCGA-DZ-6132-01	862.507	1851.09	2713.6	0.537512
TCGA-DZ-6132-11	591.266	490.424	1081.69	0.722236
TCGA-DZ-6133-01	-1008.95	-1042.71	-2051.67	0.954199
TCGA-DZ-6133-11	-287.666	-1148.04	-1435.7	0.923288
TCGA-DZ-6134-01	338.973	988.382	1327.35	0.69683
TCGA-DZ-6134-11	137.725	-192.027	-54.3014	0.827017
TCGA-DZ-6135-01	-703.562	275.198	-428.364	0.856623
TCGA-EU-5904-01	900.199	737.739	1637.94	0.663419
TCGA-EU-5905-01	897.948	689.64	1587.59	0.668931
TCGA-EU-5906-01	937.541	836.311	1773.85	0.64836
TCGA-EU-5907-01	253.297	60.7879	314.084	0.795423
TCGA-EV-5901-01	-33.5882	471.988	438.399	0.784232
TCGA-EV-5902-01	-1541.72	-1282.93	-2824.65	0.981936
TCGA-EV-5903-01	139.834	407.599	547.433	0.774201
TCGA-F9-A4JJ-01	-1139.84	48.8959	-1090.94	0.902675
TCGA-F9-A7Q0-01	-1084.29	30.0651	-1054.23	0.900343
TCGA-F9-A7VF-01	-1250.49	-303.538	-1554.03	0.92982
TCGA-F9-A8NY-01	-1371.9	-482.374	-1854.28	0.945131
TCGA-F9-A97G-01	-182.384	378.394	196.011	0.805807
TCGA-G6-A5PC-01	-105.385	963.767	858.382	0.744515
TCGA-G6-A8L6-01	424.586	1278.4	1702.99	0.656244
TCGA-G6-A8L7-01	-174.69	399.906	225.216	0.803261
TCGA-G6-A8L8-01	-300.784	40.2006	-260.583	0.843658
TCGA-G7-6789-01	571.268	-109.743	461.526	0.782121
TCGA-G7-6790-01	-807.043	-272.802	-1079.84	0.901973
TCGA-G7-6792-01	-950.43	154.283	-796.147	0.883215
TCGA-G7-6793-01	-15.9835	-227.179	-243.163	0.842282
TCGA-G7-6795-01	-977.279	-32.9421	-1010.22	0.897513
TCGA-G7-6796-01	-691.893	382.029	-309.864	0.847519
TCGA-G7-6797-01	-1085.7	-790.174	-1875.87	0.946162
TCGA-G7-7501-01	-665.88	-439.167	-1105.05	0.903564
TCGA-G7-7502-01	-111.84	731.559	619.719	0.767442
TCGA-G7-A4TM-01	-546.957	98.9828	-447.974	0.858104
TCGA-G7-A8LB-01	-1558.18	-1144.08	-2702.27	0.978379
TCGA-G7-A8LC-01	-1263.14	-293.202	-1556.34	0.929945
TCGA-G7-A8LD-01	-1223.41	-669.348	-1892.76	0.946961
TCGA-G7-A8LE-01	-358.934	-571.005	-929.939	0.892254
TCGA-GK-A6C7-01	612.787	656.602	1269.39	0.702908
TCGA-GL-6846-01	-450.272	-615.679	-1065.95	0.901091
TCGA-GL-6846-11	-363.939	-1204.12	-1568.06	0.930576
TCGA-GL-7773-01	-951.429	-18.0557	-969.485	0.89486
TCGA-GL-7966-01	-986.461	-929.906	-1916.37	0.948069
TCGA-GL-7966-11	17.4191	-296.245	-278.826	0.845092
TCGA-GL-8500-01	-1185.58	-681.032	-1866.61	0.945721
TCGA-GL-A4EM-01	197.871	970.419	1168.29	0.713386
TCGA-GL-A59R-01	-898.601	-448.217	-1346.82	0.918198
TCGA-GL-A59R-11	-541.833	-1045.11	-1586.94	0.931587
TCGA-GL-A59T-01	-912.03	122.214	-789.816	0.882779
TCGA-GL-A9DC-01	-903.205	-425.866	-1329.07	0.917163
TCGA-GL-A9DD-01	-96.2205	1198.27	1102.04	0.720166
TCGA-GL-A9DE-01	-959.037	-54.5054	-1013.54	0.897728
TCGA-GL-A9DE-11	-809.765	-1268.37	-2078.13	0.955354
TCGA-HE-7128-01	164.57	1697.45	1862.02	0.638453
TCGA-HE-7129-01	-1177.89	-1069.02	-2246.92	0.96238
TCGA-HE-7130-01	-1485.02	-169.361	-1654.38	0.935139
TCGA-HE-A5NF-01	49.4503	1048.76	1098.22	0.720556
TCGA-HE-A5NH-01	-945.436	-385.241	-1330.68	0.917257
TCGA-HE-A5NI-01	-796.708	113.235	-683.473	0.875338
TCGA-HE-A5NJ-01	-997.15	-1053.84	-2050.99	0.954169
TCGA-HE-A5NK-01	99.7879	1540.45	1640.24	0.663166
TCGA-HE-A5NL-01	-489.415	941.552	452.137	0.782979
TCGA-IA-A40U-01	-631.314	346.592	-284.722	0.845555
TCGA-IA-A40X-01	-855.818	62.699	-793.119	0.883007
TCGA-IA-A40Y-01	-1170.34	-461.907	-1632.25	0.933984
TCGA-IA-A83S-01	-470.648	465.15	-5.49813	0.822968
TCGA-IA-A83T-01	80.3244	1618	1698.32	0.656761
TCGA-IA-A83V-01	695.257	1298.95	1994.2	0.6234
TCGA-IA-A83W-01	-352.895	655.764	302.87	0.79642
TCGA-IZ-8195-01	-784.348	-854.86	-1639.21	0.934348
TCGA-IZ-8196-01	-445.216	-869.413	-1314.63	0.916316
TCGA-IZ-A6M8-01	-519.081	1041.5	522.416	0.77652
TCGA-IZ-A6M9-01	-890.105	375.415	-514.69	0.863092
TCGA-J7-6720-01	59.3808	662.758	722.139	0.757717
TCGA-J7-8537-01	101.115	1196.89	1298.01	0.699914
TCGA-J7-A8I2-01	-1329.79	-428.717	-1758.5	0.940445
TCGA-KV-A6GD-01	517.219	1439.74	1956.95	0.627666
TCGA-KV-A6GE-01	-841.365	414.325	-427.04	0.856523
TCGA-KV-A74V-01	-1009.18	-290.56	-1299.74	0.915438
TCGA-MH-A55W-01	-1023.11	76.8706	-946.238	0.893332
TCGA-MH-A55Z-01	-1026.87	-59.9754	-1086.84	0.902416
TCGA-MH-A560-01	-1080.79	-357.034	-1437.82	0.923407
TCGA-MH-A561-01	-566.666	206.673	-359.993	0.851402
TCGA-MH-A562-01	-713.741	973.889	260.149	0.800196
TCGA-MH-A854-01	-1097.61	-191.97	-1289.58	0.914837
TCGA-MH-A855-01	-250.508	655.147	404.639	0.787297
TCGA-MH-A856-01	-779.077	401.469	-377.609	0.852755
TCGA-MH-A857-01	-1243.69	-724.163	-1967.85	0.950446
TCGA-MM-A563-01	1359.93	1865.93	3225.86	0.472645
TCGA-MM-A564-01	501.727	513.364	1015.09	0.728963
TCGA-MM-A84U-01	927.529	914.006	1841.53	0.640764
TCGA-MW-A4EC-01	311.864	444.497	756.361	0.754429
TCGA-O9-A75Z-01	-742.712	36.9747	-705.737	0.876914
TCGA-P4-A5E6-01	-993.854	76.5391	-917.315	0.891416
TCGA-P4-A5E7-01	-508.258	9.4656	-498.792	0.861911
TCGA-P4-A5E8-01	-1511.58	-620.321	-2131.9	0.957656
TCGA-P4-A5E8-11	137.379	-694.823	-557.444	0.866244
TCGA-P4-A5EA-01	362.387	2183.71	2546.09	0.558082
TCGA-P4-A5EB-01	-1186.44	-593.295	-1779.73	0.9415
TCGA-P4-A5ED-01	-515.043	1472.51	957.471	0.734727
TCGA-P4-A5ED-11	-371.506	-1173.81	-1545.32	0.929348
TCGA-P4-AAVK-01	-574.673	-108.113	-682.786	0.87529
TCGA-P4-AAVL-01	-67.8426	-104.84	-172.683	0.83666
TCGA-P4-AAVM-01	-1017.69	-533.773	-1551.46	0.929681
TCGA-P4-AAVO-01	-1285.14	-721.624	-2006.76	0.952206
TCGA-PJ-A5Z8-01	59.2628	1422.34	1481.61	0.680413
TCGA-PJ-A5Z9-01	-970.627	-516.851	-1487.48	0.92618
TCGA-Q2-A5QZ-01	-267.032	785.794	518.763	0.776858
TCGA-SX-A71R-01	-1374.22	-655.73	-2029.94	0.95324
TCGA-SX-A71S-01	-656.887	-463.23	-1120.12	0.90451
TCGA-SX-A71U-01	-945.689	34.8442	-910.845	0.890985
TCGA-SX-A71V-01	-848.587	65.3237	-783.264	0.882327
TCGA-SX-A71W-01	-831.574	-472.596	-1304.17	0.9157
TCGA-SX-A7SL-01	-1547.43	-1120.35	-2667.77	0.977319
TCGA-SX-A7SM-01	-501.572	-160.66	-662.231	0.873826
TCGA-SX-A7SN-01	-833.564	612.655	-220.908	0.840517
TCGA-SX-A7SO-01	-943.428	-736.658	-1680.09	0.93647
TCGA-SX-A7SP-01	-512.687	601.057	88.3701	0.815063
TCGA-SX-A7SQ-01	-1050.02	-633.257	-1683.27	0.936634
TCGA-SX-A7SR-01	-823.655	298.738	-524.917	0.863849
TCGA-SX-A7SS-01	-630.271	-101.797	-732.068	0.878765
TCGA-SX-A7SU-01	-772.653	-49.5563	-822.21	0.885003
TCGA-T7-A92I-01	-598.724	69.8948	-528.829	0.864138
TCGA-UN-AAZ9-01	-1310.63	-375.071	-1685.7	0.936759
TCGA-UZ-A9PJ-01	-1063.91	-805.779	-1869.69	0.945868
TCGA-UZ-A9PK-01	-811.243	35.5034	-775.739	0.881806
TCGA-UZ-A9PL-01	-1678.8	-1015.72	-2694.52	0.978143
TCGA-UZ-A9PM-01	-433.951	1014.84	580.89	0.771084
TCGA-UZ-A9PN-01	180.143	137.413	317.557	0.795114
TCGA-UZ-A9PO-01	-632.633	356.249	-276.384	0.844901
TCGA-UZ-A9PP-01	-832.747	-633.471	-1466.22	0.924999
TCGA-UZ-A9PQ-01	-1057.42	-1248.09	-2305.51	0.964681
TCGA-UZ-A9PR-01	-969.423	-412.134	-1381.56	0.920206
TCGA-UZ-A9PS-01	-1169.97	-822.261	-1992.23	0.951552
TCGA-UZ-A9PS-05	-340.449	735.302	394.853	0.788182
TCGA-UZ-A9PU-01	-1135.67	-213.554	-1349.22	0.918337
TCGA-UZ-A9PV-01	-1349.15	-1146.26	-2495.41	0.971648
TCGA-UZ-A9PX-01	-776.153	-43.8095	-819.963	0.884849
TCGA-UZ-A9PZ-01	-1181.81	-508.96	-1690.77	0.937019
TCGA-UZ-A9Q0-01	-1240.86	8.34836	-1232.52	0.911423
TCGA-UZ-A9Q1-01	-1120.28	-528.481	-1648.76	0.934847
TCGA-V9-A7HT-01	-324.014	1119.79	795.777	0.750619
TCGA-WN-A9G9-01	108.305	3109.95	3218.25	0.473629
TCGA-WN-AB4C-01	-446.385	814.638	368.253	0.790579
TCGA-Y8-A894-01	-1300.75	-1476.69	-2777.44	0.980601
TCGA-Y8-A895-01	-1344.01	-209.475	-1553.48	0.92979
TCGA-Y8-A896-01	-265.001	1466.96	1201.96	0.709913
TCGA-Y8-A897-01	-382.123	419.5	37.3772	0.819377
TCGA-Y8-A898-01	-206.129	1144.19	938.064	0.736656
TCGA-Y8-A8RY-01	-627.75	559.513	-68.2376	0.828165
TCGA-Y8-A8RY-11	-826.934	-1127.29	-1954.23	0.949822
TCGA-Y8-A8RZ-01	-1190.2	-73.6514	-1263.85	0.913306
TCGA-Y8-A8S0-01	-1082.41	-548.703	-1631.11	0.933924
TCGA-Y8-A8S1-01	702.948	1710.27	2413.21	0.57416
