# Supplementary material for: Establishing a prognostic model of ferroptosis- and immune-related signatures in kidney cancer: A study based on TCGA and ICGC databases
Source: Front Oncol. 2022 Aug 26;12:931383. doi: 10.3389/fonc.2022.931383 (PMC9459019; doi:10.3389/fonc.2022.931383)
Supplement: Supplementary file 4 [file Table_2.xlsx]

## Sheet: Figure 2a
Tag	baseMean	log2FoldChange	padj
ENSG00000164434	7645.45	9.24815	3.83551e-112
ENSG00000107159	6193.41	9.06289	0
ENSG00000168333	418.572	8.98917	3.55574e-46
ENSG00000178776	655.651	8.97524	9.05941e-91
ENSG00000142319	4141.54	8.92736	1.65903e-251
ENSG00000106236	4918.9	8.40623	3.55152e-147
ENSG00000224490	775.066	8.38882	1.12895e-167
ENSG00000125726	1250.24	7.74561	7.22776e-152
ENSG00000185633	39621.9	7.6783	0
ENSG00000130822	3506.96	7.61342	3.39015e-145
ENSG00000172927	442.198	7.5909	1.72156e-79
ENSG00000170231	736.538	7.45869	1.8171e-205
ENSG00000101197	586.731	7.07833	1.76921e-81
ENSG00000233610	320.993	7.03754	7.88625e-111
ENSG00000236318	460.232	6.73999	1.03832e-59
ENSG00000128285	239.673	6.65144	2.59335e-64
ENSG00000075886	294.872	6.58114	5.64427e-59
ENSG00000214510	251.286	6.48928	1.92981e-60
ENSG00000087494	875.343	6.44924	6.9866e-67
ENSG00000188373	222.973	6.44863	8.65633e-41
ENSG00000224057	617.232	6.37361	3.61531e-61
ENSG00000163873	523.808	6.28059	2.68171e-142
ENSG00000123610	1293.98	6.25558	1.51419e-110
ENSG00000174564	623.757	6.10371	3.15899e-63
ENSG00000050767	5319.2	6.0311	0
ENSG00000149927	1121.6	6.01391	2.53492e-125
ENSG00000185567	3518.52	5.98635	1.5599e-141
ENSG00000163735	203.233	5.96137	1.73768e-28
ENSG00000184661	669.206	5.93907	1.339e-259
ENSG00000187730	334.871	5.8987	3.40747e-195
ENSG00000240758	230.244	5.82501	1.47509e-165
ENSG00000119630	5780.34	5.61631	3.91651e-107
ENSG00000167105	227.18	5.55473	2.59735e-52
ENSG00000135245	6307.83	5.55066	6.25536e-238
ENSG00000182379	465.649	5.53279	1.09805e-98
ENSG00000167772	18658.9	5.52874	1.39798e-121
ENSG00000105877	818.567	5.49302	1.67446e-115
ENSG00000047457	11296.2	5.45246	2.33592e-68
ENSG00000163083	1448.95	5.42903	3.15208e-135
ENSG00000145681	319.64	5.33632	1.52142e-51
ENSG00000133317	220.609	5.32829	3.08422e-45
ENSG00000130208	3729.06	5.31035	5.89082e-114
ENSG00000133063	351.577	5.22989	7.44232e-39
ENSG00000214145	1096.54	5.19276	2.11378e-251
ENSG00000229028	530.261	5.17756	3.60899e-31
ENSG00000249859	604.573	5.16099	1.68636e-130
ENSG00000204677	277.631	5.15508	2.0082e-60
ENSG00000171557	907.336	5.1455	4.53578e-22
ENSG00000129521	11545.4	5.05593	0
ENSG00000188060	670.193	5.05308	1.73824e-71
ENSG00000257017	1383.15	5.02808	1.95283e-22
ENSG00000082684	3811.41	5.01824	3.47289e-224
ENSG00000006074	282.548	5.00519	1.0157e-34
ENSG00000186897	271.14	4.98763	6.26365e-46
ENSG00000153902	1812.61	4.86629	8.14326e-64
ENSG00000111674	5274.74	4.82519	6.04295e-162
ENSG00000165061	209.774	4.76374	1.41041e-28
ENSG00000120708	24543	4.76214	8.87808e-53
ENSG00000159399	1672.99	4.75455	2.52158e-181
ENSG00000110799	13103	4.69724	4.57186e-105
ENSG00000181577	1213.2	4.67801	2.41408e-107
ENSG00000134716	3914.3	4.66009	2.93828e-87
ENSG00000125730	30577.8	4.61105	1.04355e-90
ENSG00000157005	360.826	4.60535	1.63481e-18
ENSG00000204632	985.681	4.58138	2.96582e-43
ENSG00000166741	21118.9	4.55404	1.88513e-86
ENSG00000234380	333.877	4.53826	8.2137e-49
ENSG00000088340	830.501	4.53451	8.03095e-59
ENSG00000173432	898.258	4.4969	1.58885e-17
ENSG00000130427	246.792	4.44537	3.93285e-21
ENSG00000146674	55240.4	4.41566	1.99776e-151
ENSG00000175785	687.437	4.38848	9.02739e-36
ENSG00000148600	543.515	4.36949	1.77549e-32
ENSG00000130270	220.538	4.35366	2.42507e-53
ENSG00000156466	258.062	4.34563	4.19606e-57
ENSG00000091879	2539.13	4.325	5.45061e-119
ENSG00000165023	729.155	4.30887	1.46741e-117
ENSG00000169894	315.995	4.29833	3.87924e-52
ENSG00000157087	293.184	4.28082	1.33108e-58
ENSG00000141526	4630.55	4.27257	6.03701e-219
ENSG00000101255	1205.86	4.265	1.96981e-72
ENSG00000135094	220.917	4.26026	4.76522e-61
ENSG00000171951	248.434	4.24834	6.80128e-41
ENSG00000102878	3296.24	4.24553	1.09181e-101
ENSG00000061656	1365.81	4.24355	7.8896e-179
ENSG00000079689	1337.18	4.23941	4.28713e-42
ENSG00000095970	706.258	4.23125	4.38649e-88
ENSG00000237517	2477.47	4.22373	2.13011e-117
ENSG00000204540	270.822	4.18498	2.50785e-82
ENSG00000140479	1470.99	4.15526	1.30443e-70
ENSG00000142046	1827.26	4.13612	1.0057e-108
ENSG00000247095	1074.36	4.12792	1.15965e-137
ENSG00000073060	4770.72	4.1272	4.52007e-181
ENSG00000123095	2465.06	4.12621	5.04984e-182
ENSG00000113749	244.288	4.08107	3.24685e-62
ENSG00000134013	1576.3	4.05704	4.0348e-109
ENSG00000221818	252.608	3.95068	9.44021e-70
ENSG00000204528	290.352	3.94914	2.25478e-40
ENSG00000100302	308.606	3.93572	2.11527e-66
ENSG00000154269	7295.29	3.93561	5.05938e-114
ENSG00000171208	1583.95	3.92031	1.36232e-149
ENSG00000163017	563.953	3.83894	3.67227e-35
ENSG00000026297	6573.18	3.83662	3.88346e-86
ENSG00000225138	1297.55	3.83557	4.8394e-39
ENSG00000113083	4051.98	3.83013	1.18226e-67
ENSG00000177989	713.042	3.80943	3.79577e-103
ENSG00000113532	705.489	3.80712	1.41438e-74
ENSG00000237686	351.896	3.80108	1.689e-111
ENSG00000157766	650.769	3.75714	1.66634e-40
ENSG00000171747	1574.62	3.75189	8.20638e-20
ENSG00000164932	584.849	3.74632	3.87307e-36
ENSG00000109107	2771.51	3.73909	1.19092e-110
ENSG00000100985	343.393	3.71926	6.04936e-29
ENSG00000173546	2111.8	3.71866	8.05276e-67
ENSG00000125895	269.465	3.70916	2.05821e-61
ENSG00000080573	722.186	3.70626	8.86569e-74
ENSG00000131203	899.867	3.65799	2.13816e-63
ENSG00000108821	9190.84	3.64218	6.04934e-30
ENSG00000141756	4490.98	3.63514	2.21265e-89
ENSG00000146070	204.332	3.62344	1.21571e-47
ENSG00000182963	818.817	3.61532	2.09681e-91
ENSG00000024422	5209.91	3.60612	6.29308e-80
ENSG00000171303	1837.74	3.60027	7.53637e-50
ENSG00000148773	292.756	3.58592	2.21408e-77
ENSG00000178860	733.916	3.58477	7.94812e-79
ENSG00000156395	327.74	3.563	4.88538e-18
ENSG00000172824	1442.47	3.55007	1.00617e-47
ENSG00000113739	3185.46	3.531	6.63742e-76
ENSG00000112715	46737.4	3.52862	1.28386e-100
ENSG00000112769	3231.8	3.51402	9.12514e-134
ENSG00000154102	305.537	3.50962	1.97119e-35
ENSG00000133619	1634.77	3.49864	8.76352e-110
ENSG00000087250	616.545	3.49556	2.0102e-18
ENSG00000061337	799.072	3.49174	4.43949e-62
ENSG00000135218	4245	3.48512	4.43149e-62
ENSG00000250303	403.605	3.48391	1.78857e-80
ENSG00000131055	418.254	3.47955	2.24983e-62
ENSG00000164638	990.286	3.47599	5.12092e-74
ENSG00000143248	48871.8	3.46917	9.43443e-73
ENSG00000249396	303.278	3.45019	1.91851e-17
ENSG00000157103	256.625	3.42546	1.04281e-45
ENSG00000099194	6109.05	3.4165	1.27881e-94
ENSG00000105374	704.413	3.40181	1.73294e-64
ENSG00000114268	717.867	3.3963	4.24281e-161
ENSG00000140939	3592.15	3.38061	8.76779e-166
ENSG00000225764	209.934	3.36246	2.74023e-26
ENSG00000203747	3935.16	3.35864	1.18692e-79
ENSG00000161958	1033.16	3.3548	2.3237e-48
ENSG00000204622	250.334	3.33556	1.20048e-48
ENSG00000095777	304.398	3.33309	8.18719e-124
ENSG00000084674	342.669	3.31992	1.11351e-19
ENSG00000162706	260.015	3.31617	8.50468e-22
ENSG00000088325	214.033	3.30409	3.32661e-85
ENSG00000162745	1043.67	3.27172	1.66429e-67
ENSG00000130300	17980	3.26995	4.59523e-63
ENSG00000186867	274.737	3.2563	8.42238e-67
ENSG00000197093	327.953	3.25418	1.96744e-90
ENSG00000204531	1428.46	3.25362	7.56876e-51
ENSG00000185585	2677.39	3.24945	8.89389e-61
ENSG00000127533	814.571	3.23604	4.01349e-37
ENSG00000145423	663.919	3.22893	9.07471e-13
ENSG00000100505	324.945	3.22591	5.55399e-78
ENSG00000164283	7490.27	3.22379	1.20808e-70
ENSG00000131747	344.831	3.20456	3.50608e-70
ENSG00000153395	5171.33	3.20174	9.5314e-147
ENSG00000167992	321.078	3.19443	2.17238e-39
ENSG00000067057	11508.2	3.18089	5.99372e-194
ENSG00000237988	307.406	3.16743	1.28053e-29
ENSG00000170074	245.733	3.16608	1.99639e-30
ENSG00000128805	225.048	3.16112	1.33572e-59
ENSG00000152578	417.023	3.15172	1.91386e-14
ENSG00000115414	17914.3	3.15132	3.94757e-43
ENSG00000214827	283.167	3.14984	6.16111e-79
ENSG00000142512	300.339	3.13523	1.10079e-74
ENSG00000156113	1117.81	3.13461	2.0965e-53
ENSG00000113249	768.997	3.13456	5.14975e-38
ENSG00000142102	3252.8	3.12576	5.53822e-38
ENSG00000010030	217.852	3.10867	5.4461e-66
ENSG00000147113	1504.94	3.10027	2.0112e-83
ENSG00000161381	1238.12	3.09865	3.79841e-81
ENSG00000026025	81645.6	3.09176	1.4084e-150
ENSG00000161638	3675.75	3.0915	2.80106e-82
ENSG00000128917	1643.21	3.08641	1.35043e-79
ENSG00000078401	1758.98	3.08299	2.79679e-62
ENSG00000123700	371.901	3.079	3.32723e-69
ENSG00000152049	940.509	3.06817	9.43473e-48
ENSG00000038427	4723.01	3.06514	6.69768e-30
ENSG00000153563	599.027	3.06208	1.08809e-33
ENSG00000147883	222.795	3.05763	1.06883e-85
ENSG00000064309	607.056	3.04588	1.13135e-69
ENSG00000100385	315.617	3.04515	8.65203e-58
ENSG00000151882	838.182	3.04069	7.94493e-43
ENSG00000182667	290.934	3.03012	1.79457e-31
ENSG00000165507	11314.9	3.02722	3.15558e-68
ENSG00000168502	810.817	3.00204	3.8056e-65
ENSG00000177181	295.754	3.00045	7.51839e-78
ENSG00000105974	5953.46	2.99241	1.42749e-74
ENSG00000169245	761.053	2.99241	8.15377e-36
ENSG00000025708	1552.2	2.9852	2.56779e-112
ENSG00000185686	350.263	2.97526	4.47136e-12
ENSG00000127585	1083.39	2.97367	1.64116e-39
ENSG00000106366	3940.28	2.95289	1.7607e-26
ENSG00000179344	5082.41	2.95056	6.24651e-29
ENSG00000177464	804.336	2.94988	5.03346e-59
ENSG00000174939	303.18	2.94568	1.88582e-41
ENSG00000178878	5296.62	2.94565	1.03823e-41
ENSG00000076706	8138.6	2.93969	5.06053e-70
ENSG00000177508	1529.01	2.93736	4.30655e-77
ENSG00000140678	690.497	2.92607	2.5189e-49
ENSG00000012779	945.911	2.92486	3.31404e-45
ENSG00000154760	1269.17	2.92073	5.31258e-93
ENSG00000121933	442.639	2.91616	7.49357e-70
ENSG00000149294	550.937	2.89745	8.76398e-15
ENSG00000167680	354.097	2.89219	4.19198e-58
ENSG00000235505	290.07	2.89155	2.31149e-63
ENSG00000186818	547.791	2.88878	1.15323e-55
ENSG00000131094	459.44	2.88466	2.08162e-18
ENSG00000102265	10990.4	2.8825	1.40752e-46
ENSG00000115523	422.483	2.87679	8.67097e-47
ENSG00000148926	6240.19	2.87293	1.0909e-78
ENSG00000186918	7819.64	2.86834	2.60417e-145
ENSG00000230177	338.127	2.85926	1.9046e-25
ENSG00000131097	213.844	2.85419	2.48516e-39
ENSG00000161544	1251.11	2.85151	8.04044e-49
ENSG00000168961	1664.09	2.8474	3.27672e-82
ENSG00000186314	245.874	2.84735	6.43502e-131
ENSG00000131620	1054.8	2.84651	5.0201e-48
ENSG00000133083	532.423	2.84065	2.60691e-42
ENSG00000240694	1590.55	2.83488	2.22962e-64
ENSG00000117394	4256.86	2.83258	9.07886e-87
ENSG00000139354	849.015	2.82986	1.21886e-73
ENSG00000174938	1386.91	2.82533	3.41754e-40
ENSG00000172543	388.087	2.82259	5.37965e-44
ENSG00000142185	309.146	2.81903	3.58716e-66
ENSG00000154451	580.253	2.81407	1.54016e-38
ENSG00000136630	448.516	2.81133	2.3573e-65
ENSG00000108846	3707.05	2.80743	1.90002e-67
ENSG00000184916	681.328	2.80275	1.14111e-53
ENSG00000029534	207.823	2.8002	1.882e-29
ENSG00000173369	7452.41	2.79831	7.03493e-61
ENSG00000102287	646.324	2.79183	4.88422e-30
ENSG00000205129	316.366	2.78663	4.07987e-65
ENSG00000020633	382.661	2.78362	5.9799e-50
ENSG00000077984	394.385	2.7803	1.7935e-36
ENSG00000043039	877.049	2.77925	1.3773e-48
ENSG00000077420	1332.67	2.77011	1.3262e-60
ENSG00000104881	942.01	2.76682	1.65155e-52
ENSG00000144476	1667.2	2.75699	2.36522e-55
ENSG00000090104	3301.8	2.7546	6.44355e-44
ENSG00000167851	518.52	2.74723	1.23271e-67
ENSG00000172965	1072.27	2.74357	1.09181e-76
ENSG00000187498	17739.7	2.74117	2.74434e-57
ENSG00000160791	373.574	2.73833	3.50125e-40
ENSG00000100450	246.618	2.73103	8.12916e-52
ENSG00000146094	297.506	2.72329	7.42548e-43
ENSG00000111696	749.556	2.71229	4.32554e-57
ENSG00000150337	488.324	2.71211	8.64207e-50
ENSG00000170955	1009.41	2.71181	2.39162e-79
ENSG00000128242	2128.46	2.7102	3.72232e-73
ENSG00000159189	4896.64	2.70836	4.34296e-66
ENSG00000131080	375.319	2.70836	8.8902e-78
ENSG00000118946	685.829	2.70669	3.10376e-62
ENSG00000177098	818.744	2.70403	1.11238e-49
ENSG00000164649	450.018	2.70265	3.96693e-68
ENSG00000166592	1626.96	2.69497	3.33075e-33
ENSG00000177721	218.563	2.68863	5.5071e-47
ENSG00000171560	409.254	2.68572	5.60358e-09
ENSG00000188820	333.016	2.68445	3.18858e-38
ENSG00000145632	2646.9	2.68397	4.44932e-99
ENSG00000188290	201.35	2.68385	1.78843e-51
ENSG00000104972	318.558	2.68323	9.02356e-78
ENSG00000164687	666.16	2.67622	2.11544e-38
ENSG00000180644	389.762	2.67551	1.34435e-56
ENSG00000115386	2629.19	2.67441	6.02043e-09
ENSG00000046889	1152.69	2.67338	6.28319e-36
ENSG00000134802	773.855	2.67177	9.0486e-61
ENSG00000152256	1178.62	2.6622	1.71435e-129
ENSG00000079215	453.766	2.65868	5.05614e-51
ENSG00000182022	1754.6	2.65853	1.06533e-62
ENSG00000161570	2100.64	2.65753	3.6115e-33
ENSG00000145685	872.848	2.65142	7.48974e-77
ENSG00000088827	469.624	2.65126	1.96133e-40
ENSG00000074181	3967.62	2.64978	5.59438e-26
ENSG00000159216	934.914	2.6473	4.82826e-48
ENSG00000141068	3549.62	2.64054	1.50046e-90
ENSG00000138134	466.227	2.63753	6.21715e-93
ENSG00000185986	889.63	2.63652	7.27482e-68
ENSG00000130635	1195.97	2.62703	4.75931e-24
ENSG00000141506	356.281	2.62649	2.00912e-58
ENSG00000071246	1089.7	2.62496	2.01809e-96
ENSG00000197253	455.909	2.62455	1.12274e-26
ENSG00000134259	228.689	2.62361	2.79916e-38
ENSG00000105639	722.58	2.60952	9.49144e-34
ENSG00000198286	351.173	2.60406	3.38915e-31
ENSG00000158473	219.682	2.60282	1.36875e-59
ENSG00000138755	1297.94	2.60071	7.44654e-26
ENSG00000162511	7148.3	2.59929	9.0709e-62
ENSG00000172236	583.095	2.59529	5.32111e-26
ENSG00000162645	4192.63	2.59157	7.74453e-68
ENSG00000121966	4811.93	2.58974	2.84727e-58
ENSG00000164105	564.211	2.58624	2.33279e-98
ENSG00000159674	1433.31	2.58503	7.25341e-31
ENSG00000117724	235.074	2.58106	1.62292e-62
ENSG00000146039	1755.11	2.57798	1.07002e-22
ENSG00000105122	384.582	2.57613	5.27455e-45
ENSG00000044446	4052.56	2.56685	1.68217e-131
ENSG00000171564	1564.5	2.56267	5.82042e-07
ENSG00000167695	593.655	2.56154	1.11754e-72
ENSG00000145014	697.974	2.55992	1.68283e-51
ENSG00000204642	4806.12	2.55631	8.24477e-63
ENSG00000168209	10641.3	2.55616	9.66221e-66
ENSG00000103569	237.552	2.55491	2.64157e-15
ENSG00000158859	880.022	2.55269	1.65143e-23
ENSG00000156265	967.323	2.54912	2.9442e-44
ENSG00000105971	3568.36	2.54872	8.88335e-97
ENSG00000034510	41432	2.54786	2.75796e-69
ENSG00000144810	1604.27	2.54445	3.69283e-42
ENSG00000089327	2171.04	2.53943	6.23519e-49
ENSG00000171236	410.247	2.53792	8.31448e-18
ENSG00000143847	930.072	2.53496	1.10089e-37
ENSG00000120875	232.746	2.52574	5.33482e-60
ENSG00000129667	822.74	2.51538	1.7379e-75
ENSG00000110092	13972.9	2.513	8.92951e-80
ENSG00000137959	921.851	2.50926	8.90525e-46
ENSG00000066294	600.071	2.50918	8.63166e-36
ENSG00000171848	203.411	2.50829	3.51896e-62
ENSG00000119938	2079.31	2.50491	2.47188e-53
ENSG00000177614	480.483	2.50444	5.52831e-37
ENSG00000188599	432.934	2.50047	1.69189e-20
ENSG00000064300	732.293	2.49977	7.43865e-22
ENSG00000142173	4923.34	2.49727	3.16469e-39
ENSG00000115009	441.216	2.49457	1.12896e-15
ENSG00000022267	8267.96	2.49335	4.7986e-31
ENSG00000127129	429.413	2.49146	1.6382e-15
ENSG00000130508	1803.86	2.4914	3.40926e-48
ENSG00000124191	217.159	2.4883	6.52771e-30
ENSG00000123360	468.651	2.48753	3.6813e-56
ENSG00000138964	699.508	2.48238	1.23878e-43
ENSG00000101265	1151.1	2.48222	6.63092e-52
ENSG00000168404	769.843	2.48101	1.7916e-59
ENSG00000100453	202.554	2.4741	3.33863e-33
ENSG00000163909	1423.56	2.47399	5.38721e-39
ENSG00000143110	958.67	2.47383	1.97985e-57
ENSG00000005844	708.789	2.47173	4.54196e-43
ENSG00000227869	1389.84	2.47149	3.45248e-30
ENSG00000175489	373.521	2.47124	7.81785e-54
ENSG00000244509	589.766	2.46442	3.20118e-68
ENSG00000165810	1650.75	2.4639	9.58225e-31
ENSG00000023445	3891.41	2.45784	2.90342e-42
ENSG00000222041	772.348	2.45645	3.80263e-64
ENSG00000204291	1811.06	2.45336	2.12501e-30
ENSG00000105643	3626.48	2.45231	7.67839e-38
ENSG00000057657	592.268	2.45155	3.58862e-61
ENSG00000145649	452.885	2.44777	2.21879e-30
ENSG00000174807	1322.72	2.44774	1.36675e-23
ENSG00000154237	380.725	2.44739	2.33793e-47
ENSG00000105711	496.469	2.44359	4.72073e-64
ENSG00000167613	1009.39	2.44327	7.1044e-60
ENSG00000168071	458.661	2.44219	5.82788e-40
ENSG00000196155	474.045	2.43667	1.54154e-37
ENSG00000164176	2805.96	2.43662	6.12269e-26
ENSG00000214826	203.363	2.43079	6.27254e-35
ENSG00000179772	256.824	2.42794	1.92943e-26
ENSG00000011600	2266.42	2.42482	2.02299e-49
ENSG00000114455	2625.76	2.42408	3.93992e-23
ENSG00000137463	208.829	2.42331	2.57149e-13
ENSG00000136997	1500.24	2.41877	8.8171e-58
ENSG00000004399	4438.45	2.41849	2.12798e-57
ENSG00000198959	8009.22	2.41627	4.55442e-50
ENSG00000076641	269.453	2.41424	1.38333e-42
ENSG00000204301	2665.43	2.41232	3.09905e-40
ENSG00000152952	6435.05	2.40783	1.72312e-52
ENSG00000154864	529.807	2.40558	6.04069e-39
ENSG00000184730	283.719	2.40191	1.36339e-37
ENSG00000182492	22982.1	2.39531	3.71355e-22
ENSG00000177103	447.472	2.39478	5.0905e-26
ENSG00000138028	886.679	2.39444	3.87761e-47
ENSG00000163295	422.081	2.39277	8.97178e-07
ENSG00000143382	427.998	2.38942	7.00192e-31
ENSG00000140945	1571.73	2.38691	1.43907e-40
ENSG00000132639	223.601	2.386	4.23263e-27
ENSG00000146648	5778.7	2.38594	1.79638e-60
ENSG00000174705	570.668	2.38536	5.66326e-46
ENSG00000198851	674.586	2.38458	7.04607e-25
ENSG00000112486	219.666	2.38378	2.78965e-21
ENSG00000187513	1813.47	2.3815	8.84699e-41
ENSG00000232629	825.509	2.38076	1.65683e-18
ENSG00000149596	421.537	2.378	3.59297e-35
ENSG00000174307	1599.48	2.37553	5.17857e-50
ENSG00000170962	2250.82	2.37491	1.72015e-45
ENSG00000197696	720.846	2.36236	3.97343e-32
ENSG00000160255	2509.76	2.35633	1.83639e-53
ENSG00000140749	278.281	2.35616	1.54567e-37
ENSG00000163359	2485.69	2.35564	1.0972e-22
ENSG00000196533	2828.83	2.35417	2.74087e-31
ENSG00000145623	2588.29	2.35283	1.8273e-53
ENSG00000213886	449.814	2.35156	6.67003e-20
ENSG00000124749	294.797	2.34996	5.17394e-29
ENSG00000235531	425.75	2.34776	1.23835e-56
ENSG00000118257	975.859	2.34421	4.64527e-59
ENSG00000100342	6875.02	2.34309	6.99765e-26
ENSG00000254815	290.925	2.34064	2.74908e-20
ENSG00000113088	587.52	2.33612	2.14154e-17
ENSG00000066336	645.129	2.33568	2.74664e-52
ENSG00000185507	721.9	2.33157	1.6342e-37
ENSG00000172183	349.238	2.32852	2.10122e-45
ENSG00000136286	272.984	2.32287	5.24651e-39
ENSG00000116824	554.378	2.32203	7.20194e-24
ENSG00000196839	281.042	2.32138	1.13543e-55
ENSG00000090924	870.397	2.32088	1.37896e-40
ENSG00000160179	1398.08	2.31861	5.40341e-89
ENSG00000077044	960.156	2.31676	2.07376e-72
ENSG00000196664	300.743	2.31633	1.01329e-27
ENSG00000173372	6438.59	2.31571	3.56381e-46
ENSG00000164683	461.015	2.31119	1.2192e-50
ENSG00000142347	821.752	2.31072	1.25453e-56
ENSG00000172765	2929.05	2.30964	1.23739e-109
ENSG00000102760	2760.44	2.30768	2.76597e-47
ENSG00000112799	394.64	2.30741	9.80959e-38
ENSG00000133466	591.108	2.30731	4.51663e-48
ENSG00000187608	916.351	2.30218	3.25008e-35
ENSG00000158714	428.536	2.30026	3.85201e-36
ENSG00000170379	317.251	2.29993	1.39694e-94
ENSG00000070404	3222.11	2.29785	2.25883e-39
ENSG00000087116	417.443	2.29595	2.09974e-35
ENSG00000106538	9845.33	2.29319	2.47207e-30
ENSG00000126882	309.686	2.29046	1.43975e-57
ENSG00000140368	242.488	2.28472	7.0678e-27
ENSG00000171388	2439.66	2.28413	3.86827e-36
ENSG00000155849	963.674	2.28353	2.30109e-58
ENSG00000167995	201.055	2.28202	6.96754e-43
ENSG00000213903	363.132	2.28184	1.05542e-35
ENSG00000115902	632.226	2.27979	5.13578e-111
ENSG00000099377	2463.4	2.27952	1.765e-34
ENSG00000187840	1714.26	2.27598	3.05483e-44
ENSG00000139370	2055.67	2.27271	1.17459e-133
ENSG00000240065	2151.47	2.27187	4.6615e-58
ENSG00000111788	319.641	2.27055	1.7261e-26
ENSG00000102854	377.497	2.26885	5.93572e-07
ENSG00000142798	3181.88	2.26393	2.09784e-17
ENSG00000182472	869.203	2.26348	8.07064e-33
ENSG00000135114	243.517	2.26286	3.13494e-29
ENSG00000161405	345.858	2.26143	2.11319e-23
ENSG00000100504	1807.46	2.26031	4.59226e-108
ENSG00000043462	923.685	2.26001	1.08798e-70
ENSG00000167601	1924.37	2.25898	4.81674e-57
ENSG00000107719	761.813	2.25434	8.5845e-63
ENSG00000251301	283.327	2.25283	2.77276e-17
ENSG00000225217	419.213	2.25228	2.88268e-16
ENSG00000147168	752.523	2.24845	2.55178e-25
ENSG00000204262	1942.82	2.24715	4.58745e-50
ENSG00000140853	1192.28	2.24531	9.89455e-47
ENSG00000253882	575.387	2.24469	4.52023e-105
ENSG00000130827	574.353	2.24016	1.76922e-34
ENSG00000136859	1673.93	2.2384	1.30188e-37
ENSG00000103490	398.066	2.23637	1.05803e-35
ENSG00000145850	216.422	2.23423	8.18798e-23
ENSG00000134871	14466.5	2.2334	1.36735e-36
ENSG00000004660	434.624	2.22392	1.21596e-85
ENSG00000127954	1257.05	2.22193	3.1799e-24
ENSG00000164342	1452.85	2.2213	1.65579e-32
ENSG00000162998	3574.7	2.21422	3.56686e-21
ENSG00000117266	8273.37	2.21395	2.74797e-58
ENSG00000211772	1594.24	2.20967	9.50885e-20
ENSG00000138722	382.551	2.20838	1.60088e-12
ENSG00000136514	585.829	2.20733	6.00224e-32
ENSG00000167895	483.707	2.20507	9.81613e-22
ENSG00000107731	1689.46	2.20251	1.4064e-48
ENSG00000179241	392.132	2.20167	3.692e-75
ENSG00000158869	1352.98	2.20085	7.59233e-52
ENSG00000187474	704.323	2.20033	5.9993e-31
ENSG00000196735	4122.99	2.19703	1.13908e-19
ENSG00000184489	846.299	2.1935	2.55403e-51
ENSG00000239713	845.362	2.19298	8.9738e-55
ENSG00000168487	1254.06	2.19142	1.22597e-65
ENSG00000132530	1729.43	2.18992	4.1416e-30
ENSG00000173918	1613.7	2.1899	3.86686e-24
ENSG00000164692	10741.2	2.18978	1.65432e-19
ENSG00000175264	221.04	2.18673	2.12571e-19
ENSG00000122122	601.755	2.18432	3.89093e-34
ENSG00000092421	2294.61	2.18431	4.68746e-50
ENSG00000142303	382.888	2.1823	2.13361e-33
ENSG00000176435	1702.58	2.17026	3.48144e-36
ENSG00000134574	1248.49	2.16833	1.13882e-162
ENSG00000198435	528.87	2.16412	1.312e-45
ENSG00000234745	81319.6	2.16373	2.50681e-56
ENSG00000184497	336.781	2.15593	2.95253e-44
ENSG00000167286	318.105	2.15427	4.33314e-18
ENSG00000185864	385.529	2.15392	1.56558e-13
ENSG00000176046	7430.75	2.15129	3.01378e-28
ENSG00000104725	1171.99	2.15116	1.0731e-09
ENSG00000136250	533.448	2.15063	4.3872e-34
ENSG00000234685	208.177	2.14805	1.09702e-13
ENSG00000186340	1676.55	2.14769	4.4654e-13
ENSG00000044524	352.273	2.1463	2.74355e-23
ENSG00000105329	2090.13	2.1355	5.12985e-60
ENSG00000184922	601.55	2.13059	1.36611e-40
ENSG00000213398	436.198	2.12883	5.54065e-20
ENSG00000104814	257.375	2.12869	6.13273e-23
ENSG00000129277	306.813	2.12375	2.51072e-25
ENSG00000169896	496.747	2.11979	3.21007e-32
ENSG00000143341	524.489	2.11944	3.65403e-33
ENSG00000100097	7604.15	2.11927	4.91943e-53
ENSG00000111331	1003.1	2.11818	6.12214e-35
ENSG00000172716	1168.73	2.11694	3.15704e-52
ENSG00000015285	462.805	2.11554	5.37576e-33
ENSG00000137404	596.535	2.11278	1.8793e-45
ENSG00000146112	1593.58	2.11231	3.8522e-89
ENSG00000020181	1046.48	2.11111	1.11854e-33
ENSG00000152583	17052.8	2.10921	9.89624e-28
ENSG00000092929	354.541	2.10885	5.81854e-30
ENSG00000229380	242.052	2.10788	6.50076e-22
ENSG00000131042	374.769	2.10224	2.29984e-50
ENSG00000182162	617.981	2.10145	2.29346e-43
ENSG00000168394	3206.1	2.10139	9.8725e-71
ENSG00000247774	332.157	2.10134	9.72183e-26
ENSG00000168329	453.461	2.1011	1.20221e-19
ENSG00000211890	1251.43	2.10054	1.65629e-08
ENSG00000132205	403.835	2.09955	2.08288e-50
ENSG00000107438	4688.06	2.09666	7.1685e-65
ENSG00000134333	44640	2.093	1.23465e-83
ENSG00000163154	226.269	2.09092	2.88688e-34
ENSG00000105825	1132.62	2.09015	4.12152e-11
ENSG00000088826	505.543	2.08915	6.00811e-61
ENSG00000010327	3223.04	2.0891	1.68143e-36
ENSG00000169783	301.172	2.08872	6.72962e-23
ENSG00000197903	964.659	2.08544	1.81922e-29
ENSG00000167208	223.548	2.08508	1.43775e-24
ENSG00000164056	2304.02	2.08496	3.23197e-32
ENSG00000111335	989.39	2.08371	2.22457e-42
ENSG00000234449	302.035	2.08324	7.76147e-14
ENSG00000101017	1561.88	2.07798	4.92119e-78
ENSG00000144218	338.957	2.07361	1.25403e-39
ENSG00000123338	807.848	2.07195	2.34134e-36
ENSG00000146067	2171.32	2.0698	4.38713e-22
ENSG00000102879	1749.47	2.06962	1.94868e-30
ENSG00000162946	286.614	2.06824	3.45677e-72
ENSG00000197457	1840.62	2.0678	2.05998e-35
ENSG00000110492	1073.13	2.06584	3.08027e-17
ENSG00000173281	2611.44	2.0652	6.27296e-83
ENSG00000134516	685.233	2.06305	9.04036e-32
ENSG00000231925	7609.64	2.06208	3.1148e-52
ENSG00000023892	462.416	2.06133	2.63478e-24
ENSG00000090339	2406.12	2.05656	3.92075e-57
ENSG00000162073	207.666	2.05526	2.92694e-35
ENSG00000181085	324.979	2.05507	5.85416e-19
ENSG00000196968	671.405	2.05467	8.52954e-54
ENSG00000135205	2688.1	2.04959	2.47135e-13
ENSG00000130592	1093.09	2.0463	1.38487e-31
ENSG00000019582	110473	2.04368	8.38409e-34
ENSG00000001617	1998.32	2.04335	2.07025e-51
ENSG00000110446	1018.95	2.04315	3.57516e-50
ENSG00000244682	258.026	2.04025	2.65215e-17
ENSG00000141968	323.227	2.03988	1.64834e-38
ENSG00000099958	233.92	2.03879	2.47001e-18
ENSG00000059804	2697.83	2.03622	4.23672e-25
ENSG00000181458	2274	2.03479	6.17675e-31
ENSG00000223865	13642.6	2.03116	9.86432e-36
ENSG00000244306	246.03	2.02854	8.81424e-26
ENSG00000038945	1322.57	2.02769	2.29688e-28
ENSG00000189129	408.75	2.02755	3.4678e-27
ENSG00000187688	501.159	2.02725	8.42949e-78
ENSG00000179855	445.042	2.02643	2.72873e-24
ENSG00000111348	7493.13	2.02365	4.78924e-63
ENSG00000103710	557.019	2.02166	4.21463e-41
ENSG00000152661	3202.27	2.02086	3.93737e-30
ENSG00000101096	417.714	2.01996	2.66316e-38
ENSG00000163430	11662.3	2.01388	1.87854e-37
ENSG00000166979	712.04	2.01346	1.76004e-42
ENSG00000186470	3748.55	2.01205	5.29977e-56
ENSG00000188042	1693.09	2.01204	1.05692e-21
ENSG00000235568	279.062	2.01192	1.01709e-41
ENSG00000143554	1280.39	2.01145	3.11716e-30
ENSG00000123096	284.99	2.01069	4.32997e-34
ENSG00000135722	203.147	2.00925	3.1592e-43
ENSG00000053747	506.709	2.00784	1.01982e-20
ENSG00000110719	1315.43	2.00144	1.15602e-35
ENSG00000102755	5292.07	1.99886	1.79393e-37
ENSG00000168918	955.617	1.9987	3.699e-49
ENSG00000123384	4417.06	1.99851	3.31372e-37
ENSG00000166927	1811.13	1.99789	3.09248e-29
ENSG00000114013	438.425	1.99551	5.75488e-32
ENSG00000006118	512.581	1.99388	3.60836e-28
ENSG00000140464	2321.61	1.99248	8.37105e-42
ENSG00000163235	2977.23	1.98878	3.60989e-40
ENSG00000168917	264.74	1.98704	4.9913e-54
ENSG00000149781	622.178	1.98581	9.59928e-44
ENSG00000026751	361.053	1.98337	1.87234e-17
ENSG00000176014	1363.47	1.98306	2.47373e-61
ENSG00000128340	320.989	1.982	4.16102e-28
ENSG00000135636	2548.47	1.9806	2.90034e-47
ENSG00000086730	502.394	1.97598	4.13647e-35
ENSG00000179403	3361.52	1.97381	2.26147e-41
ENSG00000161940	1020.05	1.97322	7.85605e-40
ENSG00000187678	2187.71	1.97311	2.47466e-34
ENSG00000214110	265.132	1.96868	4.33693e-14
ENSG00000087903	259.657	1.96833	8.9273e-45
ENSG00000256235	2151.34	1.96804	1.42391e-19
ENSG00000132334	626.463	1.96641	3.4524e-86
ENSG00000243716	580.399	1.96585	1.43857e-12
ENSG00000175463	274.848	1.96475	1.02406e-19
ENSG00000134470	421.55	1.9639	1.17988e-51
ENSG00000147872	29166.3	1.96195	3.66107e-24
ENSG00000004777	362.564	1.96125	1.4478e-18
ENSG00000146192	308.761	1.96124	2.30427e-37
ENSG00000115085	225.823	1.96108	4.08491e-23
ENSG00000075240	1409.27	1.95878	3.08521e-37
ENSG00000196963	330.377	1.95847	1.76141e-21
ENSG00000109472	5350	1.95712	4.64089e-18
ENSG00000204381	395.689	1.95636	1.86373e-40
ENSG00000179431	287.063	1.95558	1.21442e-39
ENSG00000171700	293.442	1.95286	3.13909e-66
ENSG00000075618	1206.53	1.94801	3.24574e-37
ENSG00000205663	207.882	1.94787	1.00776e-12
ENSG00000106624	8525.94	1.94774	3.86877e-14
ENSG00000113916	1859.01	1.94537	2.74062e-41
ENSG00000197872	425.85	1.94535	2.64125e-54
ENSG00000170629	283.013	1.94406	5.66843e-35
ENSG00000163131	3581.18	1.9425	1.06486e-29
ENSG00000163040	483.555	1.94234	2.02043e-34
ENSG00000013725	258.078	1.9411	4.34749e-22
ENSG00000240184	327.677	1.93821	2.33345e-23
ENSG00000101336	544.398	1.93402	1.16587e-42
ENSG00000100170	1416.79	1.93276	2.02758e-10
ENSG00000100092	245.95	1.93254	2.78704e-35
ENSG00000095370	1294.43	1.93115	1.03786e-28
ENSG00000090382	2805.63	1.92941	2.32481e-13
ENSG00000153283	267.747	1.92807	6.36244e-22
ENSG00000138411	555.367	1.92764	1.24181e-28
ENSG00000169246	350.236	1.92522	1.33142e-11
ENSG00000162739	200.641	1.92375	1.11547e-17
ENSG00000060656	834.515	1.9235	2.01561e-29
ENSG00000113140	47137	1.92294	6.91663e-51
ENSG00000213402	345.132	1.92143	2.08726e-19
ENSG00000103222	1725.54	1.9214	1.3917e-33
ENSG00000185811	436.395	1.92136	2.34497e-28
ENSG00000123329	347.513	1.92006	6.14803e-28
ENSG00000152137	5288.79	1.9198	1.23084e-51
ENSG00000089639	364.419	1.91946	2.47388e-44
ENSG00000010610	1882.84	1.91825	3.36802e-40
ENSG00000173175	1992.13	1.91643	4.23598e-30
ENSG00000196975	19251.1	1.91605	4.07544e-59
ENSG00000182866	326.622	1.91391	7.20889e-21
ENSG00000204482	708.715	1.91118	3.85168e-26
ENSG00000108797	245.016	1.91093	1.14995e-26
ENSG00000165949	4586.39	1.91044	1.78524e-23
ENSG00000110876	771.803	1.90953	5.6625e-37
ENSG00000139899	258.069	1.90883	1.04111e-36
ENSG00000069493	299.762	1.90869	1.60212e-36
ENSG00000197989	512.329	1.90822	1.14714e-36
ENSG00000095303	1707.92	1.90606	8.64501e-11
ENSG00000136160	4067.09	1.90505	4.76239e-21
ENSG00000130158	1741.34	1.90495	5.14222e-34
ENSG00000138119	3500.87	1.90425	5.31109e-52
ENSG00000182253	970.126	1.90419	2.88882e-55
ENSG00000179776	2535.82	1.90372	8.88187e-30
ENSG00000205220	2463.38	1.90296	1.83524e-29
ENSG00000139436	1252.15	1.90226	1.29232e-65
ENSG00000145936	254.101	1.90215	5.36569e-22
ENSG00000172243	338.471	1.89943	1.67068e-22
ENSG00000163565	3615.1	1.89873	3.07421e-70
ENSG00000137804	491.731	1.89651	1.9357e-60
ENSG00000110852	685.687	1.87846	7.96501e-29
ENSG00000099953	615.107	1.87451	1.31203e-29
ENSG00000181804	585.232	1.87345	2.70743e-28
ENSG00000026950	1937.32	1.87331	2.10062e-68
ENSG00000175274	2136.37	1.87173	1.88983e-31
ENSG00000157510	927.034	1.87012	3.80855e-57
ENSG00000120327	214.366	1.86632	8.18314e-36
ENSG00000204305	220.77	1.86516	8.85735e-15
ENSG00000198821	291.213	1.86476	2.74148e-22
ENSG00000213654	856.514	1.86385	2.45367e-38
ENSG00000213397	336.458	1.86182	5.24338e-16
ENSG00000028137	1726.07	1.86086	1.48469e-45
ENSG00000160932	8579.73	1.86017	4.10923e-23
ENSG00000164877	456.634	1.85854	9.82378e-33
ENSG00000126709	2381.75	1.85778	3.84471e-24
ENSG00000155761	331.167	1.85114	1.34525e-14
ENSG00000101000	1083.62	1.85063	2.95384e-36
ENSG00000157227	4239.34	1.85049	1.79684e-55
ENSG00000158555	295.842	1.84918	1.45152e-28
ENSG00000121577	329.536	1.84843	7.14626e-40
ENSG00000162444	1164.66	1.84818	1.76378e-20
ENSG00000065485	2520.65	1.84799	2.1601e-62
ENSG00000130309	2905.6	1.84782	1.07863e-152
ENSG00000115956	793.489	1.84756	8.50362e-24
ENSG00000185291	512.62	1.84713	4.1321e-46
ENSG00000010671	278.478	1.84671	3.88608e-26
ENSG00000137841	617.654	1.84596	5.09278e-32
ENSG00000120885	46133.6	1.845	1.02897e-23
ENSG00000060138	7565.94	1.84429	1.22877e-61
ENSG00000171310	808.206	1.84164	3.93893e-47
ENSG00000104894	567.168	1.84153	1.95202e-25
ENSG00000142227	1702.28	1.84027	2.35875e-48
ENSG00000115107	948.156	1.84026	6.447e-11
ENSG00000055813	214.741	1.84015	4.69182e-26
ENSG00000245694	514.606	1.83802	6.96894e-31
ENSG00000198901	266.829	1.83791	3.10336e-52
ENSG00000119535	556.017	1.83591	6.96975e-24
ENSG00000225889	347.607	1.83462	2.81163e-16
ENSG00000130775	838.356	1.83339	5.21721e-33
ENSG00000213088	556.498	1.83317	4.80669e-09
ENSG00000138834	1476.49	1.83012	5.91928e-20
ENSG00000159433	433.764	1.82991	6.20978e-26
ENSG00000125810	4013.06	1.82966	7.22725e-35
ENSG00000198223	359.467	1.82779	3.98652e-26
ENSG00000230606	732.462	1.82703	3.96009e-13
ENSG00000018280	298.572	1.82665	9.2684e-29
ENSG00000113368	319.314	1.82664	1.02892e-58
ENSG00000253574	251.829	1.82558	3.5889e-10
ENSG00000130731	3454.76	1.8221	3.03092e-28
ENSG00000183049	550.461	1.82046	7.59823e-46
ENSG00000185989	776.203	1.81994	1.67407e-81
ENSG00000204264	3895.14	1.81932	4.73627e-59
ENSG00000140525	339.105	1.81694	1.52597e-49
ENSG00000106462	204.191	1.81672	9.82044e-55
ENSG00000137496	718.532	1.81646	4.57586e-48
ENSG00000242114	348.604	1.81512	3.70503e-39
ENSG00000187068	213.766	1.81425	4.16958e-34
ENSG00000180353	2163.89	1.81354	8.52194e-44
ENSG00000177575	2189.66	1.81314	4.65545e-22
ENSG00000151617	742.355	1.81247	2.85712e-30
ENSG00000166448	658.315	1.8121	7.01556e-08
ENSG00000106948	862.698	1.81198	3.12088e-32
ENSG00000206503	67421.8	1.80944	4.82454e-43
ENSG00000137310	203.357	1.80895	3.98837e-24
ENSG00000182578	2533.32	1.80747	2.88239e-31
ENSG00000163219	841.8	1.80302	2.09391e-62
ENSG00000205664	550.155	1.80145	1.35831e-31
ENSG00000068650	3822.52	1.80023	3.76825e-27
ENSG00000107281	1045.6	1.79943	4.17853e-27
ENSG00000166130	1291.71	1.79566	7.02844e-64
ENSG00000112812	376.442	1.79549	2.9703e-20
ENSG00000197930	2726.75	1.79509	7.27374e-70
ENSG00000204397	539.521	1.79404	2.6194e-40
ENSG00000113361	6415.09	1.79362	4.76684e-33
ENSG00000144837	1580.24	1.7933	1.42848e-21
ENSG00000132470	920.65	1.79317	6.15703e-20
ENSG00000173110	286.394	1.79065	1.18029e-21
ENSG00000184205	1623.95	1.78771	2.61684e-19
ENSG00000154080	233.089	1.78682	9.52772e-14
ENSG00000162512	2239.28	1.78232	1.77593e-45
ENSG00000110077	2543.56	1.77988	3.52386e-25
ENSG00000124126	1589.12	1.7782	6.22099e-55
ENSG00000248290	254.385	1.77608	1.86711e-08
ENSG00000129946	560.563	1.77504	2.78689e-25
ENSG00000169760	832.965	1.76669	1.4219e-29
ENSG00000130589	450.471	1.76267	8.20512e-35
ENSG00000135074	245.676	1.76024	1.66642e-24
ENSG00000091490	3749.95	1.76014	8.40785e-36
ENSG00000145990	395.462	1.75894	5.52259e-22
ENSG00000115756	5077.62	1.75674	1.51995e-50
ENSG00000122986	269.033	1.75579	7.86567e-52
ENSG00000186517	840.718	1.75552	2.03183e-26
ENSG00000077238	1767.64	1.75479	6.24198e-59
ENSG00000154175	1733.31	1.75044	2.02405e-22
ENSG00000198815	3475.64	1.74893	8.61341e-29
ENSG00000161791	1493.38	1.74745	3.46359e-54
ENSG00000162654	2851.98	1.745	7.04505e-32
ENSG00000085831	1447.49	1.74388	1.45511e-21
ENSG00000166073	717.865	1.74234	8.35106e-41
ENSG00000110324	1003.48	1.74105	4.85307e-26
ENSG00000081189	1924.82	1.73915	2.71554e-52
ENSG00000116962	2737.5	1.73884	2.53551e-22
ENSG00000013573	750.625	1.73724	4.23046e-23
ENSG00000118503	1190.99	1.73641	1.11204e-46
ENSG00000161642	591.555	1.73566	6.23402e-25
ENSG00000168542	10387	1.73564	1.84419e-14
ENSG00000143119	1518.38	1.73548	1.55164e-27
ENSG00000164403	418.193	1.73448	6.68034e-37
ENSG00000115232	531.933	1.73315	6.29619e-24
ENSG00000061938	908.303	1.73148	1.09306e-23
ENSG00000197948	543.001	1.73141	2.95776e-24
ENSG00000150048	316.303	1.72738	2.23977e-33
ENSG00000096433	1881.86	1.72497	1.61506e-22
ENSG00000104897	1133.9	1.7245	7.15393e-17
ENSG00000144063	1487.05	1.72361	6.38682e-22
ENSG00000228262	2114.69	1.72204	9.94567e-35
ENSG00000148841	2156.26	1.72186	8.23572e-28
ENSG00000159212	334.828	1.7213	3.17654e-05
ENSG00000140931	1183.86	1.71929	1.10982e-37
ENSG00000110934	466.447	1.71912	8.49267e-36
ENSG00000137965	1241.49	1.7185	1.05803e-32
ENSG00000132128	4694.1	1.71806	4.26642e-22
ENSG00000136490	681.123	1.716	6.42191e-20
ENSG00000198796	3975.54	1.71537	8.18342e-19
ENSG00000059377	734.27	1.71503	1.4442e-60
ENSG00000160219	257.099	1.71296	7.93103e-35
ENSG00000073605	347.479	1.71267	7.79733e-12
ENSG00000037280	1671.07	1.71245	3.97359e-20
ENSG00000173267	787.759	1.71181	1.34576e-18
ENSG00000196628	2526.49	1.7109	3.49203e-43
ENSG00000013810	404.547	1.70953	1.85783e-49
ENSG00000142733	1098.32	1.70522	5.46483e-23
ENSG00000091972	971.809	1.7049	3.588e-44
ENSG00000118407	214.326	1.70484	3.94634e-24
ENSG00000166341	611.7	1.70446	2.68128e-22
ENSG00000111371	873.026	1.70025	5.1197e-16
ENSG00000166523	210.285	1.7	4.79002e-14
ENSG00000023902	1743.85	1.69809	1.18753e-29
ENSG00000103145	4154.53	1.69801	3.42462e-23
ENSG00000178209	3784.93	1.69733	7.80911e-15
ENSG00000136167	3339.59	1.69713	1.79864e-25
ENSG00000172116	237.772	1.69636	2.22626e-11
ENSG00000128606	285.812	1.69582	2.31657e-26
ENSG00000126785	795.412	1.69387	2.78486e-32
ENSG00000138378	209.641	1.69378	4.08552e-26
ENSG00000184702	390.565	1.69307	2.30642e-41
ENSG00000099331	1800.64	1.69281	8.04599e-44
ENSG00000120129	25354.5	1.69132	8.30607e-31
ENSG00000100365	394.093	1.69069	1.19559e-25
ENSG00000000938	502.004	1.69026	2.30887e-39
ENSG00000009694	708.367	1.6896	1.46917e-18
ENSG00000127415	326.003	1.6895	6.4867e-19
ENSG00000169282	481.778	1.68774	8.10162e-38
ENSG00000173272	1189.89	1.68773	2.98377e-28
ENSG00000204161	436.014	1.6874	3.73788e-21
ENSG00000067225	52596.8	1.68678	1.26286e-47
ENSG00000231389	21773.3	1.68673	1.31427e-23
ENSG00000185862	616.41	1.68631	2.3884e-24
ENSG00000113721	4391.74	1.68518	9.44214e-17
ENSG00000184371	1294.76	1.68487	4.24594e-32
ENSG00000171860	654.662	1.68339	1.15383e-29
ENSG00000152076	257.892	1.68326	8.77887e-18
ENSG00000196843	726.864	1.68168	5.16705e-30
ENSG00000124813	206.248	1.68074	7.50367e-21
ENSG00000167173	742.455	1.68018	5.99769e-31
ENSG00000163872	1501.14	1.67915	2.3573e-65
ENSG00000056972	1205.03	1.67869	2.10424e-68
ENSG00000138031	552.464	1.67735	2.08379e-30
ENSG00000147642	481.902	1.67716	3.48114e-09
ENSG00000231205	1088.59	1.67635	8.55139e-13
ENSG00000162618	2240.33	1.67417	1.25324e-29
ENSG00000129988	361.046	1.67295	0.000364125
ENSG00000134569	251.642	1.67251	6.4508e-18
ENSG00000181631	225.172	1.67231	1.15452e-25
ENSG00000157765	933.608	1.66943	0.00024566
ENSG00000172216	1162.95	1.66821	2.59705e-21
ENSG00000183426	285.712	1.66662	3.67399e-15
ENSG00000211896	16042	1.66573	2.10472e-05
ENSG00000132326	847.076	1.66311	1.15168e-38
ENSG00000142002	1726.84	1.66263	1.18177e-47
ENSG00000179820	2234.06	1.66212	6.00971e-23
ENSG00000123146	1715.43	1.66143	1.99246e-37
ENSG00000185033	2028.49	1.66014	7.82372e-30
ENSG00000124225	2909.23	1.6593	5.36232e-29
ENSG00000257704	372.655	1.6592	7.0127e-17
ENSG00000138650	317.864	1.65839	2.50204e-07
ENSG00000164674	381.156	1.65475	1.01785e-35
ENSG00000131711	1805.12	1.65442	1.11769e-20
ENSG00000134247	1166.82	1.6538	1.44411e-21
ENSG00000151835	482.245	1.65369	3.10821e-39
ENSG00000172578	247.221	1.65232	8.17818e-25
ENSG00000089351	1289.15	1.64951	2.19611e-47
ENSG00000149573	1693.84	1.64929	2.9288e-35
ENSG00000151067	362.328	1.64765	1.59924e-17
ENSG00000165168	1780.36	1.64557	7.94247e-18
ENSG00000146592	779.379	1.64409	7.13892e-30
ENSG00000179862	611.172	1.6421	3.51398e-17
ENSG00000162981	537.631	1.64056	9.92444e-25
ENSG00000147443	236.513	1.64045	1.69648e-23
ENSG00000184584	1955.23	1.64017	4.623e-27
ENSG00000174348	220.389	1.63991	6.83445e-08
ENSG00000108798	695.333	1.63843	4.60079e-41
ENSG00000261221	357.481	1.63656	4.14121e-17
ENSG00000136653	573.637	1.63393	2.22355e-31
ENSG00000137968	258.88	1.63263	0.000206205
ENSG00000006075	285.495	1.63221	2.67378e-14
ENSG00000132274	2325.95	1.63144	3.06185e-40
ENSG00000140030	202.106	1.63125	2.14078e-18
ENSG00000184785	420.737	1.62999	8.72237e-47
ENSG00000143226	1818.52	1.62857	1.22073e-39
ENSG00000229807	9119.3	1.62802	0.0194146
ENSG00000177685	312.2	1.62745	4.82648e-17
ENSG00000118971	1305.55	1.62739	1.31405e-28
ENSG00000154589	235.815	1.62737	7.71414e-18
ENSG00000171163	1178.4	1.62594	2.31683e-17
ENSG00000116991	1044.98	1.6239	1.79871e-53
ENSG00000011422	378.899	1.62278	1.7651e-17
ENSG00000093100	1856.31	1.61787	3.22202e-23
ENSG00000249751	682.088	1.61782	3.46033e-36
ENSG00000164330	634.143	1.61723	1.594e-21
ENSG00000197747	9032.87	1.61581	2.5739e-45
ENSG00000214357	1201.48	1.61531	2.8484e-29
ENSG00000179715	241.72	1.61464	2.03383e-25
ENSG00000078018	606.885	1.61386	7.97509e-25
ENSG00000129226	6879.86	1.61327	2.21137e-30
ENSG00000198053	5149.03	1.61279	1.20656e-47
ENSG00000173442	1138.12	1.61229	5.15528e-55
ENSG00000135842	889.99	1.60952	1.2861e-31
ENSG00000065989	662.806	1.60869	1.27172e-42
ENSG00000162591	295.83	1.60581	1.33693e-15
ENSG00000100060	662.627	1.60279	4.29689e-36
ENSG00000135547	269.29	1.60162	2.19518e-31
ENSG00000150636	342.759	1.60132	3.27981e-29
ENSG00000204257	4400.05	1.59996	3.87828e-34
ENSG00000106397	2544.98	1.59505	1.01542e-43
ENSG00000101347	2385.13	1.59451	2.10896e-37
ENSG00000117385	1082.29	1.5942	3.52772e-40
ENSG00000103855	1449.21	1.59392	4.27259e-66
ENSG00000169403	526.019	1.59226	9.57825e-19
ENSG00000135723	932.311	1.59176	8.34503e-32
ENSG00000164850	776.159	1.59162	1.46595e-17
ENSG00000109099	1976.58	1.59138	3.43561e-39
ENSG00000182326	8148.8	1.59119	9.47449e-13
ENSG00000184731	1427.63	1.59091	1.78518e-22
ENSG00000184368	1113.2	1.59085	4.75095e-07
ENSG00000185100	2361.64	1.58818	4.15681e-13
ENSG00000147202	1073.65	1.58814	5.49104e-90
ENSG00000122641	355.167	1.58811	7.1737e-14
ENSG00000198502	4598.56	1.58807	1.02917e-06
ENSG00000177943	254.478	1.58748	3.31194e-25
ENSG00000183386	466.589	1.58707	3.16027e-25
ENSG00000127241	1166.7	1.58609	2.24685e-17
ENSG00000206341	5848.82	1.58575	7.96632e-30
ENSG00000164308	2408.37	1.58557	5.29152e-13
ENSG00000135048	2233.37	1.58513	2.55736e-51
ENSG00000077150	1787.08	1.58509	1.09097e-30
ENSG00000171621	1127.97	1.58385	1.53985e-17
ENSG00000100297	1194.32	1.58319	9.77141e-61
ENSG00000233404	965.161	1.58025	5.85188e-61
ENSG00000104998	493.541	1.57994	4.56945e-29
ENSG00000102007	1328.12	1.57961	3.37557e-19
ENSG00000204261	622.048	1.57881	1.16461e-33
ENSG00000038295	373.253	1.57831	1.35633e-14
ENSG00000136235	4223.21	1.57819	1.27846e-12
ENSG00000170989	1647.02	1.57656	8.36887e-18
ENSG00000142552	562.344	1.57499	1.19151e-17
ENSG00000168010	1086.37	1.57469	4.18153e-23
ENSG00000182986	1535.92	1.57431	8.11289e-29
ENSG00000175130	1850.88	1.57423	2.63693e-25
ENSG00000197576	256.282	1.57365	2.43633e-39
ENSG00000105339	1319.28	1.57365	3.10755e-47
ENSG00000172349	567.903	1.57169	1.18134e-27
ENSG00000253755	274.174	1.56724	4.94835e-05
ENSG00000127920	4311.69	1.56685	6.05699e-24
ENSG00000203883	280.664	1.56514	4.90213e-14
ENSG00000179954	232.203	1.56324	1.5492e-08
ENSG00000126264	256.703	1.56138	8.59841e-19
ENSG00000137752	1020.92	1.55991	8.96351e-31
ENSG00000172889	2323.92	1.55851	1.62237e-18
ENSG00000120318	1043.06	1.558	8.50902e-22
ENSG00000229164	860.229	1.55613	4.617e-14
ENSG00000169105	679.542	1.55569	3.901e-43
ENSG00000105650	222.443	1.5552	7.22863e-07
ENSG00000197421	429.821	1.5549	1.10428e-06
ENSG00000211897	2037.02	1.55296	3.54274e-05
ENSG00000124762	4170.27	1.55202	5.01847e-30
ENSG00000111252	1570.09	1.5509	6.84922e-40
ENSG00000198719	344.61	1.54709	2.42617e-18
ENSG00000074660	563.112	1.54681	2.26272e-33
ENSG00000100055	694.541	1.54651	2.64748e-23
ENSG00000154133	1900.92	1.54625	1.15925e-17
ENSG00000185215	2699.18	1.54333	2.7313e-37
ENSG00000134954	5308.93	1.54213	2.96846e-31
ENSG00000060566	832.547	1.5418	2.00754e-06
ENSG00000116132	233.014	1.5417	4.56477e-09
ENSG00000117228	1871.05	1.54055	7.72514e-22
ENSG00000196126	16217.9	1.53992	6.41387e-23
ENSG00000105976	6095.79	1.53805	4.58481e-63
ENSG00000134369	652.78	1.53791	3.44251e-19
ENSG00000119632	1270.56	1.5376	2.75227e-21
ENSG00000091073	335.652	1.53746	1.41691e-34
ENSG00000196743	2632.09	1.53569	1.61396e-61
ENSG00000072818	395.344	1.53568	2.06531e-19
ENSG00000198648	1240.5	1.53546	4.42298e-20
ENSG00000149925	53663.3	1.53486	4.49158e-40
ENSG00000155130	4094.51	1.53403	2.48795e-29
ENSG00000132196	629.748	1.53364	1.24374e-26
ENSG00000148702	1888.31	1.53291	0.000386276
ENSG00000111801	1359.33	1.5284	1.11427e-40
ENSG00000214491	408.06	1.52667	6.00096e-20
ENSG00000008517	15188.7	1.52664	4.49563e-21
ENSG00000074657	1759.76	1.52542	1.92763e-41
ENSG00000066056	1680.69	1.524	3.85812e-18
ENSG00000198075	911.827	1.52354	5.15422e-11
ENSG00000204252	2173.1	1.5233	5.46176e-15
ENSG00000173548	2438.96	1.51945	1.23602e-67
ENSG00000142089	16190.8	1.51865	4.86191e-27
ENSG00000155254	804.906	1.51794	5.96247e-26
ENSG00000130821	9868.32	1.51776	1.70583e-19
ENSG00000196123	958.814	1.51762	1.78804e-23
ENSG00000173210	3093.9	1.51621	5.35912e-30
ENSG00000155926	873.83	1.51516	1.4027e-23
ENSG00000165434	428.173	1.51512	7.92365e-33
ENSG00000102034	592.739	1.51435	1.24657e-46
ENSG00000149090	397.733	1.51409	4.56151e-17
ENSG00000213445	1322.37	1.51348	2.22245e-33
ENSG00000177469	8298.94	1.5119	7.89272e-35
ENSG00000164691	208.569	1.51131	1.23491e-20
ENSG00000163191	8378.02	1.50972	1.65751e-18
ENSG00000197249	37774.3	1.5096	4.26616e-13
ENSG00000203485	2521.4	1.50902	1.98215e-27
ENSG00000227184	226.063	1.50736	3.21597e-09
ENSG00000145416	444.776	1.50648	3.30637e-17
ENSG00000153714	493.968	1.50371	5.30951e-21
ENSG00000168476	326.224	1.50007	3.75075e-34
ENSG00000101333	665.411	1.49909	9.62246e-14
ENSG00000177410	3203.3	1.49855	2.49694e-30
ENSG00000125347	1724.91	1.49712	6.69568e-34
ENSG00000196923	1012.35	1.49612	9.93988e-16
ENSG00000104635	6695.84	1.49597	4.65953e-19
ENSG00000087303	824.296	1.49585	1.24883e-16
ENSG00000171488	772.033	1.4947	7.53693e-42
ENSG00000232931	349.55	1.49411	1.2216e-11
ENSG00000231013	508.575	1.49396	1.19172e-10
ENSG00000206337	1543.4	1.49388	1.23285e-32
ENSG00000172985	410.113	1.49306	6.35109e-34
ENSG00000153317	1169.16	1.49289	3.07078e-39
ENSG00000167972	1173.9	1.49148	1.17521e-23
ENSG00000237172	611.179	1.49141	5.71675e-32
ENSG00000143878	20652.1	1.49115	3.18013e-16
ENSG00000180096	347.176	1.49071	4.03319e-20
ENSG00000149131	13514.4	1.49027	2.69186e-16
ENSG00000160447	349.899	1.48973	4.89093e-25
ENSG00000175538	2464.5	1.48733	5.08287e-23
ENSG00000136114	204.825	1.48683	1.95468e-28
ENSG00000234431	714.371	1.48608	2.16882e-16
ENSG00000170458	2315.38	1.48502	1.26498e-27
ENSG00000113555	1432.92	1.48471	1.9214e-29
ENSG00000177675	209.025	1.48435	2.97368e-11
ENSG00000128342	608.663	1.48139	7.46111e-09
ENSG00000081237	1674.95	1.48114	1.06782e-12
ENSG00000260359	296.766	1.47767	2.92821e-48
ENSG00000162692	12459.9	1.4776	1.55743e-19
ENSG00000072786	1175.63	1.47729	2.71586e-63
ENSG00000126860	538.792	1.47678	1.11674e-12
ENSG00000072110	3003.25	1.47624	5.80813e-26
ENSG00000060982	430.848	1.47557	1.82726e-20
ENSG00000114554	781.714	1.47489	2.1082e-20
ENSG00000130429	2669.78	1.47436	5.50425e-27
ENSG00000140563	303.862	1.47397	1.22425e-36
ENSG00000210135	203.773	1.47346	7.80542e-07
ENSG00000152117	908.556	1.4725	6.58608e-19
ENSG00000196639	321.382	1.47192	1.34054e-27
ENSG00000167767	226.285	1.46832	2.77706e-08
ENSG00000137462	675.297	1.46703	1.10812e-26
ENSG00000170801	248.302	1.46667	2.61333e-11
ENSG00000161996	712.815	1.46612	7.52826e-17
ENSG00000157873	4222.23	1.4651	2.33495e-35
ENSG00000149257	1901.58	1.46377	2.02708e-36
ENSG00000237541	1314.04	1.46337	7.6538e-07
ENSG00000182646	922.68	1.46207	1.39558e-19
ENSG00000064989	2480.53	1.45603	3.72103e-14
ENSG00000121210	505.523	1.45359	1.22312e-37
ENSG00000213923	2539.38	1.45342	2.11989e-76
ENSG00000140988	23671	1.45338	1.22642e-24
ENSG00000002586	4559.35	1.45261	2.76995e-39
ENSG00000101384	4368.36	1.45248	1.68782e-26
ENSG00000179044	348.291	1.45214	7.12784e-30
ENSG00000234231	284.906	1.45197	2.83818e-37
ENSG00000187800	549.25	1.45193	3.71e-17
ENSG00000104833	220.412	1.45151	1.9307e-07
ENSG00000240369	1805.47	1.45089	7.80882e-08
ENSG00000179304	960.956	1.4507	1.12501e-19
ENSG00000130755	1370.44	1.45051	1.71024e-30
ENSG00000049449	4470.72	1.44993	1.16169e-44
ENSG00000196924	11852.6	1.44886	2.77248e-18
ENSG00000188157	5517.75	1.44864	3.27353e-16
ENSG00000169228	348.098	1.44832	1.0673e-22
ENSG00000165029	2286.18	1.44806	3.76406e-30
ENSG00000064932	918.479	1.44732	7.58054e-29
ENSG00000065357	463.306	1.44499	6.99278e-15
ENSG00000198915	200.935	1.44409	1.15604e-13
ENSG00000159403	6610.19	1.44332	1.11092e-10
ENSG00000138172	427.637	1.44321	1.51618e-36
ENSG00000167123	1035.22	1.44312	5.23206e-23
ENSG00000196329	2175.11	1.44287	4.49993e-29
ENSG00000072310	1912.71	1.44283	3.19054e-19
ENSG00000104728	1171.95	1.44132	4.09728e-52
ENSG00000142634	1515.08	1.44081	7.17563e-32
ENSG00000168675	919.568	1.44004	2.45821e-25
ENSG00000182534	8154.46	1.43981	1.20426e-17
ENSG00000125826	3419.95	1.43882	7.64874e-21
ENSG00000232956	461.573	1.43745	9.67559e-28
ENSG00000072694	456.351	1.43508	6.79863e-10
ENSG00000140848	1402.52	1.43444	5.86279e-39
ENSG00000139289	3329.05	1.43008	5.30157e-15
ENSG00000135905	690.288	1.42991	1.22659e-28
ENSG00000204267	962.297	1.4287	1.81133e-35
ENSG00000175414	483.423	1.42682	3.35424e-24
ENSG00000151746	759.766	1.4255	2.0471e-30
ENSG00000130702	2249.52	1.42439	6.8116e-15
ENSG00000145819	1119.09	1.4242	4.98684e-58
ENSG00000182199	6524.63	1.42156	6.08895e-37
ENSG00000100599	843.71	1.41705	1.69583e-23
ENSG00000222009	214.33	1.41654	4.42707e-19
ENSG00000104419	54309.1	1.41583	2.6155e-31
ENSG00000214193	446.129	1.41516	2.48776e-29
ENSG00000196912	243.49	1.41493	1.18638e-15
ENSG00000196498	2255.61	1.41463	4.15328e-16
ENSG00000204287	40508	1.40947	4.96434e-16
ENSG00000197461	1484.63	1.40933	1.31897e-31
ENSG00000166974	2664.16	1.40905	2.17238e-39
ENSG00000183688	987.243	1.40723	5.41995e-29
ENSG00000110079	804.893	1.40697	2.31671e-14
ENSG00000183558	288.009	1.40612	4.40543e-13
ENSG00000134326	247.181	1.40501	7.38247e-18
ENSG00000198467	4950.52	1.40448	2.00094e-13
ENSG00000167552	5682.86	1.40442	1.31596e-30
ENSG00000106665	1092.54	1.40091	1.28909e-33
ENSG00000107796	11270.2	1.40006	8.19252e-13
ENSG00000132207	216.014	1.39855	2.41472e-12
ENSG00000157240	2654.09	1.39793	7.92666e-38
ENSG00000169242	4655.32	1.39789	8.93838e-28
ENSG00000111057	12118	1.39767	3.81228e-18
ENSG00000128052	4159.79	1.39632	7.85935e-14
ENSG00000180767	209.789	1.39622	2.937e-11
ENSG00000224032	1366.12	1.39499	1.32777e-22
ENSG00000159208	322.801	1.39452	9.07991e-20
ENSG00000164125	1823.64	1.39318	3.73858e-16
ENSG00000179583	662.398	1.3929	1.28529e-19
ENSG00000243649	650.41	1.39283	8.8223e-13
ENSG00000150630	351.712	1.39185	1.10599e-23
ENSG00000115525	505.091	1.39165	8.40254e-32
ENSG00000122694	540.665	1.39142	4.85542e-25
ENSG00000203812	269.086	1.39088	7.2142e-12
ENSG00000198873	718.524	1.39007	4.89364e-35
ENSG00000163162	2584.27	1.38939	1.43428e-78
ENSG00000172638	2958.5	1.38699	1.01736e-31
ENSG00000164294	956.016	1.38696	1.61542e-27
ENSG00000115657	289.795	1.38463	1.79072e-32
ENSG00000126368	793.399	1.38386	8.4552e-12
ENSG00000026508	2608.61	1.38075	2.40745e-16
ENSG00000006062	1094.48	1.38071	8.90334e-39
ENSG00000183722	2422.58	1.38044	4.5406e-16
ENSG00000196405	2499.29	1.38032	3.93826e-37
ENSG00000064547	266.85	1.37981	1.2138e-17
ENSG00000005448	1006.63	1.37909	6.13375e-46
ENSG00000173193	3875.06	1.37795	1.95664e-36
ENSG00000141524	527.429	1.3772	4.64707e-28
ENSG00000183765	251.026	1.37671	5.20977e-22
ENSG00000166147	1166.54	1.3759	1.76186e-17
ENSG00000131477	1527.2	1.3759	1.4207e-16
ENSG00000125898	214.778	1.37494	9.42348e-26
ENSG00000105486	749.689	1.37487	3.76857e-42
ENSG00000151702	1085.66	1.37343	1.92766e-30
ENSG00000105538	632.903	1.37259	1.89378e-18
ENSG00000181026	789.929	1.37216	1.53787e-40
ENSG00000218891	232.425	1.37192	1.93274e-10
ENSG00000204525	37244.9	1.37168	1.94483e-23
ENSG00000156587	2562.42	1.3712	3.18485e-35
ENSG00000005059	274.85	1.36909	4.44313e-14
ENSG00000176973	630.275	1.36768	1.22064e-29
ENSG00000180448	873.31	1.36616	6.42661e-24
ENSG00000126001	1141.04	1.36589	7.42931e-26
ENSG00000106333	950.242	1.36522	7.43802e-11
ENSG00000188483	251.086	1.36463	5.01679e-15
ENSG00000104907	1304.72	1.36373	1.76411e-17
ENSG00000135862	5334.1	1.36368	4.7996e-37
ENSG00000076356	1157.92	1.36352	3.39411e-20
ENSG00000183837	326.491	1.3625	8.65835e-08
ENSG00000058668	2745.97	1.36168	5.84843e-41
ENSG00000087266	3940.04	1.36113	4.44729e-36
ENSG00000047644	1572.08	1.36015	2.73817e-41
ENSG00000101331	354.843	1.35971	5.50127e-20
ENSG00000100379	286.574	1.35912	5.18706e-20
ENSG00000101871	1019.07	1.35896	1.94363e-30
ENSG00000167397	2728.42	1.3585	2.01141e-20
ENSG00000172081	1702.38	1.35789	1.31225e-27
ENSG00000211899	2001.52	1.35706	5.66453e-05
ENSG00000188707	406.655	1.35558	1.60673e-17
ENSG00000100288	279.159	1.35513	2.64869e-10
ENSG00000130307	364.956	1.35511	9.08291e-17
ENSG00000171992	8911.05	1.35475	3.31695e-15
ENSG00000139880	208.333	1.35396	5.88763e-26
ENSG00000124785	501.288	1.35281	2.4692e-09
ENSG00000235142	3601.18	1.34983	1.8806e-18
ENSG00000160691	3804.19	1.34975	2.27679e-54
ENSG00000134285	548.841	1.3495	2.84085e-18
ENSG00000101695	242.198	1.34924	7.53426e-20
ENSG00000221857	520.557	1.34764	3.95006e-06
ENSG00000119408	2699.13	1.34749	2.54228e-25
ENSG00000181625	220.34	1.34702	3.7309e-12
ENSG00000183258	3984.43	1.34644	7.97981e-29
ENSG00000175938	1113.79	1.34618	2.72328e-20
ENSG00000004799	19780.3	1.3461	7.88844e-07
ENSG00000128394	217.97	1.34552	4.26234e-54
ENSG00000157514	12829.4	1.34349	9.63253e-12
ENSG00000106537	732.136	1.34294	5.91092e-13
ENSG00000159840	2905.16	1.34147	1.13431e-17
ENSG00000163840	1630.6	1.34105	1.18556e-43
ENSG00000204136	752.885	1.33946	2.53522e-19
ENSG00000116701	492.294	1.33933	9.30935e-16
ENSG00000238164	353.976	1.33881	7.96328e-21
ENSG00000142669	4640.8	1.33798	4.01471e-18
ENSG00000087237	262.412	1.3376	5.5323e-17
ENSG00000121900	1349.25	1.33757	5.48134e-18
ENSG00000109736	1367.6	1.33736	1.21556e-27
ENSG00000185404	577.875	1.33711	4.42033e-32
ENSG00000161921	1522.32	1.33685	1.36365e-26
ENSG00000077348	690.231	1.33653	1.23565e-32
ENSG00000146232	1023.12	1.33617	2.85873e-26
ENSG00000155659	924.092	1.33562	2.10994e-13
ENSG00000061918	1502.03	1.33408	4.32058e-35
ENSG00000198604	927.334	1.33393	5.44276e-32
ENSG00000099250	7816.42	1.33392	2.06903e-29
ENSG00000211679	3740.79	1.33369	0.000150863
ENSG00000008710	997.729	1.33284	9.94906e-15
ENSG00000063169	203.758	1.33219	2.26995e-08
ENSG00000163563	525.874	1.33171	8.58422e-12
ENSG00000135976	356.225	1.33087	4.80073e-15
ENSG00000103326	596.799	1.33059	3.38719e-18
ENSG00000100311	1345.12	1.32825	6.75628e-20
ENSG00000133574	2261.49	1.32799	3.28432e-39
ENSG00000140416	12141.9	1.32666	4.30411e-36
ENSG00000117091	553.403	1.32591	3.42628e-10
ENSG00000050344	852.575	1.32575	2.89423e-22
ENSG00000198113	446.177	1.32543	3.54735e-27
ENSG00000112096	33781.7	1.32535	1.86523e-15
ENSG00000131634	1824.82	1.32498	5.35805e-15
ENSG00000161513	695.826	1.32378	6.24981e-30
ENSG00000007384	526.137	1.3234	4.13659e-18
ENSG00000197405	543.427	1.32215	1.12415e-17
ENSG00000175265	2157.6	1.32184	1.2692e-08
ENSG00000165359	470.396	1.32074	2.86046e-25
ENSG00000188372	229.747	1.32072	1.41436e-12
ENSG00000143753	3677.24	1.32068	1.45878e-26
ENSG00000105372	26753.5	1.31944	9.06869e-23
ENSG00000071054	2232.87	1.31932	4.63622e-46
ENSG00000244731	16408.2	1.31773	7.51412e-10
ENSG00000160145	706.259	1.3168	3.65763e-26
ENSG00000101187	426.601	1.31679	7.34034e-08
ENSG00000104812	2516.61	1.31662	5.37748e-24
ENSG00000089127	1659.37	1.31519	6.33075e-24
ENSG00000130528	292.726	1.31508	1.63383e-10
ENSG00000175471	294.483	1.31393	2.4746e-18
ENSG00000106546	1805.88	1.3129	2.99779e-20
ENSG00000241839	1392.62	1.31273	2.46748e-44
ENSG00000073111	456.536	1.31265	4.00248e-27
ENSG00000177084	562.977	1.31178	9.18986e-19
ENSG00000163071	1071.76	1.31095	2.03955e-20
ENSG00000176890	1011.7	1.31071	1.00755e-30
ENSG00000121281	624.523	1.30999	7.77774e-32
ENSG00000224389	16489.5	1.30853	1.09896e-09
ENSG00000169435	1152.88	1.30828	2.75513e-17
ENSG00000130479	436.556	1.30813	6.1181e-13
ENSG00000233639	931.406	1.30689	2.31268e-20
ENSG00000123989	1988.32	1.30546	6.91063e-21
ENSG00000120889	2224.8	1.30522	6.4847e-62
ENSG00000111640	173099	1.30484	2.63454e-27
ENSG00000182809	3848.01	1.30468	9.89881e-16
ENSG00000242574	2384.85	1.30389	4.92877e-17
ENSG00000091436	1202.16	1.30389	1.99914e-29
ENSG00000148908	738.901	1.30353	1.67717e-21
ENSG00000141540	250.843	1.30317	3.04886e-20
ENSG00000135046	5245.88	1.30301	1.4161e-16
ENSG00000185201	6557.66	1.30172	5.86818e-18
ENSG00000101680	781.978	1.30126	3.30759e-10
ENSG00000173269	2183.1	1.30005	7.35168e-19
ENSG00000171345	4753.02	1.29938	0.00138077
ENSG00000101986	488.563	1.29849	7.12035e-29
ENSG00000261269	325.083	1.29734	3.91341e-18
ENSG00000183486	389.822	1.29714	2.26702e-15
ENSG00000172828	3157.52	1.29708	2.07125e-06
ENSG00000131652	909.922	1.29708	2.61137e-22
ENSG00000091592	667.758	1.29634	5.05275e-21
ENSG00000123131	2706.82	1.29631	1.84218e-25
ENSG00000106100	577.159	1.29591	5.19211e-28
ENSG00000185885	2649.44	1.29548	3.06082e-15
ENSG00000100292	6710.12	1.29472	3.3092e-18
ENSG00000136732	2062.57	1.29451	1.76243e-33
ENSG00000131473	8292.22	1.29435	2.57921e-31
ENSG00000167900	545.484	1.29374	1.76605e-14
ENSG00000006210	4470.04	1.29362	6.30205e-19
ENSG00000164116	1785.69	1.29326	7.72811e-31
ENSG00000121716	3271.74	1.29319	4.14295e-11
ENSG00000205763	293.314	1.29292	1.93855e-15
ENSG00000186352	342.556	1.29276	3.04257e-23
ENSG00000198771	761.231	1.29264	1.76539e-24
ENSG00000123416	4295.6	1.29182	4.58378e-20
ENSG00000129680	794.763	1.29153	1.34384e-32
ENSG00000010295	802.493	1.2907	3.25477e-25
ENSG00000157368	262.388	1.29036	2.10546e-10
ENSG00000177105	1349.58	1.28873	7.71676e-31
ENSG00000197275	216.105	1.28822	8.36263e-22
ENSG00000139567	1802.24	1.28819	4.83508e-27
ENSG00000139178	1579.67	1.2879	6.79964e-27
ENSG00000105514	1009.18	1.28696	1.10979e-35
ENSG00000175040	532.59	1.28679	3.87834e-14
ENSG00000007237	296.578	1.28668	4.21748e-18
ENSG00000213020	525.963	1.28559	7.76636e-25
ENSG00000134278	2059.03	1.28557	4.37479e-40
ENSG00000162783	539.214	1.28517	6.50809e-37
ENSG00000184445	486.998	1.28389	8.56365e-22
ENSG00000170542	594.881	1.28344	1.28956e-33
ENSG00000150961	768.231	1.28294	4.33875e-23
ENSG00000143702	835.778	1.28203	4.7597e-32
ENSG00000174059	4990.58	1.28179	6.47173e-17
ENSG00000183779	256.162	1.28006	5.24447e-07
ENSG00000106268	362.983	1.28002	1.80939e-21
ENSG00000197629	1418.73	1.27826	1.28558e-16
ENSG00000116260	3848.08	1.2779	4.18906e-14
ENSG00000164318	417.428	1.27765	1.1848e-11
ENSG00000178764	1519.18	1.27718	3.12162e-31
ENSG00000160813	476.739	1.2765	2.20065e-13
ENSG00000130511	542.062	1.27643	3.52671e-27
ENSG00000240849	761.276	1.27603	3.81037e-18
ENSG00000048740	613.092	1.27587	7.55387e-20
ENSG00000130303	4991.5	1.27464	2.82681e-15
ENSG00000105287	1336.7	1.27421	7.77829e-28
ENSG00000100968	625.325	1.27419	4.10818e-13
ENSG00000156802	293.093	1.27393	1.99449e-34
ENSG00000162367	255.59	1.27324	7.83494e-13
ENSG00000152268	1378.09	1.27278	0.000106656
ENSG00000130201	770.608	1.27197	6.06615e-13
ENSG00000213859	696.166	1.27139	6.42967e-47
ENSG00000181381	610.76	1.27107	9.21568e-30
ENSG00000131378	1654.45	1.26971	2.07355e-37
ENSG00000234741	6750.81	1.26942	4.41671e-22
ENSG00000134824	963.448	1.26849	2.22559e-10
ENSG00000106991	8684.35	1.26813	2.69672e-11
ENSG00000174943	425.91	1.26691	6.36412e-21
ENSG00000183580	446.974	1.26625	7.15387e-18
ENSG00000185101	550.8	1.26476	5.94563e-09
ENSG00000159167	4431.45	1.26473	3.23976e-12
ENSG00000122966	1894.07	1.2644	2.44284e-10
ENSG00000149564	2952.17	1.26343	3.90782e-14
ENSG00000198879	428.792	1.26249	4.0983e-24
ENSG00000128245	5062.63	1.2621	1.37986e-40
ENSG00000197774	350.316	1.26119	4.2958e-09
ENSG00000102871	1341.55	1.2597	5.15006e-37
ENSG00000122884	4392.02	1.25871	4.0483e-23
ENSG00000175309	2753.65	1.25759	4.99936e-38
ENSG00000108370	227.18	1.25712	2.06289e-08
ENSG00000145901	12734.7	1.2567	9.86642e-42
ENSG00000221968	954.823	1.25641	1.09573e-24
ENSG00000076928	1962.93	1.25579	3.8807e-23
ENSG00000123143	4521.78	1.25471	6.15541e-47
ENSG00000127663	968.087	1.25461	6.29094e-24
ENSG00000154358	909.441	1.2545	2.51347e-11
ENSG00000221869	2458.4	1.25389	1.21656e-16
ENSG00000085514	382.43	1.25254	4.95025e-28
ENSG00000260244	1333.62	1.25254	2.06502e-25
ENSG00000107798	4600.89	1.25167	1.46082e-22
ENSG00000204592	40621.9	1.25126	2.80938e-36
ENSG00000173821	5369.35	1.2512	1.12643e-17
ENSG00000115935	1972.76	1.25068	1.44427e-47
ENSG00000196588	944.361	1.25047	6.48111e-17
ENSG00000059378	1203.32	1.24923	4.88226e-27
ENSG00000089820	849.641	1.24841	1.33531e-20
ENSG00000129675	1070.24	1.24836	9.14486e-32
ENSG00000103202	2984.79	1.248	2.20408e-14
ENSG00000187838	928.788	1.24763	2.52455e-29
ENSG00000131873	1478.73	1.24761	5.00679e-22
ENSG00000136960	8627.59	1.24758	8.85859e-09
ENSG00000188906	4041.74	1.2475	1.52095e-14
ENSG00000140937	846.853	1.24619	9.35627e-17
ENSG00000126705	624.382	1.24587	6.33173e-13
ENSG00000146373	593.427	1.24586	1.66503e-33
ENSG00000100368	278.822	1.24428	2.1889e-16
ENSG00000140682	772.68	1.24317	2.92311e-12
ENSG00000088881	304.122	1.24209	3.34561e-11
ENSG00000128335	2779.03	1.24115	8.69698e-17
ENSG00000185010	2029.77	1.24045	1.14667e-10
ENSG00000185624	26613.4	1.24028	4.2377e-30
ENSG00000196739	2632.76	1.23915	4.76136e-10
ENSG00000181104	2280.28	1.23911	2.38565e-12
ENSG00000160271	1587.65	1.23894	1.82881e-55
ENSG00000136052	837.568	1.23839	2.11707e-37
ENSG00000118495	780.16	1.23751	9.51634e-17
ENSG00000128815	344.814	1.23704	1.57995e-11
ENSG00000196295	453.755	1.23471	1.29566e-09
ENSG00000158710	12462.9	1.23465	6.20406e-32
ENSG00000160190	463.775	1.23313	2.77718e-40
ENSG00000115866	5827.53	1.23259	2.57864e-52
ENSG00000115325	379.63	1.23259	1.51494e-29
ENSG00000139278	782.227	1.23116	2.92742e-18
ENSG00000181467	923.431	1.23107	3.12442e-36
ENSG00000131196	350.609	1.23077	3.06802e-17
ENSG00000074370	829.98	1.23007	1.71647e-11
ENSG00000254709	326.765	1.22999	0.000612884
ENSG00000141934	238.103	1.22919	4.6613e-06
ENSG00000086300	2942.51	1.22889	1.24661e-17
ENSG00000140968	607.236	1.22863	3.99435e-13
ENSG00000106123	459.566	1.22834	2.32082e-16
ENSG00000105245	267.553	1.22754	3.2213e-10
ENSG00000142197	691.819	1.22646	2.26875e-19
ENSG00000125266	2085.48	1.22633	9.50307e-15
ENSG00000105520	521.812	1.2259	6.92288e-20
ENSG00000103257	810.404	1.22491	4.50672e-06
ENSG00000170745	555.459	1.22489	2.68344e-16
ENSG00000104859	895.628	1.22382	2.74465e-18
ENSG00000166750	431.23	1.22271	1.57898e-14
ENSG00000183615	556.835	1.22165	1.55305e-16
ENSG00000128512	800.594	1.22126	1.33688e-22
ENSG00000204536	1420.71	1.2204	2.57152e-24
ENSG00000176463	1032.59	1.22015	1.36118e-21
ENSG00000198844	934.678	1.21933	1.79105e-15
ENSG00000103426	754.216	1.21924	7.0164e-25
ENSG00000147454	1006.3	1.21918	1.45333e-16
ENSG00000153814	635.374	1.21777	4.33381e-40
ENSG00000136870	2025.37	1.21671	8.91902e-14
ENSG00000125753	2294.58	1.21666	6.65902e-34
ENSG00000258586	606.165	1.21587	7.99236e-08
ENSG00000141458	1129.69	1.2155	6.48687e-25
ENSG00000170390	297.585	1.21489	1.68272e-15
ENSG00000165757	1922.37	1.21454	8.4384e-21
ENSG00000124920	958.533	1.21427	1.44644e-13
ENSG00000169992	564.561	1.21263	6.11653e-08
ENSG00000163659	2114.91	1.21192	2.49484e-07
ENSG00000196230	14210.7	1.20822	7.2972e-70
ENSG00000159110	477.935	1.20716	5.53886e-44
ENSG00000164535	787.238	1.20639	1.02246e-28
ENSG00000122644	613.175	1.20638	8.47108e-23
ENSG00000189343	2092.84	1.20637	3.9754e-20
ENSG00000070669	840.227	1.2062	6.4e-12
ENSG00000027075	1012.69	1.20538	4.69637e-25
ENSG00000154917	608.125	1.20438	7.94989e-09
ENSG00000213853	1308.21	1.2036	1.45395e-22
ENSG00000049239	2559.22	1.20221	5.52734e-25
ENSG00000109846	31795.7	1.20189	4.33474e-14
ENSG00000124067	1666.76	1.20139	1.45929e-47
ENSG00000103319	682.967	1.20059	1.17941e-50
ENSG00000177663	787.202	1.20039	4.42033e-32
ENSG00000157933	1483.9	1.20006	9.14342e-16
ENSG00000259347	485.66	1.19934	2.4692e-09
ENSG00000197358	1938.21	1.19828	7.82556e-19
ENSG00000169508	404.981	1.19744	1.21646e-09
ENSG00000125733	2593.03	1.19737	3.08625e-24
ENSG00000185158	225.248	1.19715	9.63594e-38
ENSG00000146859	1387.44	1.19587	2.87461e-19
ENSG00000112562	750.275	1.19473	1.70774e-06
ENSG00000168016	563.19	1.19384	2.02207e-20
ENSG00000168234	210.642	1.19349	6.93128e-13
ENSG00000105556	318.324	1.19074	1.94133e-20
ENSG00000171680	369.707	1.18966	1.75052e-21
ENSG00000133816	729.505	1.18902	1.5856e-13
ENSG00000107099	1852.92	1.18882	4.66408e-30
ENSG00000102901	1211	1.18675	1.38287e-14
ENSG00000243646	1127.31	1.18633	2.16879e-71
ENSG00000176531	268.603	1.1859	6.61084e-22
ENSG00000111913	449.961	1.18572	1.15345e-13
ENSG00000179406	230.042	1.18551	1.52184e-06
ENSG00000166278	1254.27	1.18546	9.82501e-05
ENSG00000166401	259.369	1.18415	3.2995e-19
ENSG00000196781	934.724	1.18328	1.40634e-16
ENSG00000106258	1523	1.18277	6.72674e-07
ENSG00000137507	2978.94	1.18066	1.71736e-14
ENSG00000102125	1009.69	1.17954	5.04076e-17
ENSG00000139625	437.639	1.179	2.51713e-19
ENSG00000169413	725.917	1.1785	2.1966e-10
ENSG00000104889	389.262	1.17829	7.01483e-29
ENSG00000131503	217.974	1.17781	1.07468e-20
ENSG00000187837	3231.36	1.17775	5.56996e-10
ENSG00000169442	795.961	1.17649	9.35142e-08
ENSG00000244242	311.831	1.17621	9.73893e-07
ENSG00000063177	21903.7	1.17612	7.5426e-18
ENSG00000081041	258.063	1.17604	5.53853e-06
ENSG00000233913	3077.38	1.17403	8.12268e-18
ENSG00000102858	2058.15	1.17358	2.39551e-24
ENSG00000163814	434.525	1.17323	7.10527e-06
ENSG00000179913	318.725	1.17293	0.00130202
ENSG00000076513	3299.89	1.17083	3.18013e-26
ENSG00000092964	4505.04	1.17071	7.20797e-36
ENSG00000164867	338.535	1.16989	3.40639e-11
ENSG00000197562	941.341	1.16857	7.17033e-22
ENSG00000160593	708.184	1.16801	5.79535e-10
ENSG00000229119	1688	1.16788	7.12979e-15
ENSG00000148400	788.751	1.16686	3.46077e-11
ENSG00000112214	318.527	1.16675	1.13814e-07
ENSG00000143851	326.875	1.16674	3.39124e-09
ENSG00000106003	382.715	1.1659	6.66084e-11
ENSG00000077312	1522.18	1.16356	3.0271e-15
ENSG00000216490	5112.91	1.16338	2.1504e-14
ENSG00000141858	704.815	1.16227	2.50185e-11
ENSG00000106772	4639.57	1.16202	2.1974e-11
ENSG00000225431	858.764	1.16169	2.22047e-17
ENSG00000157617	1028.87	1.16113	4.54266e-33
ENSG00000152022	1249.47	1.16106	9.95826e-39
ENSG00000134817	1161.89	1.16015	4.68826e-10
ENSG00000119699	449.506	1.15985	5.74784e-19
ENSG00000259330	311.154	1.15831	4.94104e-23
ENSG00000136237	1555.02	1.15759	8.36328e-15
ENSG00000213949	5295.87	1.15729	1.12818e-28
ENSG00000171051	365.874	1.15726	6.22707e-06
ENSG00000105612	2118.04	1.15721	3.99654e-35
ENSG00000182325	428.944	1.15552	8.87338e-15
ENSG00000178202	1934.74	1.15534	7.60167e-29
ENSG00000160013	201.699	1.15492	5.5424e-08
ENSG00000173200	237.551	1.15413	1.27335e-12
ENSG00000141510	1081.53	1.15389	4.10789e-31
ENSG00000229320	329.587	1.15279	9.3826e-19
ENSG00000100376	589.504	1.15267	5.98601e-10
ENSG00000197256	3302.84	1.15251	2.55857e-20
ENSG00000173846	354.277	1.15181	2.95695e-20
ENSG00000061273	2477.93	1.15107	9.70213e-17
ENSG00000100429	203.431	1.15018	4.12195e-12
ENSG00000132003	289.815	1.1497	1.39402e-12
ENSG00000163762	2607.49	1.14903	1.21556e-13
ENSG00000131401	553.782	1.14872	1.39165e-07
ENSG00000163378	569.778	1.14659	2.57406e-35
ENSG00000117461	2042.39	1.14444	5.52034e-21
ENSG00000127191	645.439	1.14409	1.36911e-28
ENSG00000229391	551.777	1.14405	0.00125993
ENSG00000107957	1103.52	1.14366	6.62247e-20
ENSG00000154553	598.69	1.14229	1.44243e-09
ENSG00000105559	839.322	1.14199	7.98186e-17
ENSG00000120254	542.813	1.14106	1.43808e-19
ENSG00000126458	2338.36	1.141	9.41283e-17
ENSG00000197905	475.206	1.14079	3.1589e-25
ENSG00000133247	200.216	1.14014	2.91685e-11
ENSG00000101160	9266.19	1.13999	6.83184e-19
ENSG00000174640	3090.87	1.13945	5.19839e-08
ENSG00000006638	240.429	1.13942	1.63391e-08
ENSG00000170581	2408.53	1.13937	3.52053e-26
ENSG00000146263	247.163	1.13928	7.11524e-39
ENSG00000082196	611.414	1.13907	7.72722e-08
ENSG00000049541	905.072	1.13688	1.36707e-44
ENSG00000249437	669.875	1.13663	4.21947e-16
ENSG00000091651	248.84	1.13631	1.13115e-07
ENSG00000211677	3244.46	1.13534	0.00114403
ENSG00000163520	662.732	1.13521	3.88656e-06
ENSG00000153790	228.902	1.13501	2.33211e-28
ENSG00000119900	581.021	1.13379	1.49527e-20
ENSG00000172819	576.239	1.13074	8.35852e-22
ENSG00000170647	555.854	1.13033	4.99818e-20
ENSG00000174332	258.916	1.12993	1.26833e-09
ENSG00000104537	1094.02	1.12983	0.000149284
ENSG00000144843	607.924	1.12931	2.59294e-37
ENSG00000162576	1791.85	1.129	3.41614e-07
ENSG00000150687	4696.69	1.12813	2.19471e-20
ENSG00000082497	259.907	1.12674	2.64053e-10
ENSG00000111679	1560.55	1.12664	1.15271e-23
ENSG00000126391	978.236	1.12626	1.47666e-31
ENSG00000180198	662.768	1.12616	6.12819e-24
ENSG00000075884	525.589	1.12615	9.58088e-15
ENSG00000165895	788.831	1.12587	6.81462e-14
ENSG00000145860	2445.6	1.12583	3.06501e-30
ENSG00000102349	565.781	1.12556	3.58116e-18
ENSG00000005884	6947.14	1.12543	1.29057e-09
ENSG00000155307	256.575	1.12466	1.28016e-08
ENSG00000080845	1535.63	1.12434	1.44477e-20
ENSG00000106211	18667.3	1.12341	1.23365e-10
ENSG00000182378	247.75	1.12237	6.89578e-17
ENSG00000204628	55345.6	1.12174	1.2523e-29
ENSG00000099260	758.837	1.11922	4.70195e-16
ENSG00000243452	229.535	1.11918	2.66184e-25
ENSG00000167984	267.364	1.11908	4.32298e-22
ENSG00000130653	510.124	1.11905	1.43536e-07
ENSG00000160678	2781.33	1.11902	9.60573e-05
ENSG00000185596	832.885	1.11754	1.339e-08
ENSG00000135083	245.388	1.11653	2.89666e-08
ENSG00000064763	206.301	1.11534	1.23054e-28
ENSG00000254087	888.853	1.11514	2.14922e-26
ENSG00000071051	1567.47	1.11426	6.16819e-34
ENSG00000142686	356.819	1.11236	1.34257e-31
ENSG00000197142	841.234	1.1121	2.09563e-16
ENSG00000167535	389.812	1.11155	8.77691e-13
ENSG00000185386	697.614	1.1109	7.23449e-19
ENSG00000137449	1763.35	1.11073	8.09816e-18
ENSG00000111145	1589.26	1.1098	6.85066e-16
ENSG00000082074	952.405	1.10975	4.57778e-13
ENSG00000062822	295.765	1.10974	7.31146e-26
ENSG00000221978	4244.33	1.10941	2.95001e-11
ENSG00000157992	279.44	1.1093	2.20884e-05
ENSG00000176597	356.749	1.10883	1.89039e-15
ENSG00000152229	247.201	1.1087	1.84761e-16
ENSG00000141577	287.735	1.10851	9.67037e-15
ENSG00000136295	3479.01	1.10822	1.96934e-12
ENSG00000160439	537.096	1.1081	1.47288e-11
ENSG00000120279	823.295	1.10804	3.28573e-14
ENSG00000215769	467.069	1.10735	4.18971e-12
ENSG00000136213	439.125	1.10729	2.28407e-23
ENSG00000124942	27149.6	1.10723	1.99729e-13
ENSG00000137501	2538.11	1.10657	7.49444e-09
ENSG00000167202	1450.98	1.10516	2.51283e-33
ENSG00000185275	11813.1	1.10362	2.20285e-11
ENSG00000108107	17932.1	1.1034	9.10316e-16
ENSG00000198542	240.672	1.10178	9.4001e-05
ENSG00000115828	510.401	1.10151	5.90809e-05
ENSG00000074842	2448.57	1.1013	2.71516e-24
ENSG00000106683	713.512	1.10104	2.26955e-13
ENSG00000146856	366.456	1.10081	1.47714e-19
ENSG00000100364	2215.86	1.10055	3.33778e-25
ENSG00000170214	215.104	1.10047	1.44342e-11
ENSG00000163516	1722.92	1.10024	9.55103e-18
ENSG00000153885	776.933	1.10012	5.75998e-17
ENSG00000183160	318.071	1.09928	2.06494e-05
ENSG00000259865	329.726	1.09904	1.99155e-12
ENSG00000122547	283.299	1.09898	5.64713e-27
ENSG00000104856	476.686	1.09833	4.13523e-24
ENSG00000136830	3501.54	1.09821	2.29896e-28
ENSG00000184640	5892.72	1.09807	7.83352e-39
ENSG00000142627	1020.94	1.09762	4.94193e-14
ENSG00000139514	830.024	1.09739	9.70917e-11
ENSG00000170949	1195.3	1.09711	1.16753e-22
ENSG00000155111	1159.44	1.09522	5.15474e-25
ENSG00000121807	224.084	1.0951	3.48571e-06
ENSG00000141696	924.219	1.09453	5.70729e-21
ENSG00000105137	907.151	1.09331	2.48939e-21
ENSG00000168899	1934.89	1.0932	3.32619e-22
ENSG00000070814	1303.04	1.09302	1.76871e-15
ENSG00000169604	1637.99	1.09073	2.34602e-12
ENSG00000124508	763.831	1.08967	3.74258e-38
ENSG00000155380	2542.4	1.08952	7.54188e-11
ENSG00000182511	560.4	1.08918	1.19061e-23
ENSG00000075420	2798.76	1.08823	1.3898e-26
ENSG00000117318	2254.6	1.08815	1.32051e-12
ENSG00000140545	2243.08	1.08704	2.43423e-10
ENSG00000164970	811.765	1.08637	4.28119e-51
ENSG00000166710	111763	1.08599	3.45428e-13
ENSG00000103496	2036.58	1.08584	2.92321e-33
ENSG00000197536	268.822	1.08564	3.25236e-21
ENSG00000176476	630.761	1.08408	1.44101e-13
ENSG00000108679	10930.5	1.08397	2.97883e-09
ENSG00000123136	1548.24	1.08355	1.05525e-21
ENSG00000151883	964.092	1.08148	8.52496e-31
ENSG00000184060	650.525	1.08131	1.01201e-26
ENSG00000100034	1473.9	1.08103	1.74732e-33
ENSG00000166508	2269.86	1.0804	1.85407e-48
ENSG00000168477	519.011	1.07968	6.13101e-05
ENSG00000171791	2213.16	1.07923	4.77751e-18
ENSG00000129219	846.181	1.07891	4.50267e-39
ENSG00000103335	1845.73	1.07862	2.22156e-13
ENSG00000090238	1588.11	1.0781	8.96073e-12
ENSG00000161714	749.497	1.07793	2.3346e-11
ENSG00000131981	6138.88	1.07667	4.13497e-10
ENSG00000111077	4680.49	1.0766	1.09445e-08
ENSG00000011478	397.311	1.07566	4.61047e-20
ENSG00000116584	1503.47	1.07516	6.50098e-28
ENSG00000143322	832.913	1.07478	1.52513e-34
ENSG00000196756	445.533	1.07475	2.32547e-13
ENSG00000128016	6871.23	1.07432	4.71695e-08
ENSG00000137941	300.274	1.07426	8.26339e-11
ENSG00000113649	1275	1.07304	9.38935e-21
ENSG00000119950	3517.98	1.07262	1.87083e-29
ENSG00000134901	435.833	1.07206	1.16146e-21
ENSG00000141480	1735.93	1.07165	2.96558e-36
ENSG00000166086	1258.6	1.07111	1.77954e-17
ENSG00000112941	753.52	1.07094	1.97664e-21
ENSG00000130558	299.547	1.07065	0.000789411
ENSG00000088387	1689.63	1.07023	6.75443e-14
ENSG00000085662	8416	1.07005	1.08862e-05
ENSG00000113108	784.516	1.06972	5.16965e-13
ENSG00000196526	790.057	1.06936	7.53336e-20
ENSG00000074800	81050.3	1.06895	1.18285e-23
ENSG00000203668	685.851	1.06794	5.05883e-12
ENSG00000068137	400.82	1.06759	2.78506e-17
ENSG00000182621	1234.84	1.06755	1.12371e-10
ENSG00000186166	758.11	1.0675	1.1293e-07
ENSG00000113119	411.551	1.06716	7.08031e-34
ENSG00000159128	3332.25	1.06596	2.37244e-39
ENSG00000169499	2716.19	1.06578	7.06767e-34
ENSG00000161835	607.701	1.06408	8.13318e-14
ENSG00000156804	578.758	1.06384	4.06415e-14
ENSG00000108262	1894.98	1.06378	2.12922e-26
ENSG00000149499	1180.66	1.06354	1.74216e-32
ENSG00000119865	437.027	1.06316	7.35587e-23
ENSG00000188223	378.501	1.063	8.14221e-12
ENSG00000178927	1640.67	1.06195	1.56468e-19
ENSG00000116574	971.02	1.0618	2.01976e-14
ENSG00000093072	1629.42	1.06071	2.49293e-09
ENSG00000215030	510.628	1.05995	5.60399e-10
ENSG00000155962	601.957	1.05978	8.79049e-18
ENSG00000154736	675.528	1.05919	8.70237e-12
ENSG00000100033	1779.31	1.05887	2.68277e-06
ENSG00000069399	687.996	1.05855	1.30754e-10
ENSG00000153048	3452.12	1.05795	1.66772e-22
ENSG00000104835	4697.92	1.05718	1.8399e-33
ENSG00000127666	600.236	1.05627	1.38613e-20
ENSG00000080839	234.721	1.05625	1.92949e-40
ENSG00000187994	521.981	1.05596	6.78132e-19
ENSG00000225241	296.065	1.05557	2.20752e-17
ENSG00000181744	737.675	1.05556	4.31748e-19
ENSG00000165457	780.489	1.05436	4.4356e-10
ENSG00000135637	232.708	1.05409	1.56783e-15
ENSG00000118729	236.549	1.05362	1.55144e-05
ENSG00000184162	561.673	1.05352	3.25433e-25
ENSG00000196696	390.95	1.05199	4.53979e-07
ENSG00000171659	494.536	1.05175	1.33796e-06
ENSG00000168916	820.817	1.05149	1.25163e-14
ENSG00000112303	236.136	1.05093	4.6264e-08
ENSG00000163364	706.823	1.05032	7.23382e-11
ENSG00000115355	1200.54	1.05023	3.99473e-30
ENSG00000139636	986.441	1.05002	5.26701e-24
ENSG00000067082	8362.18	1.04899	5.63756e-11
ENSG00000173852	873.821	1.04883	8.86995e-32
ENSG00000131759	1412.15	1.04787	2.01546e-18
ENSG00000171425	568.1	1.04653	2.87585e-20
ENSG00000149115	2558.65	1.04643	3.73488e-14
ENSG00000172932	719.826	1.04612	5.57639e-17
ENSG00000179532	308.025	1.04555	2.07173e-06
ENSG00000084070	1506.9	1.04495	1.73912e-24
ENSG00000105483	1348.62	1.04384	1.79847e-37
ENSG00000169249	722.687	1.04291	1.56194e-10
ENSG00000214063	2510.54	1.04116	2.68251e-29
ENSG00000179094	2901.74	1.04102	1.47277e-06
ENSG00000170571	619.912	1.04082	2.68023e-10
ENSG00000135424	1208.13	1.04078	7.59256e-12
ENSG00000177409	1263.9	1.04073	1.59254e-13
ENSG00000101104	815.214	1.04026	2.80432e-06
ENSG00000150991	119049	1.04018	7.7274e-32
ENSG00000170323	335.547	1.04004	0.00139309
ENSG00000106348	611.59	1.03948	3.60172e-17
ENSG00000184113	846.99	1.03868	4.78017e-06
ENSG00000168758	820.517	1.03807	1.98103e-28
ENSG00000134815	518.176	1.03792	7.07361e-12
ENSG00000130255	13707.4	1.03753	7.9851e-16
ENSG00000145779	1077	1.03736	3.84995e-18
ENSG00000169220	1487.38	1.03606	2.38597e-16
ENSG00000145391	1928.4	1.03586	8.24879e-16
ENSG00000137054	637.015	1.03575	6.67503e-32
ENSG00000186088	1304.22	1.03557	1.40761e-21
ENSG00000103653	1217.61	1.03515	3.58603e-28
ENSG00000136404	270.862	1.0348	3.7973e-12
ENSG00000213339	1896.4	1.03318	5.72761e-12
ENSG00000139597	760.886	1.03195	2.21741e-34
ENSG00000244398	417.126	1.03039	3.09796e-12
ENSG00000113719	9512.61	1.02988	3.88542e-23
ENSG00000104774	2849.3	1.0297	2.87705e-23
ENSG00000203950	1587.71	1.02927	8.7446e-14
ENSG00000105499	687.391	1.02907	1.62664e-13
ENSG00000060491	1401.68	1.02816	5.65262e-20
ENSG00000143643	386.458	1.02802	2.17879e-24
ENSG00000143537	1744.46	1.02798	7.70183e-29
ENSG00000158747	3166.94	1.02789	1.61568e-07
ENSG00000170734	458.917	1.02788	4.82683e-30
ENSG00000232774	241.075	1.02738	8.83042e-13
ENSG00000099917	1943.95	1.02724	5.80487e-17
ENSG00000121361	806.171	1.0271	1.47584e-09
ENSG00000167526	44566.9	1.02704	5.45858e-13
ENSG00000196954	1778.71	1.02525	6.08945e-26
ENSG00000149639	958.592	1.02511	1.03805e-06
ENSG00000106144	705.157	1.02503	4.6753e-25
ENSG00000144935	404.728	1.02486	2.27959e-16
ENSG00000039537	360.884	1.02388	0.00407149
ENSG00000132432	2378.19	1.02374	1.53904e-14
ENSG00000110237	3160.06	1.02319	2.73347e-14
ENSG00000220785	345.636	1.02167	7.25995e-09
ENSG00000206053	4103.32	1.02141	5.99488e-29
ENSG00000215440	558.028	1.02125	1.26149e-08
ENSG00000120693	591.058	1.02105	1.32115e-09
ENSG00000033100	1092.83	1.02104	2.0681e-28
ENSG00000113657	1539.87	1.021	1.08422e-09
ENSG00000196511	372.922	1.02098	2.37566e-20
ENSG00000145780	1304.58	1.01907	1.92696e-19
ENSG00000255717	1054.78	1.01858	1.2235e-22
ENSG00000261716	246.841	1.01858	1.62717e-14
ENSG00000128284	1664.19	1.0185	1.81423e-16
ENSG00000164221	291.132	1.01848	6.93033e-24
ENSG00000173517	1212.32	1.01815	1.51005e-16
ENSG00000118263	1266.37	1.01681	5.69414e-13
ENSG00000138185	2567.07	1.01632	1.00744e-48
ENSG00000100058	457.413	1.01629	1.17506e-09
ENSG00000185485	702.316	1.01628	1.49325e-12
ENSG00000123080	711.025	1.01616	5.19486e-15
ENSG00000125629	2171.96	1.01315	1.93903e-15
ENSG00000213203	604.556	1.01304	6.62792e-17
ENSG00000164366	809.535	1.01283	1.49945e-31
ENSG00000135414	259.184	1.0121	1.13482e-17
ENSG00000082512	533.803	1.01196	1.17876e-12
ENSG00000095637	1871.3	1.00986	3.51527e-13
ENSG00000122515	2752.86	1.00822	1.79665e-09
ENSG00000172794	450.086	1.00799	9.85654e-14
ENSG00000166839	290.392	1.00749	5.63941e-09
ENSG00000243466	226.379	1.00729	0.00446535
ENSG00000135821	11934.5	1.00647	2.79697e-13
ENSG00000157570	2431.89	1.0063	2.18845e-11
ENSG00000129467	664.736	1.00626	7.27551e-10
ENSG00000166963	298.599	1.00542	1.93768e-06
ENSG00000126218	300.529	1.00541	0.00133372
ENSG00000213066	1494.9	1.00293	2.47894e-16
ENSG00000128595	3536.11	1.00216	7.56459e-16
ENSG00000100243	10190.7	1.00185	2.91781e-19
ENSG00000148180	14389.9	1.0018	3.85192e-15
ENSG00000046651	1689.27	1.00153	1.08557e-12
ENSG00000230551	675.681	1.00132	6.45336e-11
ENSG00000105127	1420.98	1.00103	3.64685e-40
ENSG00000197608	343.628	1.00103	3.41524e-11
ENSG00000169231	1064.88	1.00027	4.93701e-11
ENSG00000116016	14862.9	1.00025	1.57764e-09
ENSG00000104361	820.866	0.999458	2.96303e-27
ENSG00000196872	478.452	0.999049	6.58405e-09
ENSG00000033867	768.326	0.998994	5.49265e-08
ENSG00000091127	384.057	0.998816	4.88105e-26
ENSG00000132780	3030.41	0.998286	6.98061e-19
ENSG00000240771	450.333	0.99826	1.93156e-09
ENSG00000176444	1264.06	0.998258	7.13407e-16
ENSG00000108773	2173.22	0.998159	2.61336e-10
ENSG00000180104	2980.68	0.998081	6.38244e-15
ENSG00000135899	803.155	0.997813	4.98608e-33
ENSG00000197283	338.674	0.997387	4.3146e-09
ENSG00000038382	1386.04	0.997366	3.28176e-18
ENSG00000152082	931.663	0.997189	2.72329e-07
ENSG00000198026	721.167	0.996821	8.45101e-13
ENSG00000104660	3142.02	0.996726	2.98597e-27
ENSG00000135596	1383.3	0.996662	2.32168e-12
ENSG00000221886	431.27	0.996492	9.27165e-23
ENSG00000184557	2414.85	0.996452	7.32329e-06
ENSG00000166265	1432.71	0.996354	3.50757e-11
ENSG00000166484	456.409	0.996293	3.5957e-13
ENSG00000120278	701.113	0.996246	3.96532e-13
ENSG00000087088	1672.1	0.995883	3.38574e-25
ENSG00000177697	13195.2	0.995541	1.8441e-23
ENSG00000178425	1378.14	-0.995428	1.97489e-19
ENSG00000108774	4980.17	-0.996135	3.18618e-21
ENSG00000114383	986.51	-0.997827	2.45233e-31
ENSG00000135111	286.968	-0.998073	7.17922e-07
ENSG00000143850	1167.75	-0.998973	9.70406e-16
ENSG00000160746	1368.67	-0.999184	3.60984e-28
ENSG00000144199	284.547	-0.999476	4.2221e-13
ENSG00000127831	1195.52	-1.00053	0.000996733
ENSG00000132423	310.298	-1.00066	1.53514e-18
ENSG00000205873	1136.53	-1.00095	9.66559e-20
ENSG00000180425	433.932	-1.00183	2.09962e-30
ENSG00000179348	404.586	-1.00263	1.12901e-09
ENSG00000186716	2408.48	-1.00443	4.89183e-22
ENSG00000163681	1138.36	-1.00457	4.92418e-29
ENSG00000123297	1034.27	-1.00479	7.29081e-33
ENSG00000172115	4582.55	-1.00481	1.42445e-12
ENSG00000136717	3186.23	-1.00508	4.8734e-11
ENSG00000179639	205.802	-1.00556	0.000304683
ENSG00000163812	1630.49	-1.00621	1.43683e-62
ENSG00000186815	2951.03	-1.00698	7.83758e-15
ENSG00000211459	123243	-1.00779	2.33508e-05
ENSG00000174327	327.986	-1.00845	4.75256e-07
ENSG00000160325	1052.26	-1.00865	6.03246e-27
ENSG00000147586	962.38	-1.00899	4.07161e-19
ENSG00000156958	890.157	-1.00913	1.61128e-15
ENSG00000116237	2887.12	-1.01026	7.51832e-43
ENSG00000171503	1521.41	-1.0117	1.56593e-22
ENSG00000155330	457.639	-1.01178	8.37843e-16
ENSG00000175662	443.467	-1.01187	1.36451e-11
ENSG00000158828	1677.19	-1.01203	6.72271e-13
ENSG00000100294	797.65	-1.01273	2.26709e-22
ENSG00000166582	306.635	-1.01275	2.40326e-09
ENSG00000163577	239.013	-1.0131	1.13056e-13
ENSG00000164292	1232.12	-1.01384	3.93696e-07
ENSG00000087086	174676	-1.01399	1.77809e-10
ENSG00000113812	679.003	-1.01479	3.47602e-37
ENSG00000079459	2229.55	-1.02004	6.55431e-49
ENSG00000196151	653.344	-1.02057	1.98736e-32
ENSG00000120437	619.936	-1.02112	6.88796e-19
ENSG00000154813	816.335	-1.02119	3.63089e-21
ENSG00000088543	324.297	-1.02167	4.21013e-16
ENSG00000163694	4526.12	-1.0232	1.07875e-37
ENSG00000134243	3552.37	-1.02433	8.23934e-19
ENSG00000175895	1025.71	-1.02521	4.60154e-15
ENSG00000107186	1214.72	-1.0257	2.41175e-15
ENSG00000205476	402.024	-1.02668	5.62345e-12
ENSG00000156049	265.102	-1.02711	2.13332e-14
ENSG00000114302	1290.9	-1.02712	1.33423e-33
ENSG00000198203	3717.93	-1.02729	1.72761e-06
ENSG00000204789	712.778	-1.02731	1.10848e-10
ENSG00000140740	8140.52	-1.02759	3.93461e-20
ENSG00000148459	240.952	-1.02781	1.65883e-17
ENSG00000243147	1270.14	-1.02831	3.12616e-23
ENSG00000144647	485.321	-1.02957	7.65591e-40
ENSG00000163636	1669.85	-1.03127	6.46625e-55
ENSG00000066248	454.526	-1.0315	3.5692e-06
ENSG00000250317	1036.45	-1.03357	1.60456e-22
ENSG00000165376	11035.8	-1.03392	8.76795e-07
ENSG00000023041	2055.05	-1.03459	5.3654e-43
ENSG00000168818	1328.12	-1.0349	2.51813e-48
ENSG00000165629	9274.26	-1.03519	4.5593e-27
ENSG00000119471	3682.68	-1.03535	2.78625e-20
ENSG00000171522	376.119	-1.03643	5.18546e-14
ENSG00000259673	247.565	-1.03671	8.04726e-34
ENSG00000139291	1656.96	-1.03996	7.61768e-16
ENSG00000153162	260.002	-1.0414	1.24084e-05
ENSG00000231312	269.559	-1.0415	4.80197e-37
ENSG00000188343	828.649	-1.04156	4.05845e-31
ENSG00000117593	768.466	-1.04301	1.58366e-26
ENSG00000173473	1907.04	-1.04326	1.82872e-53
ENSG00000138207	3462.17	-1.04378	0.0320511
ENSG00000162755	299.066	-1.0438	1.60929e-17
ENSG00000164077	264.247	-1.04643	8.97511e-31
ENSG00000096696	2619.08	-1.04654	1.95065e-05
ENSG00000227051	214.261	-1.0475	8.61956e-06
ENSG00000234771	234.083	-1.04785	4.43851e-08
ENSG00000163884	963.874	-1.04857	1.35344e-05
ENSG00000005469	664.703	-1.04917	4.68648e-38
ENSG00000109680	439.91	-1.05031	2.64189e-17
ENSG00000116171	7195.95	-1.05086	1.38889e-17
ENSG00000139644	44599.5	-1.05241	6.1523e-34
ENSG00000167703	1712.32	-1.05292	1.90242e-16
ENSG00000147324	764.239	-1.05321	2.56884e-22
ENSG00000134548	1145.93	-1.05375	1.66486e-05
ENSG00000165506	298.928	-1.05552	3.61657e-21
ENSG00000107562	3835.13	-1.05554	1.03442e-09
ENSG00000131828	3681.87	-1.05687	2.88249e-32
ENSG00000141198	1637.41	-1.0584	3.42263e-16
ENSG00000153993	208.463	-1.05875	0.00102383
ENSG00000248508	229.97	-1.05875	5.48293e-28
ENSG00000136720	1595.09	-1.06108	2.8073e-17
ENSG00000147155	1551.72	-1.06124	1.32632e-16
ENSG00000135540	606.465	-1.06134	4.56909e-14
ENSG00000162522	1478.03	-1.06146	1.18078e-13
ENSG00000154723	4342.21	-1.06175	2.77982e-20
ENSG00000137806	794.423	-1.06175	6.82896e-32
ENSG00000159200	4734.96	-1.06249	4.02779e-08
ENSG00000066855	1434.66	-1.06267	6.07238e-16
ENSG00000162377	267.209	-1.06324	1.37995e-18
ENSG00000165626	977.814	-1.06385	1.29037e-21
ENSG00000148842	512.861	-1.06649	1.30678e-23
ENSG00000155158	271.319	-1.06928	2.5553e-15
ENSG00000144827	2400.2	-1.06928	4.2688e-31
ENSG00000168398	474.509	-1.07018	6.52234e-05
ENSG00000072506	2583.36	-1.07078	6.14835e-26
ENSG00000149328	1675.22	-1.07081	1.81058e-17
ENSG00000165795	2687.66	-1.07082	3.18782e-17
ENSG00000155368	5228.95	-1.07112	1.22009e-17
ENSG00000159228	3438.85	-1.07126	9.92105e-19
ENSG00000119508	350.463	-1.07289	0.000127374
ENSG00000198908	234.208	-1.07289	1.06183e-32
ENSG00000183018	3222.76	-1.07334	6.64454e-20
ENSG00000147592	1342.69	-1.07347	2.23894e-12
ENSG00000113161	1053.39	-1.07423	1.42265e-22
ENSG00000149260	790.43	-1.07546	9.02936e-15
ENSG00000122335	249.577	-1.07548	3.25974e-31
ENSG00000137513	652.243	-1.076	1.23018e-35
ENSG00000116459	6915.79	-1.07606	4.25109e-20
ENSG00000164128	1067.69	-1.0762	1.09588e-11
ENSG00000198736	3828.63	-1.07725	1.22891e-10
ENSG00000136021	1460.81	-1.07817	1.91672e-23
ENSG00000114779	3904.56	-1.07838	1.23569e-21
ENSG00000176209	1279.89	-1.07864	4.18406e-29
ENSG00000153832	252.336	-1.07938	6.94026e-18
ENSG00000123545	672.394	-1.07964	6.39379e-22
ENSG00000154025	2140.09	-1.08056	1.01596e-05
ENSG00000141179	1084.92	-1.08271	2.22677e-22
ENSG00000077585	1986.47	-1.08283	8.84391e-15
ENSG00000107020	614.502	-1.08322	4.35726e-14
ENSG00000116717	2489.43	-1.08341	5.11506e-12
ENSG00000023839	1323.47	-1.08356	5.72128e-07
ENSG00000114520	2358.34	-1.0837	7.05757e-19
ENSG00000186654	425.859	-1.08643	6.64754e-14
ENSG00000066583	910.674	-1.08674	7.92691e-18
ENSG00000125375	653.079	-1.08695	5.04347e-34
ENSG00000113552	3183.74	-1.08778	7.81219e-22
ENSG00000216895	253.601	-1.08788	8.50581e-18
ENSG00000165169	1851.66	-1.08888	3.40227e-19
ENSG00000204228	899.853	-1.08899	8.79976e-23
ENSG00000111802	3166.98	-1.08933	2.82653e-18
ENSG00000106868	417.678	-1.09018	4.07036e-19
ENSG00000178741	2859.7	-1.09031	1.50375e-20
ENSG00000164068	605.891	-1.09043	3.00547e-30
ENSG00000144677	2519.72	-1.09053	3.41113e-29
ENSG00000072756	440.506	-1.09096	3.6958e-49
ENSG00000110080	903.449	-1.09108	1.04701e-23
ENSG00000197822	916.026	-1.09216	1.72168e-10
ENSG00000119682	998.608	-1.09264	1.60711e-61
ENSG00000125166	3590.05	-1.09282	1.12114e-30
ENSG00000170315	30576.7	-1.09308	1.99385e-27
ENSG00000213341	937.748	-1.09425	2.57879e-22
ENSG00000148700	5247.69	-1.09522	9.9728e-18
ENSG00000174032	1860.81	-1.09621	6.97401e-18
ENSG00000144120	397.802	-1.09639	5.59946e-25
ENSG00000175279	725.714	-1.09742	2.66942e-30
ENSG00000173660	4444.21	-1.09748	7.97623e-17
ENSG00000124370	405.874	-1.09771	9.3533e-37
ENSG00000108479	880.944	-1.09826	2.80073e-14
ENSG00000205707	874.285	-1.09829	8.4373e-28
ENSG00000096063	1032.74	-1.09946	1.02356e-46
ENSG00000111271	1634.77	-1.10233	2.50353e-24
ENSG00000168273	344.973	-1.10255	1.80962e-22
ENSG00000247271	520.585	-1.10325	3.60928e-36
ENSG00000114631	252.612	-1.10384	7.49771e-06
ENSG00000187391	388.222	-1.10432	5.03119e-19
ENSG00000187244	6704.01	-1.10526	1.90068e-10
ENSG00000176771	202.317	-1.1055	6.18131e-14
ENSG00000163624	877.158	-1.10606	1.14093e-18
ENSG00000165959	1116.37	-1.1068	1.77804e-19
ENSG00000211584	1321.29	-1.10753	1.93912e-30
ENSG00000139211	436.899	-1.10788	5.70845e-19
ENSG00000213901	2413.68	-1.1089	0.000189588
ENSG00000171160	496.01	-1.10931	1.83987e-30
ENSG00000143153	35463.9	-1.10934	1.77573e-18
ENSG00000152078	414.178	-1.1099	5.60337e-12
ENSG00000120053	4170.72	-1.11059	1.73181e-21
ENSG00000120156	1222.29	-1.11119	1.18472e-10
ENSG00000050393	818.394	-1.11182	5.80964e-36
ENSG00000106993	849.507	-1.11255	7.69683e-31
ENSG00000174607	1012.01	-1.11337	5.55401e-13
ENSG00000170364	380.356	-1.11404	1.25557e-25
ENSG00000113318	945.333	-1.11418	1.10214e-29
ENSG00000075914	805.126	-1.11494	2.87022e-41
ENSG00000114126	2094.74	-1.11586	4.63803e-30
ENSG00000007923	1038.63	-1.11663	6.92183e-27
ENSG00000164114	507.203	-1.1173	6.04966e-10
ENSG00000153944	476.773	-1.11745	1.19837e-14
ENSG00000166825	20728.9	-1.11746	1.99517e-06
ENSG00000167306	1662.29	-1.11747	1.31926e-21
ENSG00000166833	745.656	-1.11784	1.45685e-11
ENSG00000158006	1217.8	-1.11825	2.78885e-54
ENSG00000049759	2688.06	-1.11837	1.01837e-44
ENSG00000106066	3015.73	-1.11937	9.88239e-11
ENSG00000052802	1623.83	-1.11955	2.56884e-22
ENSG00000115541	4345.84	-1.12065	3.62757e-23
ENSG00000203797	564.355	-1.12077	8.39976e-14
ENSG00000259134	219.741	-1.12222	9.16772e-08
ENSG00000129055	2464.8	-1.12291	5.78307e-29
ENSG00000147576	463.13	-1.1238	3.51092e-14
ENSG00000180543	407.608	-1.12532	8.80306e-12
ENSG00000124214	5196.81	-1.12579	9.68018e-40
ENSG00000124107	545.952	-1.12596	0.0109607
ENSG00000165813	882.29	-1.12698	4.04907e-17
ENSG00000186212	272.481	-1.12815	1.50703e-07
[truncated: 1,127 more rows]

## Sheet: Figure 2b
Tag	baseMean	log2FoldChange	padj
ENSG00000164434	7645.45	9.24815	3.83551e-112
ENSG00000107159	6193.41	9.06289	0
ENSG00000125726	1250.24	7.74561	7.22776e-152
ENSG00000170231	736.538	7.45869	1.8171e-205
ENSG00000128285	239.673	6.65144	2.59335e-64
ENSG00000087494	875.343	6.44924	6.9866e-67
ENSG00000174564	623.757	6.10371	3.15899e-63
ENSG00000163735	203.233	5.96137	1.73768e-28
ENSG00000119630	5780.34	5.61631	3.91651e-107
ENSG00000135245	6307.83	5.55066	6.25536e-238
ENSG00000167772	18658.9	5.52874	1.39798e-121
ENSG00000163083	1448.95	5.42903	3.15208e-135
ENSG00000133063	351.577	5.22989	7.44232e-39
ENSG00000082684	3811.41	5.01824	3.47289e-224
ENSG00000125730	30577.8	4.61105	1.04355e-90
ENSG00000157005	360.826	4.60535	1.63481e-18
ENSG00000204632	985.681	4.58138	2.96582e-43
ENSG00000166741	21118.9	4.55404	1.88513e-86
ENSG00000173432	898.258	4.4969	1.58885e-17
ENSG00000130427	246.792	4.44537	3.93285e-21
ENSG00000156466	258.062	4.34563	4.19606e-57
ENSG00000101255	1205.86	4.265	1.96981e-72
ENSG00000171951	248.434	4.24834	6.80128e-41
ENSG00000100985	343.393	3.71926	6.04936e-29
ENSG00000131203	899.867	3.65799	2.13816e-63
ENSG00000113739	3185.46	3.531	6.63742e-76
ENSG00000112715	46737.4	3.52862	1.28386e-100
ENSG00000087250	616.545	3.49556	2.0102e-18
ENSG00000099194	6109.05	3.4165	1.27881e-94
ENSG00000203747	3935.16	3.35864	1.18692e-79
ENSG00000161958	1033.16	3.3548	2.3237e-48
ENSG00000164283	7490.27	3.22379	1.20808e-70
ENSG00000026025	81645.6	3.09176	1.4084e-150
ENSG00000128917	1643.21	3.08641	1.35043e-79
ENSG00000078401	1758.98	3.08299	2.79679e-62
ENSG00000153563	599.027	3.06208	1.08809e-33
ENSG00000100385	315.617	3.04515	8.65203e-58
ENSG00000151882	838.182	3.04069	7.94493e-43
ENSG00000105974	5953.46	2.99241	1.42749e-74
ENSG00000169245	761.053	2.99241	8.15377e-36
ENSG00000025708	1552.2	2.9852	2.56779e-112
ENSG00000179344	5082.41	2.95056	6.24651e-29
ENSG00000012779	945.911	2.92486	3.31404e-45
ENSG00000167680	354.097	2.89219	4.19198e-58
ENSG00000115523	422.483	2.87679	8.67097e-47
ENSG00000148926	6240.19	2.87293	1.0909e-78
ENSG00000117394	4256.86	2.83258	9.07886e-87
ENSG00000184916	681.328	2.80275	1.14111e-53
ENSG00000144476	1667.2	2.75699	2.36522e-55
ENSG00000160791	373.574	2.73833	3.50125e-40
ENSG00000171560	409.254	2.68572	5.60358e-09
ENSG00000164687	666.16	2.67622	2.11544e-38
ENSG00000180644	389.762	2.67551	1.34435e-56
ENSG00000115386	2629.19	2.67441	6.02043e-09
ENSG00000152256	1178.62	2.6622	1.71435e-129
ENSG00000141506	356.281	2.62649	2.00912e-58
ENSG00000134259	228.689	2.62361	2.79916e-38
ENSG00000198286	351.173	2.60406	3.38915e-31
ENSG00000158473	219.682	2.60282	1.36875e-59
ENSG00000138755	1297.94	2.60071	7.44654e-26
ENSG00000162645	4192.63	2.59157	7.74453e-68
ENSG00000121966	4811.93	2.58974	2.84727e-58
ENSG00000204642	4806.12	2.55631	8.24477e-63
ENSG00000168209	10641.3	2.55616	9.66221e-66
ENSG00000103569	237.552	2.55491	2.64157e-15
ENSG00000034510	41432	2.54786	2.75796e-69
ENSG00000171848	203.411	2.50829	3.51896e-62
ENSG00000064300	732.293	2.49977	7.43865e-22
ENSG00000115009	441.216	2.49457	1.12896e-15
ENSG00000127129	429.413	2.49146	1.6382e-15
ENSG00000100453	202.554	2.4741	3.33863e-33
ENSG00000005844	708.789	2.47173	4.54196e-43
ENSG00000244509	589.766	2.46442	3.20118e-68
ENSG00000011600	2266.42	2.42482	2.02299e-49
ENSG00000004399	4438.45	2.41849	2.12798e-57
ENSG00000146648	5778.7	2.38594	1.79638e-60
ENSG00000198851	674.586	2.38458	7.04607e-25
ENSG00000112486	219.666	2.38378	2.78965e-21
ENSG00000170962	2250.82	2.37491	1.72015e-45
ENSG00000197696	720.846	2.36236	3.97343e-32
ENSG00000160255	2509.76	2.35633	1.83639e-53
ENSG00000145623	2588.29	2.35283	1.8273e-53
ENSG00000118257	975.859	2.34421	4.64527e-59
ENSG00000185507	721.9	2.33157	1.6342e-37
ENSG00000172183	349.238	2.32852	2.10122e-45
ENSG00000196664	300.743	2.31633	1.01329e-27
ENSG00000187608	916.351	2.30218	3.25008e-35
ENSG00000171388	2439.66	2.28413	3.86827e-36
ENSG00000213903	363.132	2.28184	1.05542e-35
ENSG00000115902	632.226	2.27979	5.13578e-111
ENSG00000135114	243.517	2.26286	3.13494e-29
ENSG00000043462	923.685	2.26001	1.08798e-70
ENSG00000147168	752.523	2.24845	2.55178e-25
ENSG00000130827	574.353	2.24016	1.76922e-34
ENSG00000136859	1673.93	2.2384	1.30188e-37
ENSG00000164342	1452.85	2.2213	1.65579e-32
ENSG00000211772	1594.24	2.20967	9.50885e-20
ENSG00000158869	1352.98	2.20085	7.59233e-52
ENSG00000196735	4122.99	2.19703	1.13908e-19
ENSG00000239713	845.362	2.19298	8.9738e-55
ENSG00000168487	1254.06	2.19142	1.22597e-65
ENSG00000092421	2294.61	2.18431	4.68746e-50
ENSG00000234745	81319.6	2.16373	2.50681e-56
ENSG00000167286	318.105	2.15427	4.33314e-18
ENSG00000105329	2090.13	2.1355	5.12985e-60
ENSG00000168394	3206.1	2.10139	9.8725e-71
ENSG00000168329	453.461	2.1011	1.20221e-19
ENSG00000211890	1251.43	2.10054	1.65629e-08
ENSG00000101017	1561.88	2.07798	4.92119e-78
ENSG00000110492	1073.13	2.06584	3.08027e-17
ENSG00000231925	7609.64	2.06208	3.1148e-52
ENSG00000090339	2406.12	2.05656	3.92075e-57
ENSG00000019582	110473	2.04368	8.38409e-34
ENSG00000001617	1998.32	2.04335	2.07025e-51
ENSG00000141968	323.227	2.03988	1.64834e-38
ENSG00000059804	2697.83	2.03622	4.23672e-25
ENSG00000223865	13642.6	2.03116	9.86432e-36
ENSG00000038945	1322.57	2.02769	2.29688e-28
ENSG00000101096	417.714	2.01996	2.66316e-38
ENSG00000102755	5292.07	1.99886	1.79393e-37
ENSG00000168918	955.617	1.9987	3.699e-49
ENSG00000123384	4417.06	1.99851	3.31372e-37
ENSG00000114013	438.425	1.99551	5.75488e-32
ENSG00000140464	2321.61	1.99248	8.37105e-42
ENSG00000163235	2977.23	1.98878	3.60989e-40
ENSG00000128340	320.989	1.982	4.16102e-28
ENSG00000134470	421.55	1.9639	1.17988e-51
ENSG00000147872	29166.3	1.96195	3.66107e-24
ENSG00000115085	225.823	1.96108	4.08491e-23
ENSG00000163131	3581.18	1.9425	1.06486e-29
ENSG00000101336	544.398	1.93402	1.16587e-42
ENSG00000090382	2805.63	1.92941	2.32481e-13
ENSG00000103222	1725.54	1.9214	1.3917e-33
ENSG00000010610	1882.84	1.91825	3.36802e-40
ENSG00000182866	326.622	1.91391	7.20889e-21
ENSG00000136160	4067.09	1.90505	4.76239e-21
ENSG00000204305	220.77	1.86516	8.85735e-15
ENSG00000198821	291.213	1.86476	2.74148e-22
ENSG00000028137	1726.07	1.86086	1.48469e-45
ENSG00000101000	1083.62	1.85063	2.95384e-36
ENSG00000162444	1164.66	1.84818	1.76378e-20
ENSG00000185291	512.62	1.84713	4.1321e-46
ENSG00000010671	278.478	1.84671	3.88608e-26
ENSG00000115107	948.156	1.84026	6.447e-11
ENSG00000119535	556.017	1.83591	6.96975e-24
ENSG00000213088	556.498	1.83317	4.80669e-09
ENSG00000198223	359.467	1.82779	3.98652e-26
ENSG00000018280	298.572	1.82665	9.2684e-29
ENSG00000204264	3895.14	1.81932	4.73627e-59
ENSG00000151617	742.355	1.81247	2.85712e-30
ENSG00000206503	67421.8	1.80944	4.82454e-43
ENSG00000182578	2533.32	1.80747	2.88239e-31
ENSG00000173110	286.394	1.79065	1.18029e-21
ENSG00000162512	2239.28	1.78232	1.77593e-45
ENSG00000129946	560.563	1.77504	2.78689e-25
ENSG00000077238	1767.64	1.75479	6.24198e-59
ENSG00000110324	1003.48	1.74105	4.85307e-26
ENSG00000118503	1190.99	1.73641	1.11204e-46
ENSG00000140931	1183.86	1.71929	1.10982e-37
ENSG00000037280	1671.07	1.71245	3.97359e-20
ENSG00000111371	873.026	1.70025	5.1197e-16
ENSG00000172116	237.772	1.69636	2.22626e-11
ENSG00000120129	25354.5	1.69132	8.30607e-31
ENSG00000000938	502.004	1.69026	2.30887e-39
ENSG00000231389	21773.3	1.68673	1.31427e-23
ENSG00000113721	4391.74	1.68518	9.44214e-17
ENSG00000184371	1294.76	1.68487	4.24594e-32
ENSG00000171860	654.662	1.68339	1.15383e-29
ENSG00000129988	361.046	1.67295	0.000364125
ENSG00000211896	16042	1.66573	2.10472e-05
ENSG00000185033	2028.49	1.66014	7.82372e-30
ENSG00000165168	1780.36	1.64557	7.94247e-18
ENSG00000184584	1955.23	1.64017	4.623e-27
ENSG00000132274	2325.95	1.63144	3.06185e-40
ENSG00000011422	378.899	1.62278	1.7651e-17
ENSG00000197747	9032.87	1.61581	2.5739e-45
ENSG00000204257	4400.05	1.59996	3.87828e-34
ENSG00000169403	526.019	1.59226	9.57825e-19
ENSG00000164850	776.159	1.59162	1.46595e-17
ENSG00000122641	355.167	1.58811	7.1737e-14
ENSG00000198502	4598.56	1.58807	1.02917e-06
ENSG00000127241	1166.7	1.58609	2.24685e-17
ENSG00000206341	5848.82	1.58575	7.96632e-30
ENSG00000164308	2408.37	1.58557	5.29152e-13
ENSG00000104998	493.541	1.57994	4.56945e-29
ENSG00000170989	1647.02	1.57656	8.36887e-18
ENSG00000172349	567.903	1.57169	1.18134e-27
ENSG00000126264	256.703	1.56138	8.59841e-19
ENSG00000211897	2037.02	1.55296	3.54274e-05
ENSG00000124762	4170.27	1.55202	5.01847e-30
ENSG00000196126	16217.9	1.53992	6.41387e-23
ENSG00000105976	6095.79	1.53805	4.58481e-63
ENSG00000008517	15188.7	1.52664	4.49563e-21
ENSG00000066056	1680.69	1.524	3.85812e-18
ENSG00000204252	2173.1	1.5233	5.46176e-15
ENSG00000163191	8378.02	1.50972	1.65751e-18
ENSG00000153714	493.968	1.50371	5.30951e-21
ENSG00000125347	1724.91	1.49712	6.69568e-34
ENSG00000170458	2315.38	1.48502	1.26498e-27
ENSG00000128342	608.663	1.48139	7.46111e-09
ENSG00000081237	1674.95	1.48114	1.06782e-12
ENSG00000162692	12459.9	1.4776	1.55743e-19
ENSG00000114554	781.714	1.47489	2.1082e-20
ENSG00000137462	675.297	1.46703	1.10812e-26
ENSG00000157873	4222.23	1.4651	2.33495e-35
ENSG00000237541	1314.04	1.46337	7.6538e-07
ENSG00000064989	2480.53	1.45603	3.72103e-14
ENSG00000101384	4368.36	1.45248	1.68782e-26
ENSG00000130755	1370.44	1.45051	1.71024e-30
ENSG00000072694	456.351	1.43508	6.79863e-10
ENSG00000204267	962.297	1.4287	1.81133e-35
ENSG00000104419	54309.1	1.41583	2.6155e-31
ENSG00000204287	40508	1.40947	4.96434e-16
ENSG00000197461	1484.63	1.40933	1.31897e-31
ENSG00000198467	4950.52	1.40448	2.00094e-13
ENSG00000128052	4159.79	1.39632	7.85935e-14
ENSG00000179583	662.398	1.3929	1.28529e-19
ENSG00000150630	351.712	1.39185	1.10599e-23
ENSG00000126368	793.399	1.38386	8.4552e-12
ENSG00000026508	2608.61	1.38075	2.40745e-16
ENSG00000006062	1094.48	1.38071	8.90334e-39
ENSG00000181026	789.929	1.37216	1.53787e-40
ENSG00000204525	37244.9	1.37168	1.94483e-23
ENSG00000076356	1157.92	1.36352	3.39411e-20
ENSG00000087266	3940.04	1.36113	4.44729e-36
ENSG00000211899	2001.52	1.35706	5.66453e-05
ENSG00000160691	3804.19	1.34975	2.27679e-54
ENSG00000128394	217.97	1.34552	4.26234e-54
ENSG00000157514	12829.4	1.34349	9.63253e-12
ENSG00000159840	2905.16	1.34147	1.13431e-17
ENSG00000116701	492.294	1.33933	9.30935e-16
ENSG00000087237	262.412	1.3376	5.5323e-17
ENSG00000161921	1522.32	1.33685	1.36365e-26
ENSG00000146232	1023.12	1.33617	2.85873e-26
ENSG00000099250	7816.42	1.33392	2.06903e-29
ENSG00000211679	3740.79	1.33369	0.000150863
ENSG00000100311	1345.12	1.32825	6.75628e-20
ENSG00000117091	553.403	1.32591	3.42628e-10
ENSG00000197405	543.427	1.32215	1.12415e-17
ENSG00000089127	1659.37	1.31519	6.33075e-24
ENSG00000120889	2224.8	1.30522	6.4847e-62
ENSG00000242574	2384.85	1.30389	4.92877e-17
ENSG00000183486	389.822	1.29714	2.26702e-15
ENSG00000106100	577.159	1.29591	5.19211e-28
ENSG00000185885	2649.44	1.29548	3.06082e-15
ENSG00000100292	6710.12	1.29472	3.3092e-18
ENSG00000006210	4470.04	1.29362	6.30205e-19
ENSG00000157368	262.388	1.29036	2.10546e-10
ENSG00000139567	1802.24	1.28819	4.83508e-27
ENSG00000130303	4991.5	1.27464	2.82681e-15
ENSG00000100968	625.325	1.27419	4.10818e-13
ENSG00000134824	963.448	1.26849	2.22559e-10
ENSG00000106991	8684.35	1.26813	2.69672e-11
ENSG00000159167	4431.45	1.26473	3.23976e-12
ENSG00000204592	40621.9	1.25126	2.80938e-36
ENSG00000136960	8627.59	1.24758	8.85859e-09
ENSG00000100368	278.822	1.24428	2.1889e-16
ENSG00000181104	2280.28	1.23911	2.38565e-12
ENSG00000131196	350.609	1.23077	3.06802e-17
ENSG00000103257	810.404	1.22491	4.50672e-06
ENSG00000159110	477.935	1.20716	5.53886e-44
ENSG00000070669	840.227	1.2062	6.4e-12
ENSG00000177663	787.202	1.20039	4.42033e-32
ENSG00000243646	1127.31	1.18633	2.16879e-71
ENSG00000102125	1009.69	1.17954	5.04076e-17
ENSG00000081041	258.063	1.17604	5.53853e-06
ENSG00000216490	5112.91	1.16338	2.1504e-14
ENSG00000134817	1161.89	1.16015	4.68826e-10
ENSG00000119699	449.506	1.15985	5.74784e-19
ENSG00000171051	365.874	1.15726	6.22707e-06
ENSG00000141510	1081.53	1.15389	4.10789e-31
ENSG00000117461	2042.39	1.14444	5.52034e-21
ENSG00000211677	3244.46	1.13534	0.00114403
ENSG00000172819	576.239	1.13074	8.35852e-22
ENSG00000111679	1560.55	1.12664	1.15271e-23
ENSG00000106211	18667.3	1.12341	1.23365e-10
ENSG00000160678	2781.33	1.11902	9.60573e-05
ENSG00000254087	888.853	1.11514	2.14922e-26
ENSG00000071051	1567.47	1.11426	6.16819e-34
ENSG00000124942	27149.6	1.10723	1.99729e-13
ENSG00000074842	2448.57	1.1013	2.71516e-24
ENSG00000104856	476.686	1.09833	4.13523e-24
ENSG00000166710	111763	1.08599	3.45428e-13
ENSG00000128016	6871.23	1.07432	4.71695e-08
ENSG00000159128	3332.25	1.06596	2.37244e-39
ENSG00000093072	1629.42	1.06071	2.49293e-09
ENSG00000069399	687.996	1.05855	1.30754e-10
ENSG00000139636	986.441	1.05002	5.26701e-24
ENSG00000131759	1412.15	1.04787	2.01546e-18
ENSG00000150991	119049	1.04018	7.7274e-32
ENSG00000170323	335.547	1.04004	0.00139309
ENSG00000168758	820.517	1.03807	1.98103e-28
ENSG00000103653	1217.61	1.03515	3.58603e-28
ENSG00000060491	1401.68	1.02816	5.65262e-20
ENSG00000135414	259.184	1.0121	1.13482e-17
ENSG00000243466	226.379	1.00729	0.00446535
ENSG00000116016	14862.9	1.00025	1.57764e-09
ENSG00000184557	2414.85	0.996452	7.32329e-06
ENSG00000087086	174676	-1.01399	1.77809e-10
ENSG00000134243	3552.37	-1.02433	8.23934e-19
ENSG00000163636	1669.85	-1.03127	6.46625e-55
ENSG00000171522	376.119	-1.03643	5.18546e-14
ENSG00000153162	260.002	-1.0414	1.24084e-05
ENSG00000138207	3462.17	-1.04378	0.0320511
ENSG00000116171	7195.95	-1.05086	1.38889e-17
ENSG00000107562	3835.13	-1.05554	1.03442e-09
ENSG00000153993	208.463	-1.05875	0.00102383
ENSG00000119508	350.463	-1.07289	0.000127374
ENSG00000114520	2358.34	-1.0837	7.05757e-19
ENSG00000213341	937.748	-1.09425	2.57879e-22
ENSG00000120053	4170.72	-1.11059	1.73181e-21
ENSG00000120156	1222.29	-1.11119	1.18472e-10
ENSG00000124107	545.952	-1.12596	0.0109607
ENSG00000204837	210.561	-1.12839	6.92524e-09
ENSG00000012223	953.187	-1.1304	0.0036398
ENSG00000130766	1103.72	-1.13177	2.74433e-14
ENSG00000142168	11264.9	-1.16098	2.33038e-28
ENSG00000164406	246.398	-1.17259	2.08906e-05
ENSG00000091831	224.064	-1.18508	1.42269e-15
ENSG00000112902	1736.9	-1.1945	2.75015e-17
ENSG00000139194	12650.4	-1.20583	1.06275e-11
ENSG00000164050	2564.33	-1.21098	1.0251e-18
ENSG00000144730	668.579	-1.2322	5.81011e-17
ENSG00000160216	4836.68	-1.25626	1.90663e-28
ENSG00000186951	2066.34	-1.27084	7.60162e-27
ENSG00000118785	67540.7	-1.27298	7.44796e-11
ENSG00000089220	28465.8	-1.33175	1.31639e-39
ENSG00000154518	8423.56	-1.33976	4.02892e-20
ENSG00000187446	3915.58	-1.34136	4.82579e-54
ENSG00000136003	6135.9	-1.34891	2.18329e-55
ENSG00000154229	204.477	-1.35649	8.13554e-20
ENSG00000118523	5170.63	-1.35846	4.82845e-10
ENSG00000010319	1010.56	-1.3705	2.16038e-09
ENSG00000100600	8253.47	-1.37773	2.28168e-15
ENSG00000137077	454.354	-1.37956	0.00254361
ENSG00000134215	3429.61	-1.38058	1.18803e-28
ENSG00000068366	2672.03	-1.3905	7.41278e-32
ENSG00000189058	385.867	-1.42434	8.01529e-08
ENSG00000050628	3377.95	-1.45153	4.35848e-08
ENSG00000115884	6923.33	-1.49608	3.16998e-17
ENSG00000091483	3057.97	-1.50047	4.63908e-54
ENSG00000107317	2054.52	-1.52004	8.87404e-05
ENSG00000069702	1830.01	-1.52988	1.04859e-34
ENSG00000080824	32047.2	-1.5545	6.16799e-45
ENSG00000109971	40222	-1.56845	4.14001e-20
ENSG00000122861	1471.46	-1.6077	2.56534e-18
ENSG00000168003	6770.13	-1.6161	2.78447e-46
ENSG00000140285	225.966	-1.67996	4.63432e-20
ENSG00000197943	1441.45	-1.72228	1.95729e-74
ENSG00000151623	613.237	-1.72875	1.06544e-31
ENSG00000081181	1048.93	-1.7397	5.29507e-09
ENSG00000121691	8204.23	-1.78886	1.82292e-35
ENSG00000138413	4155.23	-1.80019	2.51157e-35
ENSG00000101076	2890.29	-1.81222	6.92445e-17
ENSG00000189334	205.33	-1.82764	2.80607e-16
ENSG00000056736	2424.36	-1.83947	1.39128e-12
ENSG00000151090	527.082	-1.87655	1.90416e-50
ENSG00000122729	4405.45	-1.9368	9.14169e-30
ENSG00000149476	2041.16	-1.96666	4.54632e-61
ENSG00000183723	1583.49	-2.04192	1.02645e-87
ENSG00000139112	6044.02	-2.07556	5.56785e-81
ENSG00000137872	526.489	-2.12709	1.22398e-25
ENSG00000106804	375.66	-2.15099	1.67157e-53
ENSG00000012171	1270.68	-2.15409	3.94236e-22
ENSG00000166123	1444.2	-2.3572	5.76894e-36
ENSG00000131979	605.093	-2.46151	4.11766e-67
ENSG00000111424	944.462	-2.64761	1.92229e-49
ENSG00000137274	1883.24	-2.64778	2.34142e-102
ENSG00000134853	585.001	-2.66705	2.24886e-20
ENSG00000133116	4717.53	-2.7032	1.84267e-44
ENSG00000204444	4195.9	-2.80458	2.56251e-32
ENSG00000145147	531.57	-2.82299	2.94145e-47
ENSG00000116194	263.442	-2.88966	1.11693e-27
ENSG00000126803	998.336	-3.07367	3.88752e-48
ENSG00000115602	844.213	-3.12053	2.30082e-24
ENSG00000196482	803.116	-3.19448	3.54443e-49
ENSG00000132855	1737.23	-3.28935	2.4746e-18
ENSG00000164825	7995.89	-3.30492	6.34058e-53
ENSG00000086991	4655.44	-3.30646	8.82851e-57
ENSG00000146411	244.971	-3.37259	3.78692e-86
ENSG00000113494	1298.7	-3.51832	1.48453e-41
ENSG00000100889	7179.4	-3.73671	3.05879e-114
ENSG00000100253	15293.5	-3.75346	7.05298e-47
ENSG00000160862	6073.93	-3.81268	3.81247e-47
ENSG00000115718	431.655	-3.96131	4.34038e-44
ENSG00000196754	945.932	-4.13821	7.06077e-77
ENSG00000138696	214.435	-4.316	2.35186e-41
ENSG00000160801	5898.65	-4.69043	3.55763e-113
ENSG00000135069	2564.71	-4.69109	4.65729e-57
ENSG00000167107	5449.43	-4.7333	1.34074e-117
ENSG00000155066	856.482	-4.86845	3.21582e-75
ENSG00000183844	233.89	-5.08256	4.58464e-113
ENSG00000091583	504.002	-5.237	1.52744e-44
ENSG00000113578	2436.86	-5.37025	4.18568e-212
ENSG00000119715	212.051	-5.69323	2.74152e-162
ENSG00000138798	2832.73	-5.88124	3.18963e-134
ENSG00000125144	11712.3	-5.90723	1.55321e-65
ENSG00000163631	9814.02	-6.13733	4.32458e-57
ENSG00000117322	221.391	-6.29923	4.06582e-64
ENSG00000102678	308.958	-6.966	1.28034e-112
ENSG00000113905	475.926	-8.44874	6.10655e-130
ENSG00000113889	11047.3	-8.93795	1.92342e-141

## Sheet: Figure 2c
Tag	baseMean	log2FoldChange	padj
ENSG00000266976	701.046	9.26487	8.99009e-98
ENSG00000164434	7298.33	8.81794	6.46295e-121
ENSG00000178776	554.405	8.4672	6.88573e-114
ENSG00000225174	216.378	8.3386	3.66311e-97
ENSG00000224490	1078.9	8.05508	1.68243e-175
ENSG00000168333	232.928	7.56387	1.00384e-64
ENSG00000106236	6639.2	7.37875	2.51233e-156
ENSG00000204362	233.451	6.94997	1.04335e-132
ENSG00000142319	5853.09	6.92119	7.55419e-99
ENSG00000130822	4145.62	6.83611	2.5047e-157
ENSG00000188373	593.857	6.78118	1.11319e-102
ENSG00000170419	320.627	6.67697	5.68431e-47
ENSG00000275385	1843.66	6.64957	1.30422e-144
ENSG00000172927	937.97	6.64723	6.00871e-146
ENSG00000233610	497.947	6.6012	1.17752e-139
ENSG00000107159	7547.27	6.55208	1.53517e-170
ENSG00000170231	846.01	6.49981	7.36501e-167
ENSG00000116014	328.191	6.49535	3.82168e-115
ENSG00000117598	367.187	6.4209	4.40599e-151
ENSG00000101197	625.477	6.39288	3.74383e-140
ENSG00000125726	2038.64	6.24898	3.51933e-187
ENSG00000133063	2391.32	6.24516	1.09869e-116
ENSG00000174564	904.386	6.15438	1.12199e-131
ENSG00000255774	264.799	6.14131	8.74554e-100
ENSG00000087494	1599.05	6.07411	1.09655e-110
ENSG00000163395	797.149	5.95928	8.87033e-70
ENSG00000185633	53202.6	5.93564	2.18041e-133
ENSG00000122254	635.162	5.84097	1.25212e-147
ENSG00000123610	2200.03	5.76931	5.75809e-218
ENSG00000130208	7972.99	5.70137	7.78389e-234
ENSG00000214145	1439.68	5.59163	2.01425e-189
ENSG00000075886	343.914	5.57363	4.10687e-94
ENSG00000149927	1633.36	5.54668	1.69065e-185
ENSG00000142623	342.529	5.43764	3.9021e-103
ENSG00000133863	226.493	5.43183	1.7038e-73
ENSG00000224057	518.783	5.39565	1.55494e-78
ENSG00000128285	445.088	5.36896	5.90506e-86
ENSG00000171557	1972.18	5.27658	5.67943e-43
ENSG00000236318	835.219	5.25511	5.57865e-89
ENSG00000176887	222.611	5.20193	4.18373e-92
ENSG00000257017	1237.16	5.19569	7.45054e-50
ENSG00000205277	263.229	5.18721	2.22801e-127
ENSG00000054356	207.106	5.1624	2.12905e-100
ENSG00000105366	462.125	5.15516	1.05667e-211
ENSG00000163735	659.657	5.13398	7.06653e-78
ENSG00000187730	547.205	5.12468	2.19307e-137
ENSG00000088340	1096.19	5.08017	7.81253e-183
ENSG00000280334	201.584	4.9846	1.56562e-101
ENSG00000050767	7738.76	4.97783	3.93679e-198
ENSG00000179593	337.848	4.92752	1.10506e-130
ENSG00000147889	368.526	4.82225	1.76767e-231
ENSG00000272068	541.238	4.76991	5.28164e-128
ENSG00000102878	3038.42	4.74343	9.40596e-184
ENSG00000163873	1029.18	4.69436	4.24309e-78
ENSG00000167772	28315	4.60279	1.24657e-100
ENSG00000184661	757.079	4.59978	9.49352e-127
ENSG00000188060	1282.87	4.59094	1.87944e-147
ENSG00000134115	834.256	4.57514	2.76434e-53
ENSG00000229028	566.641	4.57399	2.6079e-60
ENSG00000134716	5037.75	4.54702	8.26907e-87
ENSG00000276980	324.914	4.54026	6.9436e-99
ENSG00000148600	1730.07	4.43964	2.3771e-90
ENSG00000095970	1404.81	4.40183	2.78789e-241
ENSG00000079689	1678.48	4.37006	1.97347e-86
ENSG00000047457	16473.6	4.35603	2.76148e-62
ENSG00000214510	246.801	4.3185	3.96769e-77
ENSG00000237517	3012.23	4.29804	8.67175e-161
ENSG00000135094	773.669	4.2639	8.71997e-183
ENSG00000249859	649.745	4.24291	1.02133e-244
ENSG00000119630	5829.76	4.22319	2.76912e-82
ENSG00000105877	1396.36	4.20607	1.10909e-65
ENSG00000135245	7795.51	4.19606	6.49393e-123
ENSG00000198074	1870.66	4.17831	1.00797e-33
ENSG00000182379	897.946	4.15578	2.59002e-83
ENSG00000185567	7722.68	4.13662	1.95799e-189
ENSG00000225972	1326.15	4.13026	1.2526e-41
ENSG00000132821	748.797	4.12799	2.01613e-44
ENSG00000233695	760.413	4.1269	1.06954e-183
ENSG00000173432	2093.98	4.1154	1.67954e-38
ENSG00000120498	248.418	4.07812	5.98739e-73
ENSG00000154269	10033.3	4.03754	9.15121e-93
ENSG00000130270	543.241	4.03738	6.1397e-136
ENSG00000157005	1003.31	4.01328	1.33418e-33
ENSG00000134339	469.727	4.01326	1.05822e-37
ENSG00000134028	261.89	3.99219	3.4952e-81
ENSG00000153902	3226.16	3.97402	5.01894e-56
ENSG00000130427	342.842	3.93044	3.23882e-31
ENSG00000178773	588.412	3.91237	2.56293e-65
ENSG00000273179	209.852	3.89929	8.44136e-93
ENSG00000129521	19526.1	3.85752	3.66825e-118
ENSG00000120708	59609.3	3.83306	1.53697e-71
ENSG00000146070	484.943	3.80852	9.28633e-135
ENSG00000255026	1026.53	3.79237	1.68022e-60
ENSG00000179242	1284.33	3.78554	2.26265e-76
ENSG00000084674	976.635	3.74682	1.69678e-42
ENSG00000169894	1519.02	3.74425	7.38821e-118
ENSG00000166741	32495.9	3.73175	9.37437e-120
ENSG00000171951	336.111	3.7237	3.44454e-74
ENSG00000262198	616.344	3.70355	5.8246e-58
ENSG00000142102	11619.4	3.69453	1.93114e-78
ENSG00000133317	205.912	3.6932	1.02224e-60
ENSG00000136155	658.664	3.67219	7.39661e-25
ENSG00000113083	11815.1	3.6618	1.17866e-61
ENSG00000125657	546.705	3.65838	3.29431e-164
ENSG00000104321	280.338	3.65439	6.63577e-98
ENSG00000272405	833.696	3.62974	1.08756e-121
ENSG00000131203	1351.72	3.62211	7.81213e-88
ENSG00000151572	415.931	3.61899	8.09457e-78
ENSG00000155265	231.203	3.61893	2.90433e-115
ENSG00000125895	321.914	3.61793	2.05237e-143
ENSG00000049249	369.963	3.61282	3.73328e-78
ENSG00000225783	281.303	3.60066	3.34617e-85
ENSG00000225217	444.896	3.58042	6.41544e-116
ENSG00000172824	1211.74	3.56105	1.64759e-83
ENSG00000092607	382.307	3.55349	5.73877e-75
ENSG00000187726	203.123	3.54626	3.04668e-84
ENSG00000261175	605.362	3.53338	1.39578e-113
ENSG00000125735	336.292	3.52335	1.86231e-83
ENSG00000204632	1711.67	3.51985	3.50244e-89
ENSG00000101057	362.22	3.5108	2.45253e-114
ENSG00000273032	326.926	3.50492	4.25911e-141
ENSG00000061656	1866.86	3.50261	2.04245e-180
ENSG00000279496	981.746	3.482	2.27268e-78
ENSG00000117215	230.564	3.45074	5.77371e-48
ENSG00000156234	266.443	3.4455	4.90715e-37
ENSG00000073060	9884.58	3.44466	9.57356e-150
ENSG00000163083	2696.07	3.43745	8.21246e-80
ENSG00000159399	4400.78	3.42463	8.08261e-199
ENSG00000260807	430.655	3.41762	2.00485e-49
ENSG00000113739	4747.67	3.41415	2.83894e-62
ENSG00000198758	221.462	3.41055	7.15234e-37
ENSG00000101210	1723.31	3.39809	9.54167e-34
ENSG00000100985	1228.53	3.38918	6.65951e-60
ENSG00000270547	363.388	3.3852	4.25506e-57
ENSG00000135454	512.21	3.37528	2.50851e-53
ENSG00000140678	2037.18	3.35969	5.25862e-179
ENSG00000188029	250.436	3.34481	2.64381e-64
ENSG00000177989	1363.23	3.33025	4.34628e-178
ENSG00000082684	5949.65	3.31177	7.9075e-91
ENSG00000135116	266.193	3.26559	2.49703e-28
ENSG00000162706	1126.27	3.26405	5.06817e-39
ENSG00000145681	636.397	3.25392	1.11362e-31
ENSG00000112337	236.207	3.25256	6.56353e-69
ENSG00000157087	690.879	3.23114	6.09988e-61
ENSG00000167549	258.341	3.21051	1.81147e-54
ENSG00000256694	208.898	3.20993	7.81598e-67
ENSG00000181458	1701.54	3.20364	2.84638e-62
ENSG00000165300	343.722	3.20147	4.70255e-55
ENSG00000204540	434.426	3.196	1.85665e-151
ENSG00000131094	1247.01	3.19554	5.42655e-35
ENSG00000113532	2215	3.19225	3.9921e-92
ENSG00000081985	367.562	3.17729	2.09542e-43
ENSG00000169248	321.978	3.17235	3.00205e-51
ENSG00000089692	432.247	3.16402	1.29083e-58
ENSG00000153563	1480.97	3.16371	9.28951e-68
ENSG00000105374	1190.4	3.15826	5.39478e-78
ENSG00000186818	1276.99	3.15488	3.10967e-129
ENSG00000154451	1347.55	3.15482	1.19927e-70
ENSG00000115009	847.562	3.15332	7.22426e-41
ENSG00000203747	5776.42	3.1406	5.00294e-108
ENSG00000237988	1248	3.13588	5.17534e-48
ENSG00000227869	2404.26	3.13249	9.79528e-69
ENSG00000152578	650.179	3.1283	1.40882e-30
ENSG00000146674	91840.8	3.12256	4.78783e-75
ENSG00000138755	3031.86	3.11285	5.22622e-52
ENSG00000103569	557.11	3.11029	2.74752e-48
ENSG00000164283	9104.37	3.10552	3.63873e-56
ENSG00000178860	2219.88	3.10057	7.36755e-77
ENSG00000142046	1725.87	3.0876	9.81062e-85
ENSG00000174939	942.966	3.08547	7.78204e-107
ENSG00000244682	278.752	3.0854	3.22787e-102
ENSG00000163508	273.833	3.08321	4.74655e-68
ENSG00000125730	96084	3.06691	3.02728e-76
ENSG00000090104	5658.23	3.06091	1.78845e-114
ENSG00000185686	838.868	3.05711	4.27212e-39
ENSG00000172116	297.12	3.0544	9.54715e-59
ENSG00000026297	10684.5	3.05404	4.90654e-117
ENSG00000276231	223.473	3.05172	2.4765e-123
ENSG00000129226	222.072	3.04933	6.71985e-133
ENSG00000121933	805.475	3.04585	9.9479e-141
ENSG00000175063	353.656	3.04118	3.28049e-79
ENSG00000186074	278.219	3.03024	3.81843e-127
ENSG00000196668	208.13	3.02689	3.60538e-75
ENSG00000111674	8063.92	3.02373	4.93139e-141
ENSG00000156466	537.839	3.01557	1.04351e-32
ENSG00000091513	415.533	3.01479	1.38801e-30
ENSG00000169245	1389.91	3.01288	2.07053e-53
ENSG00000095777	490.055	3.0111	1.10364e-94
ENSG00000224397	246.499	3.00751	1.14686e-87
ENSG00000171208	2582.22	3.00041	2.61631e-66
ENSG00000078295	411.651	2.99046	1.13059e-51
ENSG00000140939	4726.82	2.98473	1.59957e-212
ENSG00000113749	602.319	2.98242	2.84823e-48
ENSG00000186897	342.019	2.97043	7.87317e-35
ENSG00000150337	378.384	2.96053	4.15928e-102
ENSG00000234685	611.275	2.95691	6.4681e-45
ENSG00000167644	2279.07	2.95544	8.27131e-68
ENSG00000077009	226.177	2.94168	1.57465e-13
ENSG00000204531	1565.13	2.93837	3.08776e-98
ENSG00000197977	211.897	2.93324	5.21488e-63
ENSG00000146039	1875.61	2.93009	2.14476e-40
ENSG00000144452	584.324	2.92389	2.52553e-70
ENSG00000113088	666.355	2.92068	1.66034e-52
ENSG00000171864	218.981	2.91713	3.13035e-29
ENSG00000146678	526.091	2.91422	3.25188e-21
ENSG00000114455	3215.5	2.90321	9.24839e-54
ENSG00000164932	1060.47	2.8948	1.40509e-49
ENSG00000101255	2546.78	2.87976	3.58668e-78
ENSG00000186867	658.96	2.87381	1.29326e-75
ENSG00000134955	1107.57	2.87294	5.54328e-114
ENSG00000101194	484.069	2.86715	5.89554e-79
ENSG00000187583	261.663	2.86053	2.78211e-90
ENSG00000181577	1895.11	2.85228	1.815e-29
ENSG00000139354	1718.91	2.84932	1.42811e-102
ENSG00000112715	58412.8	2.84307	6.06138e-55
ENSG00000247095	1078.5	2.84252	1.60013e-121
ENSG00000279970	243.923	2.84113	1.58228e-41
ENSG00000019169	372.343	2.83723	1.76338e-43
ENSG00000214827	355.331	2.83155	3.25479e-114
ENSG00000064205	250.764	2.82915	9.29237e-33
ENSG00000174171	493.269	2.81597	9.12682e-37
ENSG00000271503	3105.92	2.8136	2.06067e-71
ENSG00000141526	12090.1	2.81334	1.74298e-140
ENSG00000173369	12326.1	2.79775	1.03024e-95
ENSG00000154102	403.911	2.78894	2.29298e-58
ENSG00000091879	4313.33	2.7865	5.59165e-46
ENSG00000170909	304.614	2.78627	1.03248e-127
ENSG00000145649	725.556	2.78421	5.24673e-67
ENSG00000167851	970.868	2.77883	3.29288e-119
ENSG00000100505	803.853	2.7775	2.31807e-121
ENSG00000188389	223.507	2.77439	1.22924e-50
ENSG00000151012	257.191	2.77321	2.27981e-53
ENSG00000254815	535.096	2.77015	2.2007e-52
ENSG00000182472	1353.91	2.76585	3.96223e-87
ENSG00000205078	271.049	2.75786	4.2404e-52
ENSG00000087250	588.018	2.75653	1.60474e-22
ENSG00000136542	455.122	2.75052	6.10085e-31
ENSG00000025708	5201.42	2.74294	5.24907e-150
ENSG00000226419	205.965	2.74207	1.57695e-80
ENSG00000204528	354.904	2.74016	5.90173e-61
ENSG00000099194	18311	2.73434	1.48504e-85
ENSG00000251442	246.909	2.72518	1.7264e-137
ENSG00000077984	670.187	2.72147	3.12881e-65
ENSG00000115386	2658.87	2.71961	2.86988e-20
ENSG00000156395	625.534	2.71841	2.12148e-17
ENSG00000079215	1092.73	2.71798	2.11025e-88
ENSG00000138028	1257.62	2.71688	3.02239e-72
ENSG00000186827	344.016	2.71685	1.10605e-72
ENSG00000180861	311.395	2.71603	4.69999e-19
ENSG00000142512	686.977	2.7124	1.9756e-102
ENSG00000231890	240.893	2.71233	3.89839e-94
ENSG00000128805	394.204	2.70499	2.97747e-181
ENSG00000249396	297.749	2.70437	4.94993e-21
ENSG00000197093	786.144	2.69843	1.84017e-123
ENSG00000174938	5979.49	2.69126	1.70937e-89
ENSG00000240694	3516.81	2.69103	1.85931e-98
ENSG00000101307	311.475	2.68634	7.80037e-73
ENSG00000139193	403.836	2.67787	5.22068e-52
ENSG00000167105	351.778	2.67734	1.74067e-33
ENSG00000138964	1008.22	2.67641	1.94327e-128
ENSG00000263961	5187.77	2.67498	1.11078e-67
ENSG00000173227	487.068	2.67216	4.74643e-47
ENSG00000140379	244.388	2.672	3.08893e-74
ENSG00000188820	536.363	2.66731	1.03758e-71
ENSG00000155897	202.542	2.66554	3.18913e-18
ENSG00000171560	1235.35	2.65796	4.30808e-15
ENSG00000142185	779.922	2.65638	7.16945e-118
ENSG00000277559	263.338	2.6547	3.18662e-102
ENSG00000251003	249.864	2.65194	5.38894e-59
ENSG00000123095	6147.81	2.65054	3.07775e-142
ENSG00000227502	353.262	2.64682	7.59981e-89
ENSG00000169258	386.893	2.64659	1.65584e-115
ENSG00000011600	4266.29	2.64339	1.33048e-113
ENSG00000115523	494.031	2.64331	1.73746e-68
ENSG00000119535	1046.93	2.64176	1.12628e-108
ENSG00000066279	287.525	2.64094	4.402e-65
ENSG00000261051	206.864	2.63934	2.21736e-91
ENSG00000165023	1132.23	2.63295	2.18868e-53
ENSG00000080573	1440.89	2.63294	5.60003e-49
ENSG00000104972	670.746	2.63267	2.49212e-123
ENSG00000079112	294.489	2.62573	2.20612e-24
ENSG00000140749	1027.92	2.62169	3.91962e-122
ENSG00000141506	848.72	2.62008	3.50378e-114
ENSG00000213886	1023.73	2.6123	8.65049e-40
ENSG00000175785	1380.22	2.61192	2.87027e-20
ENSG00000172543	606.464	2.61183	1.60989e-62
ENSG00000197989	764.405	2.60422	3.8614e-111
ENSG00000100450	284.772	2.60323	1.28021e-67
ENSG00000116824	966.597	2.60204	5.18554e-64
ENSG00000089685	391.641	2.60086	2.76875e-78
ENSG00000066294	1426.52	2.59896	9.71266e-81
ENSG00000230177	283.517	2.59486	1.27878e-82
ENSG00000248763	357.313	2.59284	2.52361e-46
ENSG00000159189	9934.82	2.59219	1.36184e-88
ENSG00000159674	8223.27	2.59062	6.82511e-54
ENSG00000133246	297.018	2.58866	1.11875e-112
ENSG00000187642	353.964	2.58652	1.05459e-49
ENSG00000160791	823.868	2.57707	6.29778e-71
ENSG00000225138	2862.58	2.5743	6.85878e-51
ENSG00000141756	8962.1	2.57113	5.07427e-63
ENSG00000189057	202.507	2.56695	1.52629e-109
ENSG00000137463	291.118	2.56626	7.40056e-30
ENSG00000183856	473.849	2.563	8.07157e-91
ENSG00000074211	239.746	2.55775	3.02512e-21
ENSG00000140479	3354.8	2.55749	4.69701e-31
ENSG00000171564	4905.04	2.5565	6.06585e-13
ENSG00000149380	304.734	2.5542	1.94625e-42
ENSG00000064886	463.054	2.54844	6.52749e-40
ENSG00000112799	668.862	2.54369	7.11681e-105
ENSG00000077420	3269.43	2.53689	1.51502e-109
ENSG00000171747	1215.77	2.53605	1.04806e-19
ENSG00000276043	229.669	2.53049	2.57275e-97
ENSG00000131747	1170.68	2.52924	1.04409e-75
ENSG00000253574	302.213	2.52881	1.2458e-16
ENSG00000167286	443.97	2.52672	4.4187e-55
ENSG00000143847	1148.93	2.5171	7.42679e-44
ENSG00000166922	354.375	2.51104	2.55855e-36
ENSG00000101082	225.892	2.51078	1.617e-70
ENSG00000158714	906.045	2.51046	9.05646e-73
ENSG00000167613	2009.55	2.50784	6.98327e-109
ENSG00000160781	217.78	2.50437	4.26593e-66
ENSG00000211753	372.27	2.50392	7.76284e-54
ENSG00000100385	1093.86	2.50194	1.44461e-67
ENSG00000158869	2361.31	2.50027	3.16776e-107
ENSG00000186810	241.393	2.49881	1.11083e-50
ENSG00000100302	547.372	2.48954	3.72625e-45
ENSG00000168071	1063.22	2.48512	2.15737e-123
ENSG00000160883	287.961	2.48252	1.25764e-89
ENSG00000121966	8112.79	2.47985	1.60343e-91
ENSG00000181847	274.38	2.47883	6.2506e-45
ENSG00000138180	255.762	2.47329	2.6195e-75
ENSG00000232629	1410.81	2.47189	1.69394e-50
ENSG00000247774	416.265	2.46832	2.1567e-94
ENSG00000211772	1230.4	2.46482	1.15935e-51
ENSG00000010030	412.441	2.4606	3.70064e-95
ENSG00000108821	42916.7	2.45953	1.42219e-37
ENSG00000027869	262.669	2.45891	3.03735e-60
ENSG00000173372	10539.1	2.45821	4.84853e-78
ENSG00000144152	616.901	2.4581	2.02993e-65
ENSG00000065618	241.467	2.45798	8.78122e-25
ENSG00000022267	27671.4	2.45776	6.77188e-52
ENSG00000243716	229.442	2.4566	2.92186e-53
ENSG00000137135	282.453	2.45296	6.42018e-159
ENSG00000272870	319.336	2.45148	6.37761e-67
ENSG00000181652	206.891	2.44398	2.63392e-42
ENSG00000060718	217.953	2.44284	1.51884e-22
ENSG00000134013	4752.96	2.43119	2.90904e-52
ENSG00000161888	205.627	2.42649	5.60673e-89
ENSG00000156103	227.194	2.42633	4.71928e-37
ENSG00000234380	511.776	2.42572	5.32027e-33
ENSG00000162511	14763.6	2.42234	3.58593e-106
ENSG00000167513	341.241	2.4187	1.8645e-113
ENSG00000088827	1160.82	2.41674	1.74343e-61
ENSG00000148346	3836.8	2.41661	1.36637e-12
ENSG00000089041	808.474	2.41332	5.823e-108
ENSG00000104833	1310.74	2.41309	3.169e-28
ENSG00000147872	37161	2.40792	4.26721e-47
ENSG00000164611	348.565	2.40016	4.86827e-80
ENSG00000172578	635.228	2.3967	3.42244e-86
ENSG00000130475	304.258	2.39364	2.86306e-76
ENSG00000137101	353.494	2.39327	8.08098e-92
ENSG00000175793	1349.29	2.39241	3.12638e-21
ENSG00000129988	784.108	2.39134	8.56131e-13
ENSG00000140368	359.266	2.39133	2.75414e-75
ENSG00000167992	631.089	2.38863	1.33661e-42
ENSG00000186854	298.255	2.38457	8.26802e-43
ENSG00000112984	332.523	2.38218	1.01266e-62
ENSG00000185482	265.042	2.3762	2.06791e-145
ENSG00000128242	6318.22	2.37596	2.82741e-66
ENSG00000161381	1856.78	2.37526	3.18903e-52
ENSG00000106976	3399.85	2.36683	3.78606e-50
ENSG00000275302	698.353	2.36418	1.99158e-58
ENSG00000176170	788.523	2.36366	6.35287e-51
ENSG00000088325	699.277	2.36205	1.25238e-71
ENSG00000172215	311.396	2.36136	7.89756e-63
ENSG00000102287	1027.29	2.36132	1.28359e-34
ENSG00000112769	7017.65	2.35684	1.84959e-67
ENSG00000115085	384.48	2.35135	3.69864e-67
ENSG00000146094	663.767	2.35048	2.62735e-125
ENSG00000110799	40851.8	2.34888	4.01384e-43
ENSG00000108846	10188.8	2.34322	1.09332e-85
ENSG00000101412	353.136	2.34048	1.23789e-128
ENSG00000012779	2838.41	2.33908	2.1374e-76
ENSG00000182963	1436.63	2.33879	2.34737e-42
ENSG00000026025	130124	2.33758	2.50162e-149
ENSG00000166851	286.056	2.336	4.89197e-86
ENSG00000166803	280.189	2.33522	3.03344e-93
ENSG00000026751	877.299	2.33494	2.88598e-46
ENSG00000221818	507.207	2.33383	9.06774e-24
ENSG00000029534	647.477	2.32662	1.46512e-45
ENSG00000131055	467.974	2.32548	4.2543e-33
ENSG00000272899	992.74	2.32387	9.95481e-32
ENSG00000102854	1933.42	2.3225	6.44123e-17
ENSG00000162745	2533.57	2.31908	9.54223e-51
ENSG00000175265	1307.09	2.31654	3.95025e-40
ENSG00000111206	493.369	2.31649	9.08133e-75
ENSG00000018280	691.59	2.31301	1.4039e-79
ENSG00000142347	1869.26	2.31013	6.29406e-116
ENSG00000020633	1047.16	2.30701	2.41503e-68
ENSG00000135919	15323.2	2.30685	1.12516e-46
ENSG00000135439	309.808	2.3062	1.74372e-100
ENSG00000213347	288.683	2.30352	1.11061e-88
ENSG00000250366	334.937	2.2998	7.26285e-11
ENSG00000167261	335.997	2.29938	1.74822e-92
ENSG00000197457	4612.14	2.29807	3.98839e-75
ENSG00000237686	349.042	2.29571	1.83114e-32
ENSG00000034510	70512.4	2.29564	3.85748e-139
ENSG00000039537	1068.84	2.29346	6.71393e-24
ENSG00000213903	616.874	2.29247	7.82015e-109
ENSG00000173762	375.907	2.29153	3.16186e-54
ENSG00000131080	858.304	2.28726	7.05956e-166
ENSG00000105011	360.015	2.28528	6.04011e-98
ENSG00000090382	8297.33	2.28361	2.61069e-47
ENSG00000154760	2443.49	2.28265	6.66773e-158
ENSG00000072694	623.586	2.28136	2.54593e-56
ENSG00000258311	267.42	2.27962	1.41279e-83
ENSG00000129450	250.995	2.2775	7.23791e-94
ENSG00000113249	3011.52	2.27711	7.65289e-41
ENSG00000158517	223.471	2.2754	7.19627e-78
ENSG00000136235	24036.6	2.27538	9.77134e-37
ENSG00000205129	310.922	2.27485	2.55139e-88
ENSG00000171848	642.323	2.26582	1.7465e-59
ENSG00000066336	1695.54	2.26529	1.2285e-101
ENSG00000105825	9349.78	2.26379	5.6815e-23
ENSG00000136286	753.044	2.26359	2.25884e-70
ENSG00000038427	21838.8	2.26221	1.84583e-49
ENSG00000132639	481.061	2.26051	1.55205e-61
ENSG00000281162	589.63	2.25553	6.86663e-16
ENSG00000198851	1258.71	2.25415	3.33897e-48
ENSG00000169679	291.407	2.25349	7.69487e-65
ENSG00000069493	697.422	2.25322	1.61408e-88
ENSG00000180644	1004.43	2.25226	3.19115e-55
ENSG00000094804	281.398	2.24828	6.6629e-87
ENSG00000105639	1514.84	2.24659	2.8347e-88
ENSG00000143476	296.827	2.24647	6.56343e-80
ENSG00000160255	7573.76	2.24278	5.29322e-87
ENSG00000143590	211.179	2.24094	2.27022e-90
ENSG00000148773	1007.9	2.24046	1.19944e-58
ENSG00000174791	638.307	2.23527	5.77851e-87
ENSG00000102524	660.935	2.23452	5.95983e-57
ENSG00000123329	663.556	2.23413	9.86153e-85
ENSG00000105122	764.261	2.22777	2.13378e-89
ENSG00000250303	478.806	2.22758	8.66177e-60
ENSG00000106258	2494.58	2.2264	4.09203e-46
ENSG00000227036	325.949	2.22327	3.42258e-38
ENSG00000237541	2346.53	2.2185	2.43568e-28
ENSG00000103253	709.766	2.2172	2.64426e-31
ENSG00000009694	1131.68	2.214	3.8966e-54
ENSG00000099953	1145.41	2.21192	4.63862e-79
ENSG00000235505	242.643	2.21094	2.83714e-51
ENSG00000096996	295.58	2.2087	6.44428e-71
ENSG00000100453	240.705	2.20694	2.27521e-42
ENSG00000090889	233.438	2.20579	1.23003e-64
ENSG00000143248	79813.5	2.20195	1.66277e-28
ENSG00000130038	251.918	2.20068	1.33982e-103
ENSG00000133619	2499.91	2.2006	4.56484e-81
ENSG00000130592	2894.3	2.20007	4.36342e-80
ENSG00000146192	676.542	2.19239	1.36073e-80
ENSG00000184574	399.422	2.19178	3.15147e-91
ENSG00000157766	1696.48	2.19153	3.55522e-24
ENSG00000219607	516.75	2.19132	3.06296e-97
ENSG00000177181	1456.85	2.19109	2.53916e-91
ENSG00000204622	583.791	2.18962	5.24928e-75
ENSG00000181218	250.374	2.18867	4.47157e-38
ENSG00000152128	677.838	2.18762	1.56473e-42
ENSG00000153395	10743.4	2.1866	6.01946e-87
ENSG00000124731	214.046	2.18259	1.49467e-34
ENSG00000122122	1178.94	2.18183	1.71576e-80
ENSG00000198821	471.059	2.18164	4.07009e-58
ENSG00000166927	2556.23	2.17954	5.83243e-63
ENSG00000258227	266.878	2.17746	1.50373e-60
ENSG00000172183	711.744	2.17619	5.9554e-103
ENSG00000167207	214.514	2.17517	1.11736e-65
ENSG00000272941	215.068	2.17291	4.18626e-151
ENSG00000164105	728.062	2.17285	7.59917e-104
ENSG00000133083	1489.01	2.1721	4.1813e-45
ENSG00000276070	357.107	2.17175	1.87323e-37
ENSG00000261971	504.087	2.17059	3.96132e-104
ENSG00000204482	906.418	2.16791	5.58619e-87
ENSG00000223914	477.984	2.16508	3.38243e-24
ENSG00000276600	347.073	2.16283	4.1591e-94
ENSG00000186918	12697	2.15812	4.95467e-69
ENSG00000185585	5630.24	2.15667	4.81306e-35
ENSG00000162739	379.458	2.15254	3.85471e-43
ENSG00000183010	677.766	2.1509	9.76463e-41
ENSG00000173546	5415.86	2.15049	1.9968e-33
ENSG00000136378	625.861	2.14898	5.76963e-98
ENSG00000197696	1045.53	2.14885	1.39733e-48
ENSG00000231574	241.153	2.14648	5.88668e-29
ENSG00000167208	456.443	2.14493	7.44526e-65
ENSG00000152207	1837.91	2.14444	3.1633e-19
ENSG00000134539	312.052	2.14417	3.50267e-83
ENSG00000121207	212.852	2.14364	9.74456e-41
ENSG00000143110	1313.02	2.14361	1.96434e-76
ENSG00000117069	203.69	2.13789	2.25824e-13
ENSG00000105327	810.37	2.13782	1.25257e-109
ENSG00000163154	345.62	2.13747	8.17322e-83
ENSG00000114268	1202.89	2.13629	4.67102e-75
ENSG00000105246	290.026	2.13586	2.66272e-74
ENSG00000103522	224.411	2.13579	5.50163e-41
ENSG00000060566	760.13	2.13075	1.06013e-14
ENSG00000239998	285.378	2.13061	8.74178e-65
ENSG00000005844	1853.96	2.13021	1.13975e-64
ENSG00000043039	1741.32	2.12972	4.22135e-37
ENSG00000121716	553.445	2.12698	9.56585e-39
ENSG00000152137	12668.3	2.12607	1.28493e-106
ENSG00000153283	495.345	2.12522	7.95952e-51
ENSG00000232931	414.593	2.12444	7.95395e-62
ENSG00000100292	14284.5	2.12289	7.45743e-55
ENSG00000170955	2516.07	2.12287	2.32076e-79
ENSG00000172243	647.446	2.1216	6.29778e-71
ENSG00000148926	7824.25	2.12035	1.47277e-40
ENSG00000103490	925.926	2.11998	8.98318e-76
ENSG00000104537	1420.51	2.10924	2.52395e-26
ENSG00000110077	3536.53	2.10683	1.16017e-69
ENSG00000102265	22360.4	2.10389	5.23123e-73
ENSG00000008517	15669.4	2.10351	3.11524e-68
ENSG00000123338	2315.42	2.10334	3.4969e-68
ENSG00000167895	905.192	2.10328	3.85914e-75
ENSG00000160654	299.619	2.10096	3.58068e-39
ENSG00000141968	688.155	2.10033	3.17936e-80
ENSG00000162687	521.218	2.10015	1.97734e-28
ENSG00000130775	2111.46	2.09945	5.45102e-98
ENSG00000138134	602.153	2.0992	6.57703e-70
ENSG00000011426	542.849	2.0989	3.80929e-49
ENSG00000010671	519.251	2.09709	1.72664e-87
ENSG00000168961	2631.69	2.09175	7.34251e-98
ENSG00000204642	6769.13	2.08872	1.53867e-105
ENSG00000131153	331.861	2.08271	1.04387e-110
ENSG00000133466	1115.71	2.07999	2.33e-111
ENSG00000134061	387.335	2.07979	3.64125e-58
ENSG00000262902	712.336	2.07428	6.04941e-17
ENSG00000146592	3320.92	2.07423	8.75275e-76
ENSG00000167779	4424.93	2.07312	2.60852e-28
ENSG00000161405	784.057	2.07263	1.25355e-41
ENSG00000240065	3394.44	2.07178	1.82438e-113
ENSG00000135426	224.272	2.07053	4.52918e-49
ENSG00000126882	714.182	2.06794	1.46122e-96
ENSG00000169860	561.853	2.06767	1.75087e-39
ENSG00000102879	3144.12	2.06603	1.00113e-72
ENSG00000087085	508.406	2.06047	4.57097e-32
ENSG00000164877	1826.15	2.05943	1.08348e-72
ENSG00000114013	803.639	2.05892	1.00085e-71
ENSG00000198286	925.291	2.058	1.71627e-49
ENSG00000145632	5110.46	2.05563	1.26867e-89
ENSG00000166143	273.725	2.05176	2.83542e-18
ENSG00000086730	829.998	2.04962	8.77906e-112
ENSG00000023892	691.552	2.04859	8.45489e-81
ENSG00000023445	7642.58	2.04847	8.49162e-49
ENSG00000166428	613.305	2.04819	1.1707e-62
ENSG00000175463	505.398	2.04627	1.04849e-60
ENSG00000134574	2810.89	2.04538	1.80712e-270
ENSG00000166278	2144.68	2.04514	9.62671e-30
ENSG00000244509	3218.06	2.04409	9.20273e-103
ENSG00000251301	463.966	2.04371	2.66387e-18
ENSG00000099377	3848.91	2.04164	3.83373e-77
ENSG00000115956	1671.55	2.04019	7.11773e-59
ENSG00000104894	1556.48	2.03964	7.42955e-81
ENSG00000175489	828.699	2.03961	2.41566e-55
ENSG00000185986	759.756	2.03433	9.7446e-73
ENSG00000136630	887.279	2.03417	9.889e-44
ENSG00000267892	407.622	2.03411	1.16295e-56
ENSG00000180785	308.644	2.03233	1.10555e-26
ENSG00000111696	1944.88	2.03219	1.02001e-66
ENSG00000104951	821.069	2.03192	5.39215e-55
ENSG00000234184	263.09	2.03109	4.75312e-25
ENSG00000175857	292.577	2.03004	2.79029e-58
ENSG00000110492	3435.17	2.02885	2.80652e-39
ENSG00000271605	254.94	2.02835	1.46334e-69
ENSG00000270231	294.454	2.02452	1.69523e-92
ENSG00000179603	472.386	2.02427	8.90681e-39
ENSG00000162572	282.738	2.02427	1.33917e-44
ENSG00000165171	1058.05	2.02371	7.05734e-36
ENSG00000163013	499.388	2.02351	6.57216e-51
ENSG00000181085	856.219	2.02305	6.89267e-35
ENSG00000158473	371.332	2.02275	9.36698e-83
ENSG00000100097	12705	2.02094	8.4573e-78
ENSG00000239713	1214.55	2.01887	7.07789e-72
ENSG00000137841	1260.38	2.01847	1.75543e-81
ENSG00000196209	282.548	2.01814	2.45859e-69
ENSG00000251432	305.315	2.01589	2.95266e-57
ENSG00000165949	10165.5	2.01443	2.55895e-51
ENSG00000131042	650.542	2.01362	7.07686e-71
ENSG00000196839	580.043	2.01121	1.4382e-69
ENSG00000232110	401.314	2.00501	7.23448e-18
ENSG00000113361	19128.1	2.00325	1.3234e-50
ENSG00000110852	761.914	2.0032	1.48372e-51
ENSG00000187474	1509.29	2.0031	2.88615e-44
ENSG00000156113	2542.36	2.0022	4.97459e-39
ENSG00000073605	443.884	2.00162	2.74736e-43
ENSG00000184368	1448.36	1.99829	3.66701e-19
ENSG00000173209	2751.12	1.99821	8.75131e-63
ENSG00000179344	14245.5	1.99626	6.88296e-53
ENSG00000145386	291.573	1.98926	4.96085e-72
ENSG00000235568	823.733	1.98923	2.18278e-79
ENSG00000131187	481.176	1.98844	3.13364e-28
ENSG00000248019	227.174	1.9876	1.0055e-53
ENSG00000158747	4598.2	1.98756	1.04351e-32
ENSG00000137804	868.415	1.98697	1.09621e-86
ENSG00000104814	476.268	1.98564	5.56805e-63
ENSG00000007264	281.07	1.98289	1.26741e-52
ENSG00000204410	258.608	1.98205	1.86781e-54
ENSG00000092929	807.323	1.98123	1.50813e-72
ENSG00000013725	501.99	1.97993	6.15855e-56
ENSG00000196511	1519.19	1.97982	2.36114e-49
ENSG00000024422	14317.2	1.97436	5.55893e-80
ENSG00000215252	1356.34	1.97263	1.10673e-35
ENSG00000129667	3047.1	1.97139	6.5463e-191
ENSG00000015285	878.999	1.96962	1.44566e-76
ENSG00000134516	1621.13	1.96848	8.62727e-56
ENSG00000277363	363.883	1.96618	1.69975e-36
ENSG00000038945	2710.52	1.96602	1.49945e-54
ENSG00000176890	1439.77	1.96451	1.0386e-142
ENSG00000173698	346.849	1.96445	6.48714e-19
ENSG00000242294	481.554	1.96251	1.11627e-45
ENSG00000176697	207.082	1.96212	2.71903e-33
ENSG00000110324	2326.85	1.96178	2.50993e-60
ENSG00000184922	1680.16	1.96064	1.3033e-96
ENSG00000127241	2711.59	1.95843	4.66431e-48
ENSG00000005471	303.679	1.95745	1.45472e-43
ENSG00000188290	513.051	1.95294	3.26293e-49
ENSG00000169760	1644.75	1.95266	2.16326e-62
ENSG00000181126	292.643	1.94774	1.69402e-49
ENSG00000100342	17595.3	1.94714	4.77769e-42
ENSG00000108932	380.782	1.94693	1.15264e-46
ENSG00000117724	666.013	1.9441	1.28677e-48
ENSG00000277586	5971.5	1.94375	7.80252e-17
ENSG00000232434	447.886	1.94215	9.03116e-91
ENSG00000173110	342.352	1.94018	2.21994e-47
ENSG00000124134	332.67	1.93904	1.06389e-10
ENSG00000140511	427.118	1.93639	7.40831e-44
ENSG00000237649	277.652	1.93619	1.00974e-66
ENSG00000128340	2036.93	1.93596	3.36973e-65
ENSG00000169442	1115.29	1.93562	3.65114e-50
ENSG00000168010	1487.9	1.93134	9.56054e-73
ENSG00000171388	3653.48	1.93078	8.46043e-25
ENSG00000110876	1536.4	1.92811	1.9227e-75
ENSG00000105419	515.226	1.92763	1.83913e-44
ENSG00000211648	616.85	1.92682	2.43772e-12
ENSG00000215769	214.092	1.92583	6.72362e-59
ENSG00000134460	201.325	1.92578	1.97394e-29
ENSG00000034053	314.916	1.92557	1.54685e-33
ENSG00000043462	2130.23	1.92332	4.05284e-67
ENSG00000105711	1025.13	1.92278	4.74079e-75
ENSG00000196664	592.801	1.92088	4.73981e-41
ENSG00000130508	8292.65	1.91825	5.42766e-73
ENSG00000169896	1278.8	1.91758	2.17936e-67
ENSG00000101916	295.461	1.91756	1.56458e-36
ENSG00000211653	1080.15	1.91568	6.88758e-13
ENSG00000196735	11725.2	1.91547	1.1705e-46
ENSG00000057657	1408.49	1.91446	1.96735e-44
ENSG00000163689	294.502	1.91419	1.36809e-73
ENSG00000180767	625.05	1.91222	4.14598e-35
ENSG00000145685	2599.88	1.90972	8.37565e-70
ENSG00000101265	2249.64	1.909	2.8305e-64
ENSG00000136250	932.652	1.90309	6.58524e-50
ENSG00000168487	3200.59	1.89942	1.48476e-106
ENSG00000162073	403.544	1.89847	3.78307e-82
ENSG00000109846	98182	1.89833	1.76258e-39
ENSG00000163131	7959.05	1.89725	1.55234e-57
ENSG00000109107	3354.44	1.89391	1.25675e-25
ENSG00000101336	1189.18	1.89382	2.8481e-69
ENSG00000243811	351.348	1.89371	8.76945e-92
ENSG00000198108	212.505	1.89262	3.39746e-36
ENSG00000106462	412.807	1.89235	6.35432e-133
ENSG00000054803	207.373	1.89103	5.27552e-17
ENSG00000100365	578.447	1.89098	3.59295e-68
ENSG00000164687	482.173	1.88956	1.28861e-52
ENSG00000172236	520.91	1.88692	2.50418e-27
ENSG00000157103	324.043	1.88515	1.46157e-30
ENSG00000143382	955.835	1.88438	1.33541e-61
ENSG00000105974	9950.17	1.88375	5.21862e-39
ENSG00000105971	7376.49	1.88143	1.64644e-99
ENSG00000149781	1504.85	1.88112	4.68807e-72
ENSG00000135205	3797.94	1.87672	3.57431e-24
ENSG00000061337	1652.7	1.8759	3.70755e-33
ENSG00000110079	1112.4	1.87466	7.73249e-46
ENSG00000198720	422.55	1.87267	8.17796e-57
ENSG00000106384	216.298	1.87026	2.46464e-18
ENSG00000107736	402.221	1.86963	1.47097e-31
ENSG00000168421	289.165	1.86905	1.17678e-41
ENSG00000187840	2069.92	1.86775	2.66702e-63
ENSG00000101104	1298.64	1.86687	4.53835e-36
ENSG00000241106	223.56	1.85821	9.65319e-32
ENSG00000124749	495.319	1.8578	1.3492e-19
ENSG00000261326	289.2	1.85726	1.28592e-43
ENSG00000171303	3303.54	1.85637	4.50655e-17
ENSG00000177679	282.605	1.85594	4.71561e-24
ENSG00000100504	3387.25	1.85585	2.16489e-97
ENSG00000151651	621.594	1.85301	3.69716e-49
ENSG00000182109	255.619	1.85291	3.40467e-45
ENSG00000177721	204.255	1.84869	9.2682e-69
ENSG00000265298	277.358	1.84839	6.21205e-54
ENSG00000167604	429.323	1.84822	5.1283e-56
ENSG00000174307	3465.83	1.84812	2.18842e-80
ENSG00000171860	1213.58	1.84806	4.28194e-58
ENSG00000124875	924.41	1.84583	2.09527e-11
ENSG00000244694	414.203	1.84536	2.67974e-33
ENSG00000064309	1152.62	1.84499	1.73632e-40
ENSG00000160469	275.826	1.84492	7.5576e-38
ENSG00000071539	281.636	1.84485	3.35825e-73
ENSG00000134242	249.504	1.84126	2.55309e-49
ENSG00000272752	241.99	1.84114	6.3847e-41
ENSG00000184730	722.235	1.83993	9.29533e-68
ENSG00000127533	1141.71	1.83858	9.829e-20
ENSG00000198223	642.805	1.83834	1.12422e-70
ENSG00000168502	1657.38	1.83653	2.01559e-62
ENSG00000151725	306.411	1.83286	1.00801e-81
ENSG00000126264	292.385	1.83271	2.69781e-48
ENSG00000235621	255.915	1.83266	8.55738e-20
ENSG00000223705	757.479	1.83123	4.01046e-40
ENSG00000178623	406.305	1.83106	1.82604e-27
ENSG00000128917	3352.7	1.83047	9.11937e-28
ENSG00000157873	6984.19	1.82882	1.30554e-94
ENSG00000162645	6443.42	1.82543	9.73099e-76
ENSG00000211640	447.669	1.82472	2.40358e-12
ENSG00000166920	377.816	1.82427	2.62273e-37
ENSG00000258839	323.363	1.82335	6.20763e-48
ENSG00000223865	21984.3	1.82151	2.06461e-58
ENSG00000196611	283.062	1.82056	6.42009e-14
ENSG00000110092	31146.4	1.81989	1.47805e-39
ENSG00000135218	5500.25	1.8189	1.08967e-20
ENSG00000156265	1296.5	1.81882	2.17614e-40
ENSG00000197471	934.368	1.81871	6.56375e-51
ENSG00000124143	306.734	1.81765	2.89315e-08
ENSG00000172965	1536.61	1.81618	8.20218e-106
ENSG00000141497	363.751	1.81428	3.91666e-90
ENSG00000196123	1532.66	1.81378	7.69357e-64
ENSG00000211890	2991.66	1.8136	2.34239e-13
ENSG00000168404	1174.39	1.81281	3.63466e-159
ENSG00000140853	2430.83	1.80913	3.60518e-76
ENSG00000105383	296.343	1.80901	2.7941e-67
ENSG00000168209	11512.7	1.80674	8.59895e-48
ENSG00000196155	772.711	1.80617	1.42757e-45
ENSG00000161929	364.774	1.80347	4.80576e-57
ENSG00000106366	13840.5	1.802	2.48858e-17
ENSG00000224843	207.131	1.80121	2.55411e-62
ENSG00000071246	2325.71	1.79875	5.70781e-73
ENSG00000166130	2630.64	1.79773	1.32928e-117
ENSG00000154864	1233.11	1.79695	4.33216e-25
ENSG00000161513	2092.93	1.7967	1.06632e-74
ENSG00000068489	280.036	1.79622	1.68589e-48
ENSG00000142303	825.313	1.79473	6.70751e-48
ENSG00000120875	819.012	1.79164	1.59686e-29
ENSG00000211896	50411.1	1.78821	1.5485e-11
ENSG00000163739	824.24	1.78818	9.73058e-17
ENSG00000165507	13875.2	1.7861	1.85814e-32
ENSG00000228232	691.207	1.7851	2.07771e-22
ENSG00000211638	240.469	1.7837	3.89722e-10
ENSG00000277632	400.726	1.78356	8.70302e-31
ENSG00000116701	982.208	1.78323	7.69525e-59
ENSG00000263272	209.118	1.7813	1.00602e-43
ENSG00000151062	327.287	1.78062	4.25651e-50
ENSG00000185100	2786.98	1.78008	2.29604e-25
ENSG00000161960	466.328	1.77498	2.81431e-56
ENSG00000092421	5700.98	1.77475	2.40233e-75
ENSG00000077044	2126.98	1.77164	1.40552e-94
ENSG00000178752	593.973	1.77143	1.77909e-12
ENSG00000162692	29229.1	1.76944	2.31985e-41
ENSG00000157456	251.452	1.76913	2.02933e-57
ENSG00000113263	372.996	1.76847	1.19324e-33
ENSG00000185697	405.712	1.76774	4.42232e-66
ENSG00000104059	913.455	1.76742	1.53531e-19
ENSG00000204305	337.286	1.76683	4.85537e-50
ENSG00000177575	4342.66	1.76657	2.47571e-30
ENSG00000103742	431.022	1.76565	8.3136e-20
ENSG00000145850	392.199	1.76527	1.82603e-38
ENSG00000254709	1318.68	1.76527	1.13757e-11
ENSG00000186314	366.441	1.7652	1.68457e-65
ENSG00000185862	1120.08	1.76514	5.8668e-51
ENSG00000262580	407.475	1.76408	2.56984e-34
ENSG00000270550	416.268	1.76389	1.84431e-11
ENSG00000236017	217.215	1.76287	4.3402e-25
ENSG00000144476	3408.68	1.75968	4.79673e-33
ENSG00000185737	278.953	1.75835	2.07062e-45
ENSG00000054967	400.956	1.75703	4.16676e-91
ENSG00000185811	1105.7	1.75486	2.95664e-45
ENSG00000165923	206.324	1.75356	3.63042e-46
ENSG00000177508	4120.43	1.75057	5.23726e-43
ENSG00000154589	382.288	1.75047	5.51362e-39
ENSG00000117399	318.907	1.74929	5.26747e-41
ENSG00000177614	1276.45	1.74853	4.24625e-43
ENSG00000234745	148306	1.74814	2.13608e-103
ENSG00000186517	1686.97	1.74735	3.59081e-59
ENSG00000211669	243.364	1.74733	5.22976e-10
ENSG00000197253	624.799	1.74616	2.4773e-21
ENSG00000112303	457.248	1.74566	5.44843e-31
ENSG00000245694	918.383	1.74482	7.04234e-48
ENSG00000117091	1039.61	1.74346	9.78278e-41
ENSG00000204397	440.833	1.74319	1.74774e-57
ENSG00000138378	273.907	1.74235	2.55026e-64
ENSG00000187741	334.797	1.74173	3.4938e-75
ENSG00000164638	2052.24	1.7417	8.47989e-36
ENSG00000166592	3771.58	1.74163	2.73899e-31
ENSG00000186470	5434.76	1.74131	5.32833e-82
ENSG00000091972	2222.63	1.741	1.70535e-74
ENSG00000117266	11948.1	1.73959	1.28995e-41
ENSG00000224982	311.092	1.73952	1.4905e-24
ENSG00000055118	452	1.7384	3.47993e-16
ENSG00000005059	627.971	1.73399	1.41446e-76
ENSG00000091490	8483.99	1.73354	6.44809e-88
ENSG00000125872	1666.74	1.7334	2.31051e-13
ENSG00000172986	382.203	1.7326	2.09009e-27
ENSG00000222009	632.473	1.73078	8.55471e-68
ENSG00000132205	1185.12	1.73003	6.45717e-82
ENSG00000138834	3947.41	1.72992	8.64545e-56
ENSG00000115414	82110.9	1.72932	5.69849e-25
ENSG00000211662	1121.17	1.72863	4.38818e-10
ENSG00000213654	1541.38	1.72794	3.68978e-68
ENSG00000121281	496.506	1.72789	1.03412e-50
ENSG00000134285	1227.15	1.72777	2.17547e-71
ENSG00000044446	5526.14	1.7257	2.24003e-57
ENSG00000272821	300.094	1.7234	6.39231e-62
ENSG00000164691	562.653	1.72226	8.26175e-50
ENSG00000170775	262.114	1.72073	5.81561e-18
ENSG00000089327	4225	1.7204	7.97028e-62
ENSG00000244242	982.633	1.72039	2.96694e-31
ENSG00000126860	619.098	1.72024	3.29756e-46
ENSG00000243449	224.758	1.72022	2.58306e-18
ENSG00000059377	1512.41	1.71855	5.87359e-79
ENSG00000138100	257.638	1.7175	7.82196e-13
ENSG00000110934	762.286	1.71649	3.4127e-63
ENSG00000146067	2461.47	1.71627	1.10482e-56
ENSG00000247134	244.265	1.71406	3.1833e-21
ENSG00000111665	215.772	1.71324	1.88919e-55
ENSG00000140030	428.719	1.71168	3.52798e-47
ENSG00000116852	407.544	1.71138	7.15399e-51
ENSG00000099958	480.845	1.71088	2.94909e-24
ENSG00000277734	1635.1	1.71041	4.87377e-31
ENSG00000115902	1572.44	1.70736	1.16703e-93
ENSG00000168394	7453.17	1.70717	4.55684e-103
ENSG00000087116	1323.17	1.70659	3.37036e-35
ENSG00000143226	2399.32	1.70649	2.71377e-54
ENSG00000148848	685.591	1.70632	2.58405e-21
ENSG00000248124	342.864	1.70579	1.53623e-63
ENSG00000166743	235.785	1.70562	1.56645e-21
ENSG00000170629	522.919	1.7044	3.52644e-55
ENSG00000142227	3314.96	1.70351	1.32658e-78
ENSG00000076706	17463.6	1.7027	3.88442e-45
ENSG00000246922	274.439	1.70105	7.28741e-46
ENSG00000145014	1137.44	1.7005	6.69982e-80
ENSG00000082196	1756.38	1.69976	6.93405e-18
ENSG00000151882	1707.93	1.69745	1.76237e-30
ENSG00000105643	3992.45	1.69689	5.06254e-76
ENSG00000166897	662.739	1.69361	4.53326e-16
ENSG00000136490	1113.76	1.69358	3.45379e-50
ENSG00000211663	626.753	1.69186	4.29279e-11
ENSG00000273142	635.405	1.69121	4.74016e-37
ENSG00000171163	1218.92	1.68969	3.51095e-53
ENSG00000198075	3210.64	1.68785	1.01106e-23
ENSG00000135046	12122.8	1.68785	2.26716e-73
ENSG00000213397	321.709	1.68768	5.64058e-36
ENSG00000110448	356.513	1.68735	7.10181e-35
ENSG00000135077	4143.49	1.68722	1.18819e-29
ENSG00000118971	5249.26	1.68719	4.68825e-55
ENSG00000136514	792.072	1.68691	1.31115e-58
ENSG00000141934	1028.5	1.68465	3.58679e-19
ENSG00000204262	4319.69	1.68452	4.5362e-26
ENSG00000144810	4393.3	1.68449	1.31485e-25
ENSG00000163584	1293.04	1.68319	1.53623e-63
ENSG00000185522	431.107	1.68137	1.12497e-42
ENSG00000205436	690.804	1.67869	4.04586e-37
ENSG00000060558	368.108	1.67855	1.82755e-52
ENSG00000157765	11639	1.67813	5.61323e-10
ENSG00000067057	22175.9	1.67531	1.9823e-83
ENSG00000214021	1289.57	1.67507	1.01827e-37
ENSG00000262246	942.963	1.67051	3.39057e-80
ENSG00000211679	2194.58	1.66975	6.13207e-11
ENSG00000148702	3549.83	1.66789	1.7151e-10
ENSG00000197774	815.459	1.66785	8.03392e-45
ENSG00000143119	2926.74	1.66541	4.53123e-52
ENSG00000144837	2521.85	1.66522	1.51945e-35
ENSG00000211962	370.69	1.66375	6.08157e-10
ENSG00000128422	590.468	1.66254	1.99818e-12
ENSG00000221978	5562.5	1.66222	7.14274e-46
ENSG00000046889	2191.37	1.66151	3.03149e-17
ENSG00000259972	349.813	1.66038	1.23546e-39
ENSG00000152049	1353.5	1.66	1.23972e-23
ENSG00000131401	961.725	1.65963	3.44695e-35
ENSG00000135722	427.027	1.65866	1.01067e-90
ENSG00000180353	3510.63	1.65706	8.74313e-61
ENSG00000187688	1041.52	1.65703	2.20267e-60
ENSG00000163040	729.548	1.65492	1.21758e-52
ENSG00000117394	12109.2	1.65399	2.75232e-30
ENSG00000106952	202.36	1.65312	5.3764e-38
ENSG00000211897	6389.47	1.65234	1.27942e-10
ENSG00000174130	203.671	1.65012	2.52343e-52
ENSG00000184060	1215.64	1.64912	1.07216e-89
ENSG00000119408	5588.26	1.64888	4.9972e-58
ENSG00000196975	33439.6	1.64841	1.50589e-86
ENSG00000155926	1738.53	1.64662	6.9008e-46
ENSG00000171310	2020.22	1.64617	7.02176e-62
ENSG00000099365	203.897	1.64515	8.07068e-45
ENSG00000206503	116187	1.64502	1.34608e-103
ENSG00000211947	331.846	1.64452	4.09982e-10
ENSG00000059804	5068.32	1.64442	9.309e-25
ENSG00000185215	7429.24	1.64423	4.47911e-46
ENSG00000188042	5388.21	1.64418	9.86439e-34
ENSG00000028277	532.56	1.64375	3.47411e-41
ENSG00000123700	816.396	1.6428	8.93884e-34
ENSG00000155380	3585.86	1.64089	1.73129e-28
ENSG00000100055	1193.7	1.63874	4.52188e-53
ENSG00000139370	4094.06	1.63829	6.46753e-121
ENSG00000130635	5161.42	1.63817	1.02926e-19
ENSG00000163071	2438.28	1.63802	1.24275e-59
ENSG00000185101	1188.36	1.63773	3.15619e-33
ENSG00000172794	629.469	1.63738	2.63539e-67
ENSG00000101850	1297.09	1.63719	6.30029e-12
ENSG00000010295	1363.98	1.63691	3.98789e-92
ENSG00000134259	275.583	1.63628	5.62977e-20
ENSG00000225614	238.99	1.63478	1.38359e-41
ENSG00000110446	2336.06	1.6321	2.19179e-56
ENSG00000165168	3789.91	1.63206	1.7891e-33
ENSG00000222041	784.1	1.63162	2.99035e-52
ENSG00000134901	1137.59	1.63097	5.56805e-63
ENSG00000127507	512.338	1.63022	7.48493e-33
ENSG00000053747	2526.51	1.62952	2.45767e-26
ENSG00000127586	543.908	1.62852	8.4192e-54
ENSG00000111644	307.332	1.62616	5.07521e-52
ENSG00000142173	20215	1.62546	2.31047e-33
ENSG00000140931	2584.49	1.62523	6.52599e-72
ENSG00000119938	2739.37	1.6247	1.31501e-30
ENSG00000170276	374.023	1.62391	1.00067e-41
ENSG00000105976	21515.3	1.62375	8.83184e-65
ENSG00000161714	3860.03	1.62321	1.0517e-28
ENSG00000188372	311.444	1.6215	9.76198e-41
ENSG00000101017	2470.74	1.62146	7.45738e-87
ENSG00000120889	5913.01	1.62004	1.70625e-164
ENSG00000170458	5773.49	1.61963	6.54419e-45
ENSG00000152256	2823.54	1.6194	2.56461e-48
ENSG00000152952	14062.6	1.6193	4.54945e-44
ENSG00000186166	949.14	1.61791	1.25767e-46
ENSG00000204136	912.355	1.61725	3.68187e-43
ENSG00000147168	1591.36	1.61639	1.10263e-31
ENSG00000185189	3451.98	1.61623	6.85505e-53
ENSG00000211659	547.135	1.61514	7.76437e-10
ENSG00000164649	903.55	1.6143	1.08915e-44
ENSG00000147443	468.175	1.61171	2.09389e-41
ENSG00000197249	75035	1.61119	1.42878e-24
ENSG00000139618	215.491	1.61088	2.77599e-57
ENSG00000229891	228.575	1.60664	2.50441e-33
ENSG00000106538	13293.2	1.60612	9.68856e-36
ENSG00000160593	921.864	1.60569	3.85091e-43
ENSG00000231389	27707.4	1.604	1.15004e-39
ENSG00000159216	2903.79	1.60341	8.98462e-38
ENSG00000227766	721.376	1.60122	6.16797e-20
ENSG00000165810	2176.63	1.60102	2.29792e-17
ENSG00000245848	689.566	1.59913	3.2626e-39
ENSG00000146670	260.549	1.59897	2.91233e-49
ENSG00000204264	7224.21	1.59791	2.22934e-130
ENSG00000137752	1347.05	1.5967	7.0628e-79
ENSG00000161544	1834.08	1.5964	1.49024e-34
ENSG00000231925	23178.4	1.59512	7.99509e-141
ENSG00000198796	3720.16	1.59444	8.83817e-23
ENSG00000161638	8126.64	1.59418	3.23527e-33
ENSG00000010610	4635.59	1.59336	2.59804e-50
ENSG00000188906	12199.5	1.59221	7.69101e-39
ENSG00000174332	684.877	1.59214	1.87057e-30
ENSG00000100170	2248.21	1.59057	1.97229e-12
ENSG00000211965	244.32	1.59	2.68659e-09
ENSG00000211950	255.886	1.58984	5.37225e-08
ENSG00000130309	6663.71	1.58959	5.93463e-144
ENSG00000175538	3290.84	1.58925	1.18274e-33
ENSG00000264112	606.941	1.58814	1.38163e-37
ENSG00000196295	1360.61	1.58649	2.30093e-53
ENSG00000085514	629.292	1.58532	9.48673e-60
ENSG00000196739	4478.81	1.58524	5.08166e-51
ENSG00000108309	236.551	1.58361	1.24452e-16
ENSG00000213398	663.042	1.58191	4.2994e-45
ENSG00000107719	1494.38	1.58089	1.01835e-54
ENSG00000181804	1069.78	1.58047	1.9974e-36
ENSG00000157227	15684.5	1.57805	5.33925e-64
ENSG00000026950	3487.34	1.57798	8.9024e-72
ENSG00000079263	201.492	1.57669	6.31865e-33
ENSG00000135697	560.894	1.57526	2.1206e-40
ENSG00000169085	314.688	1.57408	6.10865e-31
ENSG00000108352	302.101	1.57347	7.94369e-43
ENSG00000238045	529.458	1.57295	1.06745e-79
ENSG00000136167	6801.43	1.5719	2.06054e-37
ENSG00000173210	4973.79	1.56969	1.9799e-28
ENSG00000177839	241.513	1.56923	4.41083e-41
ENSG00000132530	595.367	1.56911	8.39385e-25
ENSG00000171700	794.244	1.56906	6.38744e-98
ENSG00000214922	209.205	1.56799	1.0048e-92
ENSG00000051523	10137.7	1.56678	1.86102e-48
ENSG00000081277	372.343	1.56573	8.9039e-11
ENSG00000182199	9361.25	1.56509	1.47792e-69
ENSG00000181631	404.93	1.56398	9.86912e-38
ENSG00000155966	207.186	1.56232	1.35921e-29
ENSG00000179862	1711.49	1.56219	5.33006e-31
ENSG00000113211	254.736	1.56109	5.48932e-22
ENSG00000175711	335.219	1.56061	4.92901e-73
ENSG00000229380	448.482	1.5596	1.82544e-18
ENSG00000163751	705.352	1.55857	1.72234e-19
ENSG00000167995	317.826	1.55667	9.56573e-46
ENSG00000177410	4524.86	1.55575	1.2346e-64
ENSG00000174705	1843.18	1.55402	5.16025e-47
ENSG00000166035	2816.92	1.55128	1.28269e-16
ENSG00000240038	574.024	1.54942	1.92548e-29
ENSG00000144214	1870.81	1.54818	1.9809e-18
ENSG00000118946	1796.46	1.54745	2.44057e-15
ENSG00000100092	647.499	1.54688	1.20585e-57
ENSG00000162998	4972.28	1.54629	5.95463e-14
ENSG00000130755	1487.51	1.54447	1.50415e-45
ENSG00000273373	276.871	1.5436	2.0874e-35
ENSG00000171798	515.97	1.54237	7.81187e-18
ENSG00000177098	1350.71	1.54165	9.93163e-19
ENSG00000163563	695.57	1.54142	5.67717e-36
ENSG00000170962	3813.86	1.54088	8.98338e-32
ENSG00000115657	546.132	1.54015	7.51745e-66
ENSG00000066923	337.173	1.53973	1.14204e-48
ENSG00000240382	221.936	1.53944	9.01578e-09
ENSG00000152661	7105.25	1.53851	3.90018e-29
ENSG00000155659	1772.79	1.53611	4.69157e-29
ENSG00000257702	1065.33	1.53479	7.60996e-54
ENSG00000119866	201.357	1.53281	7.95669e-38
ENSG00000107551	10203.8	1.53244	1.95205e-60
ENSG00000243649	1492.26	1.53223	2.26678e-36
ENSG00000178026	2556.54	1.53101	7.0397e-37
ENSG00000255737	352.981	1.531	1.46589e-36
ENSG00000157734	295.615	1.53059	8.88798e-39
ENSG00000270055	234.371	1.52837	4.17678e-46
ENSG00000120324	290.204	1.52808	1.10476e-46
ENSG00000148908	1077.45	1.52655	1.14231e-57
ENSG00000134690	212.018	1.52431	1.49132e-45
ENSG00000145423	1967.14	1.52427	2.07211e-08
ENSG00000081237	3477.55	1.52374	1.02744e-29
ENSG00000143507	522.517	1.52194	1.15954e-62
ENSG00000168918	2496.84	1.5205	1.79448e-63
ENSG00000186340	7227	1.51863	3.46977e-21
ENSG00000235531	1005.12	1.51761	5.73982e-38
ENSG00000142945	254.254	1.5172	3.18281e-38
ENSG00000196639	1213.86	1.51616	6.24204e-44
ENSG00000149596	845.745	1.51609	1.12526e-27
ENSG00000187796	257.234	1.51441	2.6423e-53
ENSG00000224389	4002.39	1.51373	6.53658e-26
ENSG00000137462	1382.22	1.5111	6.37353e-53
ENSG00000004468	369.208	1.51026	6.85129e-24
ENSG00000166448	2306.48	1.50868	7.89786e-12
ENSG00000241351	2234.92	1.5086	1.24539e-08
ENSG00000211644	658.087	1.50848	1.44613e-10
ENSG00000254415	201.63	1.50826	1.89765e-26
ENSG00000258628	204.109	1.50762	9.83706e-18
ENSG00000107438	8871.36	1.50702	3.99576e-85
ENSG00000230551	1088.82	1.50585	2.07893e-47
ENSG00000113140	104737	1.50576	1.64453e-37
ENSG00000089639	1075.36	1.50389	3.07235e-98
ENSG00000172349	1076.44	1.50269	2.06919e-42
ENSG00000023902	2394.45	1.50265	4.20481e-49
ENSG00000188206	449.927	1.5026	2.79818e-39
ENSG00000215246	259.219	1.50247	1.01572e-17
ENSG00000246859	348.527	1.50182	3.44695e-35
ENSG00000012124	374.661	1.50145	4.30791e-25
ENSG00000108797	686.768	1.50114	2.42953e-44
ENSG00000162946	564.452	1.50014	1.46719e-77
ENSG00000070404	4993.79	1.50012	8.95517e-33
ENSG00000238164	597.704	1.49999	6.36186e-38
ENSG00000127585	2638.75	1.49999	1.51598e-25
ENSG00000163817	1308.32	1.49834	4.17412e-08
ENSG00000154237	1628.17	1.49771	6.08605e-56
ENSG00000211592	28248.8	1.49737	4.73567e-09
ENSG00000159625	257.903	1.49714	1.84309e-11
ENSG00000204287	59918.2	1.49575	1.93896e-37
ENSG00000089127	3282.71	1.49307	3.60939e-80
ENSG00000204149	305.984	1.49306	7.53458e-38
ENSG00000163295	480.515	1.4926	2.15142e-06
ENSG00000211651	764.18	1.49212	3.81887e-08
ENSG00000151632	1912.75	1.49206	3.82886e-11
ENSG00000177943	845.669	1.49105	1.49163e-32
ENSG00000232956	989.881	1.48987	1.72772e-60
ENSG00000183778	605.853	1.48907	5.7957e-11
ENSG00000234741	7818.16	1.48868	2.01674e-50
ENSG00000076641	2055.56	1.48861	3.52419e-46
ENSG00000178878	9222.3	1.48678	6.63764e-15
ENSG00000013810	979.541	1.48651	2.82732e-60
ENSG00000157240	9836.91	1.48488	8.62141e-60
ENSG00000011422	1198.81	1.48409	6.93107e-35
ENSG00000006327	8838.36	1.48403	8.01796e-28
ENSG00000105372	39831	1.48349	1.04283e-70
ENSG00000229391	2210	1.48319	1.27342e-25
ENSG00000019582	191895	1.48303	2.42785e-41
ENSG00000183765	406.29	1.47978	6.51673e-78
ENSG00000152076	365.805	1.47907	1.41486e-27
ENSG00000187498	51354.3	1.4778	5.4962e-25
ENSG00000138346	212.584	1.47731	3.26361e-47
ENSG00000145416	924.184	1.47706	3.82198e-35
ENSG00000179406	643.039	1.47653	1.54408e-36
ENSG00000136295	12379.1	1.47502	9.89859e-52
ENSG00000132334	1738.25	1.47289	4.78458e-77
ENSG00000054179	963.473	1.47218	5.53289e-25
ENSG00000147113	2499.2	1.47187	4.64352e-20
ENSG00000187608	1805.99	1.47151	1.56142e-32
ENSG00000172765	4132.72	1.4715	1.28013e-53
ENSG00000173272	2136.71	1.47015	3.55122e-49
ENSG00000004838	540.66	1.46975	1.71787e-16
ENSG00000184489	2482.17	1.46887	7.97573e-46
ENSG00000211945	582.557	1.4685	2.94242e-08
ENSG00000211899	6958	1.46718	1.14831e-09
ENSG00000253910	276.862	1.46653	2.71883e-16
ENSG00000197766	1088.79	1.46604	3.00444e-20
ENSG00000211895	21206.3	1.4658	2.63976e-09
ENSG00000165215	5307.56	1.46451	6.98786e-13
ENSG00000166523	280.796	1.46432	1.88951e-23
ENSG00000270504	526.97	1.46308	2.93442e-72
ENSG00000072818	783	1.46297	1.52332e-49
ENSG00000062716	12647.7	1.46271	1.04906e-57
ENSG00000167601	5560.91	1.46255	1.72757e-51
ENSG00000266714	8237.05	1.46168	1.49409e-35
ENSG00000135114	470.398	1.46162	2.25756e-33
ENSG00000167766	4374.04	1.46069	1.19528e-51
ENSG00000130429	9852.8	1.46024	6.53796e-54
ENSG00000180096	640.9	1.45949	6.76466e-53
ENSG00000044524	736.542	1.45866	4.45183e-13
ENSG00000231107	286.654	1.4573	1.54738e-27
ENSG00000149257	11973.8	1.45727	7.15046e-80
ENSG00000169508	754.207	1.45713	5.29167e-30
ENSG00000004777	561.983	1.45696	1.21079e-35
ENSG00000129946	1519.57	1.45616	5.83318e-34
ENSG00000266094	1330.15	1.45583	1.85744e-42
ENSG00000158859	3213.62	1.455	5.42892e-13
ENSG00000164692	36364.5	1.45456	8.91214e-18
ENSG00000206341	2994.13	1.45223	1.28703e-60
ENSG00000182667	580.081	1.44899	2.54484e-14
ENSG00000105609	335.664	1.44874	4.97297e-20
ENSG00000169413	936.494	1.44825	9.15769e-38
ENSG00000163219	1361.86	1.44768	6.98165e-50
ENSG00000060138	14764.2	1.44673	9.37323e-117
ENSG00000021645	679.571	1.44655	2.15244e-17
ENSG00000117228	3887.69	1.44568	2.41811e-24
ENSG00000211959	721.768	1.4451	1.59393e-07
ENSG00000081041	575.114	1.44509	7.02496e-16
ENSG00000165359	568.63	1.44503	4.05452e-54
ENSG00000000938	968.546	1.44458	5.81199e-45
ENSG00000140988	39910	1.44032	2.4531e-79
ENSG00000087088	3315.31	1.44026	3.46676e-102
ENSG00000202198	447.954	1.43787	9.58173e-15
ENSG00000134333	70942.2	1.43758	9.75636e-53
ENSG00000130300	28265	1.43506	2.46331e-16
ENSG00000143554	1953.36	1.43443	1.64466e-67
ENSG00000153044	234.839	1.4341	2.63867e-85
ENSG00000243679	374.834	1.43382	2.42578e-39
ENSG00000196743	6581.37	1.43302	2.90691e-80
ENSG00000177464	2016.2	1.43293	2.51184e-16
ENSG00000171659	694.476	1.4328	3.52348e-27
ENSG00000135596	2561.27	1.43177	5.17638e-71
ENSG00000259865	399.702	1.43166	2.14501e-45
ENSG00000128815	807.886	1.43147	6.71569e-33
ENSG00000111796	283.133	1.43135	7.95879e-30
ENSG00000146112	3882.12	1.43045	1.25393e-71
ENSG00000198053	11046.6	1.43015	7.48389e-72
ENSG00000211637	237.001	1.42968	6.13281e-08
ENSG00000182578	5195.49	1.4293	1.34293e-38
ENSG00000147883	544.488	1.429	9.55161e-33
ENSG00000142765	359.724	1.42871	9.22418e-21
ENSG00000184702	880.701	1.42817	3.37033e-41
ENSG00000100288	292.883	1.42698	1.21559e-33
ENSG00000179241	1018.36	1.42683	7.17213e-65
ENSG00000169220	2700.23	1.42629	3.32255e-51
ENSG00000253755	854.387	1.42559	2.50023e-08
ENSG00000138650	1229.78	1.4252	1.24447e-10
ENSG00000167695	1300.03	1.42519	1.97322e-55
ENSG00000118257	3269.21	1.42513	3.69211e-27
ENSG00000127415	1026.15	1.4247	8.13449e-43
ENSG00000244731	4039.2	1.42444	1.97245e-21
ENSG00000168329	979.466	1.42188	3.80662e-21
ENSG00000163565	4674.42	1.42153	1.23845e-50
ENSG00000130731	3721.66	1.42137	4.52361e-53
ENSG00000196405	4142.31	1.42088	2.24915e-89
ENSG00000146859	6119.27	1.42064	4.64288e-106
ENSG00000102755	19013.9	1.41978	8.62526e-15
ENSG00000169403	1275.6	1.41892	2.34775e-34
ENSG00000123360	775.315	1.41877	4.16396e-27
ENSG00000183426	222.63	1.41831	3.46012e-38
ENSG00000156463	402.44	1.4159	2.08961e-19
ENSG00000160219	404.813	1.41583	4.49765e-61
ENSG00000176046	8589.56	1.41582	4.54552e-25
ENSG00000105997	1430.9	1.41548	4.35506e-26
ENSG00000101160	19659.7	1.41479	1.4309e-62
ENSG00000197580	264.855	1.4138	6.0244e-18
ENSG00000141480	3065.15	1.41375	1.29183e-101
ENSG00000026508	9340.55	1.41367	9.87802e-27
ENSG00000213928	329.094	1.41288	4.21795e-39
ENSG00000185507	1300.64	1.41267	6.68194e-43
ENSG00000211660	976.802	1.41236	8.14291e-08
ENSG00000131620	1981.15	1.41157	5.29998e-18
ENSG00000106268	559.12	1.4107	9.51888e-69
ENSG00000255717	1445.3	1.40978	5.53517e-62
ENSG00000244437	451.318	1.40894	4.5087e-08
ENSG00000078401	2408.66	1.40691	6.2209e-18
ENSG00000214274	1144.88	1.40645	1.08757e-33
ENSG00000132793	2357.15	1.40624	2.18528e-50
ENSG00000106397	7134.23	1.40579	4.2037e-101
ENSG00000167100	400.949	1.40471	4.57529e-51
ENSG00000182022	4027.91	1.40417	6.25183e-29
ENSG00000006047	203.911	1.40415	3.13652e-15
ENSG00000009790	432.581	1.403	2.5195e-31
ENSG00000151835	1538.13	1.4029	2.40731e-59
ENSG00000211673	369.309	1.40213	2.81819e-07
ENSG00000176155	1963.33	1.40034	5.76203e-32
ENSG00000180448	2618.55	1.40014	1.22483e-67
ENSG00000150681	231.319	1.40009	1.3343e-25
ENSG00000085831	2977.32	1.40007	7.40078e-41
ENSG00000141068	4476.73	1.39919	2.79223e-31
ENSG00000143178	247.98	1.39874	1.22757e-58
ENSG00000116985	433.013	1.39831	1.8361e-23
ENSG00000111348	10825.2	1.39826	4.46484e-47
ENSG00000215030	724.68	1.39808	2.00855e-25
ENSG00000233913	540.274	1.39711	3.23837e-10
ENSG00000172716	2244.06	1.39675	6.56355e-27
ENSG00000171051	606.383	1.3967	1.92054e-23
ENSG00000196696	259.24	1.39639	1.09518e-32
ENSG00000115232	1231.48	1.39501	3.44219e-22
ENSG00000122884	6476.57	1.39257	7.14616e-46
ENSG00000254109	304.321	1.39255	2.81758e-37
ENSG00000161996	1990.12	1.39056	8.02258e-52
ENSG00000114841	937.887	1.3898	7.33957e-35
ENSG00000259347	535.829	1.38967	3.46352e-11
ENSG00000163235	6511.75	1.38952	1.72059e-28
ENSG00000211677	3270.07	1.38928	1.8866e-08
ENSG00000261716	363.399	1.38871	1.12091e-44
ENSG00000179431	742.714	1.38841	5.60244e-42
ENSG00000143851	573.894	1.38708	7.17948e-26
ENSG00000135437	426.022	1.38686	3.11338e-28
ENSG00000132522	322.802	1.38407	3.1479e-37
ENSG00000179715	437.333	1.3815	3.19093e-37
ENSG00000170476	417.397	1.38125	1.43103e-09
ENSG00000136997	4888.63	1.38008	2.53132e-35
ENSG00000123080	1151.71	1.3799	8.82519e-43
ENSG00000145506	396.443	1.37929	1.51297e-12
ENSG00000262655	6746	1.37916	8.5816e-11
ENSG00000006118	2237.4	1.37916	8.97973e-33
ENSG00000155849	1813.51	1.37904	1.14456e-30
ENSG00000085465	310.375	1.37784	6.4235e-21
ENSG00000172216	2462.58	1.37531	1.77408e-34
ENSG00000013573	1115.29	1.37441	1.34056e-46
ENSG00000165029	5469.3	1.3743	3.73085e-51
ENSG00000121797	333.233	1.37273	1.61016e-27
ENSG00000146856	526.152	1.37067	7.59272e-43
ENSG00000189343	307.571	1.37061	7.0847e-39
ENSG00000156222	6263.08	1.36965	7.82474e-19
ENSG00000142677	371.871	1.36845	1.73437e-21
ENSG00000197872	835.084	1.36827	1.80915e-31
ENSG00000169783	702.864	1.36747	1.36498e-15
ENSG00000267519	1004.12	1.36736	2.65524e-19
ENSG00000160932	12076.1	1.36711	2.92384e-26
ENSG00000196126	35815.5	1.36675	1.31307e-33
ENSG00000182162	1224.71	1.36622	1.19666e-21
ENSG00000077238	3892.49	1.36383	2.49921e-104
ENSG00000242114	653.497	1.3635	7.66283e-52
ENSG00000133247	463.573	1.36155	7.1396e-49
ENSG00000175938	1984.15	1.36105	1.05027e-67
ENSG00000230521	271.38	1.36067	2.6527e-36
ENSG00000206077	254.812	1.36039	2.12843e-15
ENSG00000017483	513.074	1.35852	2.46334e-09
ENSG00000082074	2042.44	1.3564	1.5912e-24
ENSG00000172594	4170.55	1.35582	3.81203e-28
ENSG00000139278	1395.07	1.35576	1.0304e-34
ENSG00000198826	319.683	1.35558	1.13698e-41
ENSG00000159212	1695.85	1.35455	1.13588e-08
ENSG00000102871	2219.51	1.3534	1.50341e-107
ENSG00000137965	1341.69	1.35287	6.59803e-44
ENSG00000111640	210871	1.35273	2.82451e-85
ENSG00000075826	468.28	1.35259	4.91254e-25
ENSG00000075240	3900.18	1.35243	1.20167e-44
ENSG00000131981	13021.4	1.35219	2.41419e-29
ENSG00000166012	2993.52	1.35028	4.45655e-88
ENSG00000227081	286.217	1.34911	8.37001e-28
ENSG00000278196	357.207	1.34904	3.9613e-07
ENSG00000075884	662.916	1.34891	2.37302e-36
ENSG00000132965	805.051	1.34758	2.869e-33
ENSG00000115756	9090.23	1.34727	1.80337e-36
ENSG00000181026	1909.55	1.347	7.674e-128
ENSG00000004660	802.061	1.34657	1.40729e-68
ENSG00000145623	7967	1.34627	2.30104e-40
ENSG00000124564	11132.6	1.3461	5.84103e-10
ENSG00000064300	1244.74	1.34569	6.74628e-14
ENSG00000173267	1565.84	1.34554	1.73909e-13
ENSG00000100429	494.395	1.34263	1.47085e-46
ENSG00000112852	297.286	1.34219	6.20233e-16
ENSG00000158062	2106.03	1.34214	1.45472e-43
ENSG00000255571	379.257	1.34189	2.98072e-09
ENSG00000181467	2740.9	1.34152	1.74303e-72
ENSG00000134802	1407.96	1.34065	7.33639e-30
ENSG00000276550	903.365	1.33962	2.65797e-24
ENSG00000204257	6569.14	1.33898	2.25823e-44
ENSG00000144802	2240.48	1.33841	6.96505e-18
ENSG00000197948	984.29	1.33756	3.16875e-61
ENSG00000244398	321.866	1.33565	3.51504e-36
ENSG00000090924	2208.51	1.33537	1.77747e-36
ENSG00000173442	3268.93	1.3353	3.80874e-83
ENSG00000136040	1525.82	1.33522	1.24058e-41
ENSG00000130684	226.67	1.33471	2.66653e-41
ENSG00000101000	1628.36	1.33258	2.75733e-38
ENSG00000014914	2625.84	1.33215	2.9701e-45
ENSG00000185905	220.156	1.33131	9.70999e-27
ENSG00000075618	4618.23	1.33009	1.52802e-41
ENSG00000211943	502.741	1.32713	4.06036e-07
ENSG00000177595	898.836	1.32688	9.21302e-42
ENSG00000205220	1895.26	1.32615	6.07738e-62
ENSG00000155657	668.143	1.32512	1.4642e-30
ENSG00000215788	434.702	1.3247	1.32864e-26
ENSG00000087903	734.082	1.32458	3.05582e-50
ENSG00000170571	1011.06	1.3244	8.49037e-27
ENSG00000143546	473.437	1.32405	1.02481e-18
ENSG00000170379	472.346	1.32327	4.54841e-27
ENSG00000109854	2788.33	1.32321	9.95925e-62
ENSG00000147454	3679.82	1.323	1.50195e-43
ENSG00000113296	311.177	1.32207	8.46546e-14
ENSG00000120885	150975	1.32056	9.97664e-23
ENSG00000126215	417.72	1.3204	2.65047e-52
ENSG00000130827	2243.85	1.32018	4.69463e-64
ENSG00000110076	1685.11	1.31967	3.65216e-20
ENSG00000189292	686.852	1.31962	2.59992e-12
ENSG00000211955	256.458	1.31869	1.26809e-06
ENSG00000132196	607.733	1.31812	2.68746e-46
ENSG00000065485	2880.25	1.31743	1.51904e-30
ENSG00000196968	2828.3	1.31733	9.89093e-75
ENSG00000173559	1391.16	1.31682	1.91994e-38
ENSG00000221968	1894.98	1.31668	7.54516e-61
ENSG00000239951	2156.37	1.31614	6.37767e-07
ENSG00000124813	489.881	1.31597	1.17651e-34
ENSG00000243753	597.842	1.31545	4.03903e-32
ENSG00000197930	5874.15	1.31529	4.56682e-50
ENSG00000125355	569.008	1.31497	4.20921e-10
ENSG00000104881	2394.17	1.31479	7.00267e-52
ENSG00000185624	54136.8	1.31403	3.97036e-81
ENSG00000131652	1745.38	1.31397	1.47277e-64
ENSG00000204261	793.651	1.31383	1.72807e-78
ENSG00000239672	2236.4	1.31082	2.25491e-38
ENSG00000230795	301.873	1.31028	4.95606e-21
ENSG00000158286	934.43	1.30958	1.94411e-24
ENSG00000239855	206.327	1.30771	1.34514e-06
ENSG00000215440	1356.35	1.30493	3.86806e-32
ENSG00000229152	281.785	1.30207	1.61902e-32
ENSG00000160813	881.037	1.30206	4.21059e-37
ENSG00000169228	736.658	1.30167	8.4495e-56
ENSG00000139899	385.586	1.30127	6.45959e-36
ENSG00000167702	872.279	1.30088	5.50346e-26
ENSG00000167525	235.114	1.29997	1.29744e-22
ENSG00000233276	17870	1.29959	1.19264e-36
ENSG00000157833	524.749	1.29818	9.05612e-36
ENSG00000007392	2414.33	1.29813	2.52073e-33
ENSG00000140525	666.734	1.29788	5.51465e-72
ENSG00000279528	225.767	1.29782	3.73361e-72
ENSG00000104635	13184.6	1.29547	2.14923e-19
ENSG00000211966	742.179	1.29488	1.23397e-06
ENSG00000175455	2125.8	1.29329	7.82764e-42
ENSG00000050344	1857.1	1.29241	6.04715e-41
ENSG00000240864	203.261	1.29203	1.39882e-06
ENSG00000265158	291.153	1.29192	1.17647e-10
ENSG00000139625	948.336	1.2909	3.92653e-58
ENSG00000196196	363.365	1.29016	1.18903e-17
ENSG00000170647	890.84	1.28897	3.36421e-60
ENSG00000164616	243.601	1.28831	7.18277e-10
ENSG00000131097	203.178	1.28738	6.05952e-16
ENSG00000154065	922.112	1.28671	4.36597e-34
ENSG00000113368	792.951	1.28546	6.23216e-41
ENSG00000197405	1342.57	1.28352	1.38227e-33
ENSG00000087266	7824.5	1.28341	2.58925e-53
ENSG00000160678	4816.86	1.2832	6.96398e-11
ENSG00000100599	2008.13	1.28078	7.48576e-58
ENSG00000184465	825.386	1.27967	1.55262e-31
ENSG00000091073	815.193	1.27842	2.34757e-83
ENSG00000163516	2430.77	1.27773	2.2193e-59
ENSG00000086300	5792.75	1.27709	7.42892e-47
ENSG00000115325	807.987	1.27671	9.78013e-76
ENSG00000126218	668.304	1.27551	2.03854e-10
ENSG00000245532	39092.6	1.27512	6.04813e-21
ENSG00000198901	618.346	1.27488	1.09984e-42
ENSG00000175309	3504.61	1.27488	3.6555e-64
ENSG00000169231	1831.37	1.2742	7.51435e-53
ENSG00000108773	3078.78	1.27321	1.88589e-33
ENSG00000225855	248.476	1.27126	1.10557e-32
ENSG00000110031	1239.02	1.2712	1.46894e-73
ENSG00000272645	290.857	1.271	2.90847e-24
ENSG00000132274	4606.14	1.27001	4.9468e-48
ENSG00000161642	1925.86	1.27	2.84061e-36
ENSG00000198959	26029.2	1.26966	1.50396e-23
ENSG00000120327	687.494	1.26947	1.05578e-35
ENSG00000163017	1159.8	1.26894	8.88293e-09
ENSG00000241343	3474.48	1.26851	1.70357e-47
ENSG00000179967	513.353	1.26829	1.05023e-32
ENSG00000176485	8232.28	1.26792	1.16638e-51
ENSG00000042980	1089.47	1.26761	2.19049e-33
ENSG00000269936	451.873	1.26752	1.65784e-10
ENSG00000225889	215.074	1.26684	1.81574e-24
ENSG00000010327	6154.79	1.26506	1.09994e-26
ENSG00000115226	573.711	1.26441	6.51438e-12
ENSG00000065357	1036.29	1.26374	3.5625e-41
ENSG00000121900	2826.47	1.26342	6.93743e-29
ENSG00000113240	1847.5	1.26281	2.83702e-55
ENSG00000231205	2329.13	1.26273	2.70747e-19
ENSG00000211941	320.555	1.2627	3.43912e-06
ENSG00000198563	3726.55	1.26161	5.75116e-38
ENSG00000256525	576.488	1.26154	1.90625e-60
ENSG00000135549	301.345	1.25837	1.36434e-24
ENSG00000261087	318.119	1.25775	3.0686e-46
ENSG00000133110	4842.22	1.25701	4.3074e-10
ENSG00000164484	2575.83	1.2568	1.12608e-31
ENSG00000128335	5045.87	1.25671	1.67775e-44
ENSG00000040608	218.439	1.25642	1.3127e-27
ENSG00000157322	510.988	1.25603	1.43397e-08
ENSG00000106772	12361.6	1.25334	1.37966e-22
ENSG00000137767	3054.3	1.25328	1.83567e-93
ENSG00000123131	4506.98	1.25159	4.64545e-61
ENSG00000211598	2017.56	1.2515	2.32695e-06
ENSG00000115318	345.875	1.25148	1.48078e-39
ENSG00000105329	5826.08	1.25131	5.96283e-34
ENSG00000198815	6715.53	1.25058	1.64435e-25
ENSG00000160072	730.094	1.2503	2.11963e-28
ENSG00000172731	894.87	1.24913	4.9919e-33
ENSG00000137877	370.565	1.24824	4.56774e-15
ENSG00000273151	360.058	1.24528	5.33297e-19
ENSG00000179532	601.595	1.24477	2.87009e-32
ENSG00000130821	18669	1.24457	2.15388e-26
ENSG00000144218	911.823	1.24426	4.09606e-21
ENSG00000174807	2731.47	1.24375	4.87335e-13
ENSG00000277476	308.373	1.24353	6.60421e-48
ENSG00000132386	3768.76	1.24185	1.22992e-12
ENSG00000103855	4203.85	1.24133	2.20911e-96
ENSG00000163803	238.753	1.24098	4.67948e-34
ENSG00000026103	1849.39	1.24049	7.13885e-60
ENSG00000228262	4418.4	1.23813	7.65359e-25
ENSG00000168476	888.312	1.23804	9.09829e-71
ENSG00000102349	1163.84	1.23782	3.04092e-42
ENSG00000180914	224.507	1.23725	5.17551e-15
ENSG00000101347	5380.21	1.23592	1.55566e-38
ENSG00000113108	1099.94	1.23571	4.67727e-40
ENSG00000115107	2106.15	1.23553	4.52422e-15
ENSG00000170558	5384.97	1.23548	1.74405e-28
ENSG00000227671	793.071	1.23511	3.54843e-38
ENSG00000133321	5325.66	1.23498	6.16628e-29
ENSG00000172771	259.286	1.23361	2.43441e-20
ENSG00000139636	1679.99	1.23339	2.14612e-72
ENSG00000211949	1006.07	1.23322	1.68213e-06
ENSG00000235027	215.372	1.23251	3.3004e-32
ENSG00000167165	2297.87	1.23248	7.51691e-09
ENSG00000163162	4663.8	1.23233	6.83896e-123
ENSG00000142634	3577.42	1.23191	1.6306e-56
ENSG00000110719	2945.22	1.23159	2.81328e-42
ENSG00000102904	291.895	1.23125	1.46278e-22
ENSG00000269640	331.682	1.23069	6.48442e-22
ENSG00000154080	1121.03	1.23041	6.84726e-13
ENSG00000224373	441.606	1.2302	2.32112e-06
ENSG00000262468	365.978	1.22926	3.63472e-31
ENSG00000260196	422.323	1.22894	2.80739e-27
ENSG00000217555	365.736	1.22625	2.24064e-77
ENSG00000028137	3681.66	1.22576	3.89356e-36
ENSG00000229807	2481.69	1.2255	0.00293141
ENSG00000152583	20686.2	1.22549	9.68778e-12
ENSG00000163430	23090.8	1.22438	7.99611e-30
ENSG00000060982	1115.25	1.22426	3.57336e-18
ENSG00000038295	710.926	1.22357	9.91272e-16
ENSG00000029153	427.281	1.22339	2.21893e-28
ENSG00000182326	17841.2	1.22277	1.60741e-15
ENSG00000172985	966.595	1.22225	1.64003e-38
ENSG00000137496	1484.02	1.22209	1.87568e-35
ENSG00000124191	380.384	1.22074	4.1289e-16
ENSG00000185989	1912.27	1.22055	4.7915e-60
ENSG00000230715	249.717	1.21915	6.47891e-33
ENSG00000177685	1002.33	1.21858	2.16076e-22
ENSG00000183091	777.421	1.2165	4.3609e-08
ENSG00000117385	2161.25	1.21599	3.11813e-70
ENSG00000080947	244.073	1.21594	2.26798e-28
ENSG00000261115	1833.24	1.21488	6.54807e-14
ENSG00000128606	340.739	1.2147	4.96501e-16
ENSG00000127152	321.464	1.21426	2.57344e-20
ENSG00000178562	227.863	1.21366	9.51401e-20
ENSG00000122986	485.866	1.21248	1.09328e-40
ENSG00000162894	426.227	1.21169	4.63102e-23
ENSG00000106003	1306.22	1.21133	8.91688e-20
ENSG00000128536	440.214	1.21133	1.37812e-35
ENSG00000134245	556.388	1.21022	1.4602e-14
ENSG00000162711	315.539	1.20979	2.84428e-29
ENSG00000183049	1458.23	1.20879	1.41452e-38
ENSG00000258586	687.443	1.20874	3.89607e-12
ENSG00000176208	210.167	1.20872	5.39293e-47
ENSG00000163909	2864.56	1.20767	1.24986e-13
ENSG00000106211	39059.5	1.20716	2.71375e-26
ENSG00000185347	335.368	1.2062	1.39235e-35
ENSG00000142002	4328.04	1.20394	2.8347e-88
ENSG00000164342	3928.25	1.20373	2.26754e-21
ENSG00000184445	913.027	1.20372	1.1299e-58
ENSG00000164535	1721.46	1.20355	1.19168e-81
ENSG00000171621	2395.43	1.20325	7.28291e-26
ENSG00000158445	310.028	1.20253	2.55825e-12
ENSG00000185985	293.247	1.20236	3.53684e-07
ENSG00000130255	19244.7	1.19965	4.70525e-44
ENSG00000268713	229.806	1.19903	2.75072e-50
ENSG00000154099	265.506	1.19858	1.34122e-12
ENSG00000183837	473.629	1.19828	6.45861e-11
ENSG00000139631	1072.75	1.19826	3.87108e-25
ENSG00000167680	1427.42	1.19751	5.27188e-19
ENSG00000168917	467.008	1.19699	4.89927e-29
ENSG00000205664	440.975	1.19577	2.08467e-51
ENSG00000230731	229.83	1.1941	2.37578e-14
ENSG00000176171	10505.1	1.19276	1.44382e-34
ENSG00000183454	577.746	1.19214	4.00284e-06
ENSG00000161921	5793.87	1.19195	8.43739e-42
ENSG00000115935	4684.38	1.19133	2.77599e-57
ENSG00000134247	4900.41	1.1909	4.70855e-28
ENSG00000077348	1081.97	1.19065	4.31364e-58
ENSG00000111801	2322.81	1.19006	7.42557e-39
ENSG00000177103	904.611	1.18995	1.55373e-26
ENSG00000204172	272.96	1.1891	1.05444e-19
ENSG00000281490	363.3	1.18902	8.16439e-24
ENSG00000137959	2132.02	1.18866	2.62079e-19
ENSG00000176749	234.701	1.18776	2.02694e-41
ENSG00000077152	202.361	1.1875	1.54322e-35
ENSG00000186088	2047.8	1.1872	3.32689e-54
ENSG00000167615	7840.69	1.18691	3.79631e-29
ENSG00000134871	51264.7	1.18684	1.21366e-30
ENSG00000146648	14216	1.18672	1.00605e-26
ENSG00000130653	895.415	1.18671	2.57698e-25
ENSG00000067191	260.979	1.18628	1.9146e-28
ENSG00000140945	3550.95	1.18577	1.41796e-10
ENSG00000139679	2497.31	1.18527	2.10928e-35
ENSG00000158805	1035.25	1.1852	1.94424e-49
ENSG00000196954	2887.95	1.18434	1.50746e-87
ENSG00000211956	305.669	1.18391	5.99611e-06
ENSG00000197576	494.591	1.18279	2.00834e-39
ENSG00000163220	1210.93	1.18242	2.80357e-15
ENSG00000163347	7028.15	1.1819	1.81781e-13
ENSG00000164674	714.784	1.18073	7.61037e-42
ENSG00000112096	81079.3	1.18021	1.38005e-26
ENSG00000005884	29289.4	1.17968	5.8677e-24
ENSG00000166710	177194	1.17968	3.50956e-48
ENSG00000107731	4346.85	1.17936	2.4197e-14
ENSG00000100979	8303.97	1.17822	1.00879e-13
ENSG00000178927	4056.34	1.17804	2.70233e-76
ENSG00000166762	211.171	1.178	2.25929e-25
ENSG00000103496	3288.96	1.17777	9.54602e-107
ENSG00000106948	2207.14	1.17685	9.89497e-37
ENSG00000172809	18483.1	1.17607	1.80338e-53
ENSG00000139597	1109.99	1.17549	7.34028e-60
ENSG00000184916	1933.15	1.17469	2.5946e-24
ENSG00000140563	1190.7	1.17386	9.15531e-42
ENSG00000068650	13151.5	1.17333	1.11829e-30
ENSG00000242086	2035.83	1.17234	6.12712e-22
ENSG00000160999	362.179	1.17154	2.99795e-43
ENSG00000115257	392.657	1.1714	2.82249e-20
ENSG00000213983	1767.28	1.17129	9.13915e-38
ENSG00000180745	1938.38	1.17104	8.02221e-13
ENSG00000058404	390.574	1.17099	3.74055e-07
ENSG00000137491	5048.75	1.17009	6.51193e-21
ENSG00000162878	1557.34	1.16969	1.91338e-19
ENSG00000137404	1134.08	1.16945	1.06219e-53
ENSG00000164430	265.787	1.16898	8.42774e-38
ENSG00000007314	257.192	1.16759	2.61888e-08
ENSG00000130045	377.606	1.16545	1.85263e-20
ENSG00000198502	11298.2	1.16531	3.89094e-18
ENSG00000280153	287.037	1.16527	1.5261e-25
ENSG00000102760	3116.88	1.16473	2.54193e-13
ENSG00000256870	1717.9	1.16449	6.90307e-07
ENSG00000174943	897.611	1.16405	1.24616e-67
ENSG00000215375	708.111	1.16395	9.18218e-44
ENSG00000271533	240.502	1.16335	3.0502e-19
ENSG00000002933	28467.3	1.16312	1.53521e-25
ENSG00000107798	10523.2	1.163	4.30801e-39
ENSG00000205885	1091.86	1.16197	9.47002e-24
ENSG00000004399	10335.2	1.16089	2.14367e-22
ENSG00000136052	1935.41	1.16078	1.74619e-51
ENSG00000167302	640.107	1.16059	5.71414e-40
ENSG00000159314	2907.65	1.15958	6.07284e-59
ENSG00000276180	255.696	1.15925	4.65209e-23
ENSG00000135074	711.04	1.15912	1.81844e-15
ENSG00000244879	1035.21	1.15871	8.62659e-21
ENSG00000164683	788.528	1.15818	8.64111e-15
ENSG00000198435	515.666	1.1577	6.00233e-13
ENSG00000142552	1098.89	1.15719	5.26445e-20
ENSG00000145779	2663.69	1.15626	1.28221e-56
ENSG00000198604	1743.12	1.15604	3.3596e-75
ENSG00000165457	1081.31	1.15578	1.37719e-16
ENSG00000204525	90102.2	1.15453	5.44933e-54
ENSG00000167535	1164.68	1.15298	1.67234e-26
ENSG00000133256	975.426	1.15257	1.10357e-27
ENSG00000189056	1434.05	1.1522	9.41928e-06
ENSG00000107819	4528.78	1.15162	3.45788e-96
ENSG00000169592	2814.33	1.15102	3.44125e-70
ENSG00000204252	3801.83	1.15043	5.04515e-19
ENSG00000167552	9259.45	1.14998	2.60337e-51
ENSG00000124225	5686.85	1.14953	3.38858e-19
ENSG00000169435	2379.73	1.14847	7.00631e-32
ENSG00000105559	2623.18	1.14755	8.27314e-32
ENSG00000104907	1786.16	1.14729	5.67237e-59
ENSG00000177675	289.902	1.14652	2.58403e-12
ENSG00000232573	721.719	1.14639	5.0599e-20
ENSG00000101333	1584.3	1.14623	1.08974e-13
ENSG00000211666	1185.76	1.14594	8.47515e-06
ENSG00000105369	275.799	1.14593	2.19439e-07
ENSG00000108465	6430.42	1.14582	3.4259e-34
ENSG00000243056	596.692	1.14581	1.24423e-39
ENSG00000103044	236.172	1.1456	8.16497e-22
ENSG00000277443	9986.63	1.14427	3.37505e-61
ENSG00000269486	298.724	1.14383	1.60782e-15
ENSG00000103145	7236.98	1.14356	4.56657e-30
ENSG00000107281	2813.24	1.14339	4.16216e-26
ENSG00000140961	958.838	1.14289	2.59634e-16
ENSG00000111057	29451.3	1.14281	1.13626e-27
ENSG00000162591	1283.13	1.14267	2.63221e-22
ENSG00000240342	1728.85	1.14246	3.13637e-35
ENSG00000160179	3326.91	1.14228	7.98317e-40
ENSG00000274602	241.571	1.14193	1.88054e-16
ENSG00000136960	16684.7	1.14094	1.43065e-11
ENSG00000136859	3994.2	1.14093	1.60222e-14
ENSG00000070669	1484.57	1.14065	2.91263e-38
ENSG00000124772	389.836	1.14053	2.09763e-12
ENSG00000270189	316.507	1.13926	1.93766e-25
ENSG00000269190	5075.97	1.13869	7.80984e-35
ENSG00000150782	1618.14	1.13782	2.98306e-27
ENSG00000232079	720.93	1.13696	1.79879e-15
ENSG00000211668	592.801	1.13677	1.63688e-05
ENSG00000089351	3673.01	1.13672	3.44253e-81
ENSG00000112414	3677.59	1.13653	6.49548e-20
ENSG00000157890	453.038	1.13409	2.52275e-08
ENSG00000164176	6009.71	1.13408	2.63703e-13
ENSG00000164344	261.9	1.1331	1.99947e-14
ENSG00000167526	56097.9	1.13288	4.84271e-42
ENSG00000159433	856.567	1.13275	2.41792e-21
ENSG00000204681	1323.55	1.1312	1.8908e-19
ENSG00000125398	5291.63	1.13051	7.65733e-17
ENSG00000206337	3144.35	1.12989	2.34652e-41
ENSG00000152117	865.314	1.1297	1.64617e-35
ENSG00000204516	288.529	1.12766	8.68864e-36
ENSG00000166292	255.328	1.12552	1.2037e-09
ENSG00000168993	261.636	1.1252	2.46448e-18
ENSG00000142669	8875.31	1.12428	5.37381e-39
ENSG00000132465	6663.72	1.12414	6.68747e-06
ENSG00000204839	417.502	1.12402	1.22232e-20
ENSG00000124508	1412.87	1.12395	4.83838e-80
ENSG00000224660	474.473	1.12383	3.57061e-23
ENSG00000211898	404.734	1.12222	2.05006e-05
ENSG00000167543	2629.15	1.12196	2.6908e-39
ENSG00000090339	4684.86	1.12165	2.42755e-24
ENSG00000272674	825.674	1.12129	1.22144e-15
ENSG00000074842	4424.13	1.12048	3.64525e-70
ENSG00000184381	1004.21	1.11908	2.32339e-20
ENSG00000121577	379.893	1.11898	5.78289e-19
ENSG00000102901	1646.68	1.1176	2.03605e-42
ENSG00000203867	367.548	1.11693	6.92705e-15
ENSG00000173457	2982.69	1.1164	5.00047e-33
ENSG00000238105	858.831	1.11596	3.78584e-21
ENSG00000149925	112475	1.11568	1.5517e-61
ENSG00000159208	486.794	1.11495	3.20304e-28
ENSG00000213186	317.173	1.11473	1.76864e-46
ENSG00000110880	8995.16	1.11446	1.25099e-79
ENSG00000223773	256.088	1.11443	6.67324e-36
ENSG00000135404	50071.4	1.11438	4.50397e-57
ENSG00000159147	512.596	1.11409	4.17962e-54
ENSG00000170421	39012.2	1.11406	7.87632e-23
ENSG00000108107	30985.2	1.11379	4.34064e-42
ENSG00000143753	6632.57	1.11325	1.33202e-42
ENSG00000135905	1486.39	1.11226	4.29337e-22
ENSG00000129680	1410.56	1.11178	6.24136e-66
ENSG00000226306	1185.83	1.1113	1.19434e-12
ENSG00000102007	4554.68	1.11089	1.86563e-30
ENSG00000159788	3835.43	1.11063	4.03337e-51
ENSG00000214063	5401.52	1.11022	4.56743e-56
ENSG00000250251	220.665	1.11019	2.84286e-30
ENSG00000167900	1441.47	1.10994	2.50311e-20
ENSG00000140464	5923.81	1.10934	2.62617e-105
ENSG00000106077	3530.99	1.10908	6.90897e-16
ENSG00000176383	305.274	1.10896	1.6468e-11
ENSG00000136149	202.888	1.10891	1.19273e-21
ENSG00000136010	295.679	1.10858	1.23373e-12
ENSG00000196562	11385.6	1.10779	5.05718e-24
ENSG00000157510	1732.94	1.10746	5.23614e-19
ENSG00000127191	1274.78	1.10639	9.65165e-69
ENSG00000182325	723.582	1.10611	7.88485e-39
ENSG00000072609	1382.07	1.10577	1.42001e-91
ENSG00000119632	1635.86	1.10534	1.541e-27
ENSG00000206535	675.659	1.10529	5.67435e-15
ENSG00000157570	5723.73	1.10375	1.69082e-28
ENSG00000103326	2975.71	1.1034	3.57219e-65
ENSG00000167280	1531.34	1.10313	3.13669e-29
ENSG00000158717	1126.61	1.10297	5.74233e-70
ENSG00000005448	1639.42	1.10164	3.61951e-44
ENSG00000266338	744.914	1.09943	7.5353e-50
ENSG00000166432	1674.45	1.09908	2.02108e-22
ENSG00000102125	1484.01	1.09906	4.02237e-50
ENSG00000118495	1799.52	1.09793	1.19803e-27
ENSG00000153551	1299.59	1.09774	6.03892e-26
ENSG00000185324	4901.26	1.09625	3.59748e-33
ENSG00000106070	7712.21	1.09563	1.48339e-33
ENSG00000099331	4778.44	1.09499	4.86784e-85
ENSG00000182986	3235.77	1.0949	4.07627e-37
ENSG00000173281	5190.42	1.09372	1.59498e-25
ENSG00000243302	337.989	1.09366	4.99085e-26
ENSG00000049541	1466.09	1.09358	1.34348e-111
ENSG00000078098	275.536	1.09276	1.44492e-09
ENSG00000163132	204.589	1.09205	5.73006e-19
ENSG00000253304	726.117	1.0919	3.3496e-25
ENSG00000125826	6880.79	1.09147	5.26544e-50
ENSG00000134470	831.409	1.09059	2.37479e-16
ENSG00000242110	3820.34	1.09038	1.79309e-12
ENSG00000176014	3368.36	1.0887	2.2912e-43
ENSG00000071054	7233.63	1.08788	1.36204e-67
ENSG00000173535	514.475	1.08769	6.17371e-18
ENSG00000165474	1498.64	1.0869	1.4295e-10
ENSG00000132432	2787.84	1.08632	6.52157e-62
ENSG00000158716	3443.13	1.08623	2.9936e-27
ENSG00000146232	1961.44	1.08415	3.07359e-43
ENSG00000087586	351.54	1.08409	3.10729e-30
ENSG00000184156	525.365	1.08405	2.88714e-22
ENSG00000136280	2932.54	1.08323	4.38429e-71
ENSG00000185513	458.331	1.08287	3.85149e-22
ENSG00000150636	553.241	1.08283	3.69882e-20
ENSG00000006062	2207.03	1.08119	8.59201e-39
ENSG00000136942	20765.8	1.08094	1.75898e-34
ENSG00000121807	401.905	1.08046	3.81887e-14
ENSG00000251562	15943.8	1.0803	1.14397e-17
ENSG00000163191	20048.6	1.07982	2.50231e-28
ENSG00000204291	5421.07	1.07933	4.93983e-11
ENSG00000157368	488.583	1.07922	1.58996e-17
ENSG00000169683	1139.28	1.0792	1.62359e-32
ENSG00000061918	3259.09	1.07768	9.0599e-40
ENSG00000196684	216.447	1.07716	1.01393e-13
ENSG00000162650	426.166	1.07668	1.72152e-22
ENSG00000254535	416.459	1.07646	5.12198e-16
ENSG00000179583	2009.87	1.07511	4.72284e-22
ENSG00000171236	825.647	1.0724	2.00179e-09
ENSG00000204161	614.175	1.07167	1.63658e-21
ENSG00000213988	230.587	1.07157	1.05823e-16
ENSG00000115604	477.149	1.07144	1.34061e-22
ENSG00000160345	459.729	1.0711	4.65278e-26
ENSG00000155254	2279.51	1.07107	5.68971e-31
ENSG00000114200	521.886	1.06935	2.65936e-05
ENSG00000003436	11282.6	1.06934	1.16781e-18
ENSG00000103024	2548.4	1.06875	3.17359e-28
ENSG00000146373	1358.75	1.06696	2.04106e-64
ENSG00000131473	19599.1	1.06691	1.53672e-41
ENSG00000213066	1368.61	1.0665	1.0418e-33
ENSG00000110848	395.059	1.06646	1.28828e-17
ENSG00000179772	296.144	1.06513	1.04475e-11
ENSG00000197461	3440.91	1.06453	7.93318e-29
ENSG00000183696	2338.88	1.06427	9.1307e-24
ENSG00000204381	728.524	1.06407	4.6041e-20
ENSG00000105245	746.821	1.06393	5.84174e-27
ENSG00000171812	549.407	1.06326	3.08404e-15
ENSG00000181778	2351.71	1.06277	3.38406e-06
ENSG00000115165	752.017	1.06127	8.06006e-18
ENSG00000185158	382.753	1.06072	3.40866e-86
ENSG00000269113	4899.78	1.05932	2.11217e-21
ENSG00000118407	834.353	1.05855	8.6679e-12
ENSG00000167397	3281.23	1.05825	3.29654e-39
ENSG00000146858	360.267	1.05823	1.67204e-30
ENSG00000139880	447.144	1.05792	1.91041e-39
ENSG00000169429	752.712	1.05763	1.45904e-07
ENSG00000184162	898.515	1.0565	7.51105e-65
ENSG00000104859	1584.82	1.05618	9.33129e-42
ENSG00000274272	231.405	1.05602	7.34987e-20
ENSG00000170542	1508.87	1.05567	1.44158e-27
ENSG00000254122	825.975	1.0553	8.4022e-10
ENSG00000203485	7889.28	1.05489	2.23556e-46
ENSG00000187961	378.673	1.05479	9.21086e-25
ENSG00000008988	42903.3	1.05447	5.01458e-43
ENSG00000196756	801.995	1.05414	1.9132e-34
ENSG00000136732	3415.78	1.05384	7.30348e-35
ENSG00000049449	7146.23	1.05324	5.03312e-58
ENSG00000197629	2823.11	1.05147	5.22736e-17
ENSG00000013364	24408.9	1.05133	1.59413e-40
ENSG00000167984	507.01	1.05126	1.21086e-38
ENSG00000154175	6009.09	1.05126	1.07387e-12
ENSG00000166073	1305.66	1.05121	1.96725e-15
ENSG00000163359	8700.12	1.05119	7.07922e-08
ENSG00000272763	238.435	1.05069	5.44098e-07
ENSG00000175414	1033.68	1.0502	2.37549e-23
ENSG00000105640	14808.6	1.05015	7.55014e-43
ENSG00000060656	2681.45	1.05004	1.3272e-15
ENSG00000274020	263.07	1.04972	1.28179e-33
ENSG00000169282	588.961	1.04961	7.38995e-13
ENSG00000164938	3742.69	1.04889	9.39412e-54
ENSG00000124074	1908.36	1.04838	5.94029e-22
ENSG00000204610	610.531	1.04775	2.8604e-10
ENSG00000159110	1244.91	1.04744	3.07448e-70
ENSG00000279159	236.823	1.04733	2.16749e-18
ENSG00000166979	1144.26	1.04718	1.01933e-23
ENSG00000088826	1042.4	1.04673	3.38206e-31
ENSG00000166508	4088.11	1.04668	2.31946e-72
ENSG00000117616	2712.31	1.04661	2.25269e-20
ENSG00000003249	2183.49	1.04635	8.93411e-15
ENSG00000224650	421.457	1.04629	1.93498e-05
ENSG00000175602	926.295	1.04544	1.72832e-20
ENSG00000110455	1141.96	1.04469	1.59225e-28
ENSG00000105486	1589.37	1.04451	2.17153e-81
ENSG00000143387	1504.22	1.04428	1.09178e-10
ENSG00000182866	652.675	1.04306	7.36142e-13
ENSG00000106560	666.529	1.04298	1.28493e-23
ENSG00000173548	4808.28	1.04294	2.7753e-54
ENSG00000008323	339.939	1.04276	2.58965e-12
ENSG00000187068	429.097	1.04173	5.06615e-09
ENSG00000163521	2808.15	1.04173	5.49376e-30
ENSG00000125898	613.729	1.04161	1.08192e-49
ENSG00000186352	554.737	1.04132	6.52992e-33
ENSG00000197903	565.132	1.04049	6.71152e-17
ENSG00000124224	608.267	1.04039	4.22334e-39
ENSG00000162512	6276.72	1.03987	9.19668e-38
ENSG00000063177	32644.7	1.03912	1.79778e-40
ENSG00000015475	1315.9	1.03912	1.87149e-67
ENSG00000127922	4002.75	1.03854	1.85326e-42
ENSG00000250571	737.9	1.03657	1.92762e-24
ENSG00000103152	1417.34	1.03555	1.91809e-46
ENSG00000204628	76706.8	1.03405	5.70237e-54
ENSG00000041353	284.484	1.03346	4.98485e-08
ENSG00000013441	4765.96	1.03289	3.07044e-33
ENSG00000077150	3961.77	1.03237	4.38805e-44
ENSG00000135636	5888.9	1.02997	4.38863e-12
ENSG00000273899	249.308	1.02987	1.81541e-35
ENSG00000214455	252.422	1.02978	1.15677e-19
ENSG00000260418	210.447	1.02918	5.71141e-12
ENSG00000172613	959.199	1.02908	1.22248e-33
ENSG00000185485	544.636	1.02899	2.06586e-26
ENSG00000224032	1692.9	1.02845	4.0792e-25
ENSG00000123146	4721.56	1.02736	2.68158e-41
ENSG00000106546	6054.85	1.02695	7.24674e-29
ENSG00000223959	645.707	1.02628	8.52647e-27
ENSG00000139436	2759.47	1.02623	3.13999e-33
ENSG00000172890	3805.16	1.02494	2.81515e-60
ENSG00000237039	265.137	1.02487	4.56672e-22
ENSG00000111335	2241.1	1.02465	3.00647e-14
ENSG00000187134	7045.17	1.02429	1.02665e-06
ENSG00000088305	352.283	1.02411	3.97753e-20
ENSG00000241755	286.624	1.02382	0.0001267
ENSG00000135547	610.967	1.02327	2.56574e-19
ENSG00000106683	2470.72	1.02262	2.61741e-31
ENSG00000162576	3747.46	1.02169	2.38843e-12
ENSG00000102780	2039.23	1.02126	4.5839e-33
ENSG00000217930	438.69	1.02122	7.18101e-40
ENSG00000002586	7877.55	1.02113	2.25169e-35
ENSG00000123416	10215.3	1.02108	2.23885e-43
ENSG00000182718	29908.1	1.0206	1.68724e-43
ENSG00000151388	326.453	1.02037	7.62212e-09
ENSG00000213339	2374.33	1.01977	7.62897e-34
ENSG00000187531	1080.24	1.01969	4.09535e-44
ENSG00000198208	278.813	1.01947	3.53271e-21
ENSG00000132470	4717.12	1.01921	4.04662e-15
ENSG00000242574	4074.44	1.01805	3.31097e-25
ENSG00000170703	295.407	1.01659	1.72767e-07
ENSG00000178401	2743.42	1.01526	9.48889e-28
ENSG00000111679	2979.2	1.01467	1.19944e-58
ENSG00000152082	3312.89	1.01457	1.37327e-26
ENSG00000123892	511.238	1.01387	6.56321e-46
ENSG00000168542	29361.5	1.01346	2.5595e-08
ENSG00000145592	31832.3	1.01321	1.9742e-44
ENSG00000240972	3336.97	1.01314	1.75668e-22
ENSG00000154310	2097.21	1.0128	1.12381e-26
ENSG00000158555	556.661	1.01204	6.16618e-23
ENSG00000149294	874.342	1.01145	2.67728e-05
ENSG00000204876	393.084	1.0112	1.83443e-08
ENSG00000137310	1241.98	1.01053	1.84725e-23
ENSG00000152229	458.363	1.00939	3.20149e-29
ENSG00000106686	229.045	1.00929	6.33552e-24
ENSG00000198324	1195.86	1.00922	1.18048e-25
ENSG00000114805	733.926	1.00875	1.18809e-23
ENSG00000078081	269.228	1.00859	1.38964e-13
ENSG00000128394	423.176	1.00774	1.02423e-71
ENSG00000061938	1900.88	1.00751	7.75232e-33
ENSG00000205268	2061.3	1.00697	1.28339e-33
ENSG00000133624	602.955	1.00649	1.6137e-22
ENSG00000048162	935.239	1.00577	1.23718e-51
ENSG00000264538	356.738	1.00558	9.35371e-32
ENSG00000245910	2515.48	1.00517	3.6883e-39
ENSG00000263528	632.691	1.00392	2.0083e-26
ENSG00000168994	3204.03	1.00315	6.65454e-43
ENSG00000158089	11663.6	1.00284	5.88977e-27
ENSG00000163918	582.046	1.00195	1.501e-69
ENSG00000168685	1307.46	1.00191	9.80608e-11
ENSG00000239569	267.688	1.0009	1.11739e-18
ENSG00000138411	1719.68	1.00082	1.47039e-07
ENSG00000244165	339.351	1.00081	1.83697e-33
ENSG00000124126	4143.09	1.00033	9.22219e-23
ENSG00000232442	280.233	0.999208	8.30781e-17
ENSG00000122386	1054.12	0.99804	3.42137e-46
ENSG00000197961	1358.2	0.997732	2.73296e-43
ENSG00000234912	393.615	0.997201	6.20022e-40
ENSG00000110080	2273.84	-0.995363	2.56212e-11
ENSG00000122035	1076.79	-0.995978	9.51825e-26
ENSG00000079335	528.627	-0.996437	9.90011e-36
ENSG00000178996	2114.15	-0.996535	1.6046e-37
ENSG00000171124	367.134	-0.997467	1.89189e-05
ENSG00000006747	7755.41	-0.999517	6.18577e-08
ENSG00000175745	1627.96	-0.999801	2.83293e-10
ENSG00000162433	10190.4	-0.999969	4.96711e-17
ENSG00000198793	3369.53	-1.00006	1.65307e-87
ENSG00000169047	1520.86	-1.00089	1.93605e-17
ENSG00000109610	3423.55	-1.00143	1.33905e-14
ENSG00000107611	20836.4	-1.00151	2.68057e-07
ENSG00000083720	3759.76	-1.0016	8.34069e-10
ENSG00000186106	1412.27	-1.0023	4.41354e-48
ENSG00000139433	3776.15	-1.00245	4.09692e-44
ENSG00000100024	1348.33	-1.00322	2.50197e-06
ENSG00000205978	1493.08	-1.00353	3.03316e-19
ENSG00000143653	3701.52	-1.0038	2.31342e-43
ENSG00000107262	4347.39	-1.00445	1.99296e-33
ENSG00000142149	1124.86	-1.00684	4.65377e-15
ENSG00000189241	7402.17	-1.00934	5.04676e-58
ENSG00000102763	2079.29	-1.01078	4.37415e-48
ENSG00000151552	3024.94	-1.01107	2.98747e-35
ENSG00000166106	1062.92	-1.01161	2.32122e-09
ENSG00000165269	780.131	-1.01163	2.45401e-12
ENSG00000211584	2707.42	-1.01187	1.2878e-29
ENSG00000135127	5329.71	-1.01224	2.84637e-11
ENSG00000198908	379.494	-1.01346	1.89131e-56
ENSG00000138772	1226.5	-1.01394	1.04757e-08
ENSG00000121236	764.007	-1.01491	3.79018e-21
ENSG00000114378	2591.94	-1.01521	1.21382e-22
ENSG00000117791	2614.88	-1.01556	3.07915e-37
ENSG00000152127	4354.44	-1.01564	5.49555e-53
ENSG00000106853	5756.76	-1.01644	4.92328e-28
ENSG00000198589	5598.05	-1.01845	3.03092e-52
ENSG00000173542	3400.33	-1.01867	1.08348e-20
ENSG00000134775	2006.33	-1.01902	5.57271e-26
ENSG00000139874	292.413	-1.01966	4.64643e-11
ENSG00000108176	327.745	-1.02065	4.14627e-10
ENSG00000165449	6258.63	-1.02342	1.75042e-08
ENSG00000186951	3538.3	-1.02352	1.49844e-48
ENSG00000114374	864.061	-1.0236	0.0011079
ENSG00000082175	278.388	-1.02442	3.03703e-07
ENSG00000151729	4095.01	-1.02507	6.12536e-32
ENSG00000139668	1001.98	-1.02619	5.48438e-66
ENSG00000157326	1067.21	-1.02752	1.59817e-30
ENSG00000113161	2013.01	-1.02803	1.62571e-62
ENSG00000178038	1478.91	-1.0283	6.21464e-11
ENSG00000182118	440.008	-1.02856	1.12576e-33
ENSG00000129244	828.303	-1.02942	1.11762e-09
ENSG00000181634	399.333	-1.02957	5.19002e-16
ENSG00000163393	339.934	-1.02961	4.54734e-19
ENSG00000128791	3624.16	-1.03001	1.45564e-42
ENSG00000166482	2296.39	-1.03125	2.64415e-07
ENSG00000000003	3480.5	-1.03223	8.67027e-59
ENSG00000144908	7813.15	-1.03373	4.44079e-10
ENSG00000131018	7799.83	-1.03388	6.18524e-37
ENSG00000145832	305.123	-1.03401	1.03269e-08
ENSG00000198142	1709.69	-1.03463	4.68885e-30
ENSG00000214595	261.742	-1.03464	3.08337e-09
ENSG00000167244	3304.57	-1.03498	1.97087e-05
ENSG00000138193	1236.1	-1.0354	7.18087e-28
ENSG00000197444	12911	-1.0365	3.54573e-08
ENSG00000088756	767.349	-1.03969	5.12884e-18
ENSG00000175164	1866.17	-1.04004	1.10472e-09
ENSG00000013503	635.182	-1.04059	3.65482e-74
ENSG00000107554	1625.44	-1.04204	3.80344e-75
ENSG00000253313	879.169	-1.04225	6.76105e-12
ENSG00000152217	1755.39	-1.04343	1.09277e-38
ENSG00000110723	685.036	-1.04433	4.51096e-17
ENSG00000175662	4174.38	-1.04463	1.37208e-79
ENSG00000084444	1087.49	-1.04488	1.70541e-34
ENSG00000150995	3514.62	-1.04667	1.91602e-18
ENSG00000155760	824.259	-1.04708	1.9562e-18
ENSG00000141504	3357.41	-1.04787	4.94839e-43
ENSG00000169515	1282.55	-1.04808	4.31123e-10
ENSG00000137124	3570.53	-1.0487	2.41161e-15
ENSG00000054598	2274.44	-1.04874	1.36735e-14
ENSG00000159200	7186.19	-1.04997	6.564e-18
ENSG00000197943	3666.3	-1.05026	5.28691e-10
ENSG00000142273	207.896	-1.05037	1.24323e-07
ENSG00000166250	357.827	-1.0511	1.01896e-06
ENSG00000121064	4162.69	-1.05193	1.25068e-36
ENSG00000107021	3151.67	-1.05196	1.30335e-97
ENSG00000151718	2939.52	-1.05288	8.84363e-44
ENSG00000075239	11664.2	-1.05302	7.84522e-20
ENSG00000139629	506.916	-1.05302	1.96226e-27
ENSG00000163947	2123	-1.05357	1.23789e-64
ENSG00000152642	2673.63	-1.05373	2.87858e-20
ENSG00000132688	5247.21	-1.05418	3.72282e-15
ENSG00000156298	2143.15	-1.05481	7.55353e-10
ENSG00000205363	479.518	-1.0551	2.09658e-06
ENSG00000171408	790.01	-1.05557	6.22601e-26
ENSG00000165828	2164.09	-1.05724	1.11754e-05
ENSG00000224189	1059.97	-1.05854	2.40552e-14
ENSG00000013588	1922	-1.05914	1.52561e-06
ENSG00000161653	329.086	-1.05994	3.47687e-15
ENSG00000153822	15152.6	-1.06252	2.48553e-20
ENSG00000213463	3300.36	-1.06253	1.87394e-60
ENSG00000102383	231.123	-1.06271	8.71646e-18
ENSG00000049759	6259.6	-1.06319	1.19564e-25
ENSG00000180769	891.005	-1.06354	1.77949e-38
ENSG00000089220	35832.9	-1.06389	1.39792e-51
ENSG00000146966	977.147	-1.06418	2.26106e-14
ENSG00000180155	940.816	-1.06546	2.27525e-17
ENSG00000093217	492.513	-1.06603	6.05772e-21
ENSG00000127951	5379.28	-1.06649	1.79757e-15
ENSG00000151150	5348.41	-1.06661	8.4316e-21
ENSG00000165475	9399.17	-1.0678	6.26656e-34
ENSG00000067064	1766.47	-1.0683	8.99087e-54
ENSG00000120833	1017.15	-1.06901	1.32174e-18
ENSG00000172340	4893.19	-1.06977	6.25116e-47
ENSG00000157303	484.854	-1.07075	3.5497e-16
ENSG00000074706	387.921	-1.07301	5.08722e-26
ENSG00000066735	570.267	-1.07383	1.62033e-09
ENSG00000080200	896.793	-1.07575	9.67768e-17
ENSG00000171132	1069.85	-1.07585	1.75796e-32
ENSG00000244067	4274.78	-1.07637	0.00018004
ENSG00000174010	670.785	-1.07638	1.52039e-55
ENSG00000111816	2630.35	-1.07675	5.81425e-41
ENSG00000156413	1762.63	-1.07711	3.2853e-09
ENSG00000166908	3119.81	-1.07722	4.79535e-61
ENSG00000157551	10734.1	-1.07758	3.38419e-16
ENSG00000165887	475.268	-1.08006	5.71871e-05
[truncated: 828 more rows]

## Sheet: Figure 2d
Tag	baseMean	log2FoldChange	padj
ENSG00000164434	7298.33	8.81794	6.46295e-121
ENSG00000275385	1843.66	6.64957	1.30422e-144
ENSG00000107159	7547.27	6.55208	1.53517e-170
ENSG00000170231	846.01	6.49981	7.36501e-167
ENSG00000125726	2038.64	6.24898	3.51933e-187
ENSG00000133063	2391.32	6.24516	1.09869e-116
ENSG00000174564	904.386	6.15438	1.12199e-131
ENSG00000087494	1599.05	6.07411	1.09655e-110
ENSG00000128285	445.088	5.36896	5.90506e-86
ENSG00000163735	659.657	5.13398	7.06653e-78
ENSG00000179593	337.848	4.92752	1.10506e-130
ENSG00000147889	368.526	4.82225	1.76767e-231
ENSG00000167772	28315	4.60279	1.24657e-100
ENSG00000119630	5829.76	4.22319	2.76912e-82
ENSG00000135245	7795.51	4.19606	6.49393e-123
ENSG00000173432	2093.98	4.1154	1.67954e-38
ENSG00000157005	1003.31	4.01328	1.33418e-33
ENSG00000134339	469.727	4.01326	1.05822e-37
ENSG00000130427	342.842	3.93044	3.23882e-31
ENSG00000166741	32495.9	3.73175	9.37437e-120
ENSG00000171951	336.111	3.7237	3.44454e-74
ENSG00000125657	546.705	3.65838	3.29431e-164
ENSG00000131203	1351.72	3.62211	7.81213e-88
ENSG00000049249	369.963	3.61282	3.73328e-78
ENSG00000125735	336.292	3.52335	1.86231e-83
ENSG00000204632	1711.67	3.51985	3.50244e-89
ENSG00000156234	266.443	3.4455	4.90715e-37
ENSG00000163083	2696.07	3.43745	8.21246e-80
ENSG00000113739	4747.67	3.41415	2.83894e-62
ENSG00000100985	1228.53	3.38918	6.65951e-60
ENSG00000082684	5949.65	3.31177	7.9075e-91
ENSG00000081985	367.562	3.17729	2.09542e-43
ENSG00000169248	321.978	3.17235	3.00205e-51
ENSG00000153563	1480.97	3.16371	9.28951e-68
ENSG00000115009	847.562	3.15332	7.22426e-41
ENSG00000203747	5776.42	3.1406	5.00294e-108
ENSG00000138755	3031.86	3.11285	5.22622e-52
ENSG00000103569	557.11	3.11029	2.74752e-48
ENSG00000164283	9104.37	3.10552	3.63873e-56
ENSG00000125730	96084	3.06691	3.02728e-76
ENSG00000172116	297.12	3.0544	9.54715e-59
ENSG00000156466	537.839	3.01557	1.04351e-32
ENSG00000091513	415.533	3.01479	1.38801e-30
ENSG00000169245	1389.91	3.01288	2.07053e-53
ENSG00000101255	2546.78	2.87976	3.58668e-78
ENSG00000112715	58412.8	2.84307	6.06138e-55
ENSG00000019169	372.343	2.83723	1.76338e-43
ENSG00000271503	3105.92	2.8136	2.06067e-71
ENSG00000188389	223.507	2.77439	1.22924e-50
ENSG00000151012	257.191	2.77321	2.27981e-53
ENSG00000087250	588.018	2.75653	1.60474e-22
ENSG00000025708	5201.42	2.74294	5.24907e-150
ENSG00000099194	18311	2.73434	1.48504e-85
ENSG00000115386	2658.87	2.71961	2.86988e-20
ENSG00000186827	344.016	2.71685	1.10605e-72
ENSG00000171560	1235.35	2.65796	4.30808e-15
ENSG00000011600	4266.29	2.64339	1.33048e-113
ENSG00000115523	494.031	2.64331	1.73746e-68
ENSG00000119535	1046.93	2.64176	1.12628e-108
ENSG00000141506	848.72	2.62008	3.50378e-114
ENSG00000089685	391.641	2.60086	2.76875e-78
ENSG00000160791	823.868	2.57707	6.29778e-71
ENSG00000167286	443.97	2.52672	4.4187e-55
ENSG00000211753	372.27	2.50392	7.76284e-54
ENSG00000100385	1093.86	2.50194	1.44461e-67
ENSG00000158869	2361.31	2.50027	3.16776e-107
ENSG00000186810	241.393	2.49881	1.11083e-50
ENSG00000121966	8112.79	2.47985	1.60343e-91
ENSG00000211772	1230.4	2.46482	1.15935e-51
ENSG00000148346	3836.8	2.41661	1.36637e-12
ENSG00000147872	37161	2.40792	4.26721e-47
ENSG00000137101	353.494	2.39327	8.08098e-92
ENSG00000129988	784.108	2.39134	8.56131e-13
ENSG00000275302	698.353	2.36418	1.99158e-58
ENSG00000172215	311.396	2.36136	7.89756e-63
ENSG00000115085	384.48	2.35135	3.69864e-67
ENSG00000012779	2838.41	2.33908	2.1374e-76
ENSG00000026025	130124	2.33758	2.50162e-149
ENSG00000018280	691.59	2.31301	1.4039e-79
ENSG00000034510	70512.4	2.29564	3.85748e-139
ENSG00000213903	616.874	2.29247	7.82015e-109
ENSG00000090382	8297.33	2.28361	2.61069e-47
ENSG00000072694	623.586	2.28136	2.54593e-56
ENSG00000171848	642.323	2.26582	1.7465e-59
ENSG00000198851	1258.71	2.25415	3.33897e-48
ENSG00000180644	1004.43	2.25226	3.19115e-55
ENSG00000160255	7573.76	2.24278	5.29322e-87
ENSG00000102524	660.935	2.23452	5.95983e-57
ENSG00000237541	2346.53	2.2185	2.43568e-28
ENSG00000096996	295.58	2.2087	6.44428e-71
ENSG00000100453	240.705	2.20694	2.27521e-42
ENSG00000198821	471.059	2.18164	4.07009e-58
ENSG00000172183	711.744	2.17619	5.9554e-103
ENSG00000167207	214.514	2.17517	1.11736e-65
ENSG00000276070	357.107	2.17175	1.87323e-37
ENSG00000197696	1045.53	2.14885	1.39733e-48
ENSG00000152207	1837.91	2.14444	3.1633e-19
ENSG00000134539	312.052	2.14417	3.50267e-83
ENSG00000105246	290.026	2.13586	2.66272e-74
ENSG00000103522	224.411	2.13579	5.50163e-41
ENSG00000005844	1853.96	2.13021	1.13975e-64
ENSG00000100292	14284.5	2.12289	7.45743e-55
ENSG00000148926	7824.25	2.12035	1.47277e-40
ENSG00000008517	15669.4	2.10351	3.11524e-68
ENSG00000160654	299.619	2.10096	3.58068e-39
ENSG00000141968	688.155	2.10033	3.17936e-80
ENSG00000010671	519.251	2.09709	1.72664e-87
ENSG00000204642	6769.13	2.08872	1.53867e-105
ENSG00000114013	803.639	2.05892	1.00085e-71
ENSG00000198286	925.291	2.058	1.71627e-49
ENSG00000244509	3218.06	2.04409	9.20273e-103
ENSG00000110492	3435.17	2.02885	2.80652e-39
ENSG00000158473	371.332	2.02275	9.36698e-83
ENSG00000239713	1214.55	2.01887	7.07789e-72
ENSG00000179344	14245.5	1.99626	6.88296e-53
ENSG00000038945	2710.52	1.96602	1.49945e-54
ENSG00000176697	207.082	1.96212	2.71903e-33
ENSG00000110324	2326.85	1.96178	2.50993e-60
ENSG00000127241	2711.59	1.95843	4.66431e-48
ENSG00000173110	342.352	1.94018	2.21994e-47
ENSG00000128340	2036.93	1.93596	3.36973e-65
ENSG00000171388	3653.48	1.93078	8.46043e-25
ENSG00000211648	616.85	1.92682	2.43772e-12
ENSG00000134460	201.325	1.92578	1.97394e-29
ENSG00000043462	2130.23	1.92332	4.05284e-67
ENSG00000196664	592.801	1.92088	4.73981e-41
ENSG00000101916	295.461	1.91756	1.56458e-36
ENSG00000211653	1080.15	1.91568	6.88758e-13
ENSG00000196735	11725.2	1.91547	1.1705e-46
ENSG00000168487	3200.59	1.89942	1.48476e-106
ENSG00000163131	7959.05	1.89725	1.55234e-57
ENSG00000101336	1189.18	1.89382	2.8481e-69
ENSG00000164687	482.173	1.88956	1.28861e-52
ENSG00000105974	9950.17	1.88375	5.21862e-39
ENSG00000241106	223.56	1.85821	9.65319e-32
ENSG00000171860	1213.58	1.84806	4.28194e-58
ENSG00000124875	924.41	1.84583	2.09527e-11
ENSG00000198223	642.805	1.83834	1.12422e-70
ENSG00000126264	292.385	1.83271	2.69781e-48
ENSG00000128917	3352.7	1.83047	9.11937e-28
ENSG00000157873	6984.19	1.82882	1.30554e-94
ENSG00000162645	6443.42	1.82543	9.73099e-76
ENSG00000211640	447.669	1.82472	2.40358e-12
ENSG00000258839	323.363	1.82335	6.20763e-48
ENSG00000223865	21984.3	1.82151	2.06461e-58
ENSG00000211890	2991.66	1.8136	2.34239e-13
ENSG00000168209	11512.7	1.80674	8.59895e-48
ENSG00000211896	50411.1	1.78821	1.5485e-11
ENSG00000163739	824.24	1.78818	9.73058e-17
ENSG00000211638	240.469	1.7837	3.89722e-10
ENSG00000277632	400.726	1.78356	8.70302e-31
ENSG00000116701	982.208	1.78323	7.69525e-59
ENSG00000092421	5700.98	1.77475	2.40233e-75
ENSG00000162692	29229.1	1.76944	2.31985e-41
ENSG00000113263	372.996	1.76847	1.19324e-33
ENSG00000204305	337.286	1.76683	4.85537e-50
ENSG00000270550	416.268	1.76389	1.84431e-11
ENSG00000144476	3408.68	1.75968	4.79673e-33
ENSG00000185737	278.953	1.75835	2.07062e-45
ENSG00000234745	148306	1.74814	2.13608e-103
ENSG00000211669	243.364	1.74733	5.22976e-10
ENSG00000117091	1039.61	1.74346	9.78278e-41
ENSG00000055118	452	1.7384	3.47993e-16
ENSG00000211662	1121.17	1.72863	4.38818e-10
ENSG00000277734	1635.1	1.71041	4.87377e-31
ENSG00000115902	1572.44	1.70736	1.16703e-93
ENSG00000168394	7453.17	1.70717	4.55684e-103
ENSG00000151882	1707.93	1.69745	1.76237e-30
ENSG00000211663	626.753	1.69186	4.29279e-11
ENSG00000211679	2194.58	1.66975	6.13207e-11
ENSG00000211962	370.69	1.66375	6.08157e-10
ENSG00000117394	12109.2	1.65399	2.75232e-30
ENSG00000106952	202.36	1.65312	5.3764e-38
ENSG00000211897	6389.47	1.65234	1.27942e-10
ENSG00000206503	116187	1.64502	1.34608e-103
ENSG00000211947	331.846	1.64452	4.09982e-10
ENSG00000059804	5068.32	1.64442	9.309e-25
ENSG00000134259	275.583	1.63628	5.62977e-20
ENSG00000165168	3789.91	1.63206	1.7891e-33
ENSG00000140931	2584.49	1.62523	6.52599e-72
ENSG00000105976	21515.3	1.62375	8.83184e-65
ENSG00000101017	2470.74	1.62146	7.45738e-87
ENSG00000120889	5913.01	1.62004	1.70625e-164
ENSG00000170458	5773.49	1.61963	6.54419e-45
ENSG00000152256	2823.54	1.6194	2.56461e-48
ENSG00000147168	1591.36	1.61639	1.10263e-31
ENSG00000211659	547.135	1.61514	7.76437e-10
ENSG00000231389	27707.4	1.604	1.15004e-39
ENSG00000204264	7224.21	1.59791	2.22934e-130
ENSG00000231925	23178.4	1.59512	7.99509e-141
ENSG00000010610	4635.59	1.59336	2.59804e-50
ENSG00000211965	244.32	1.59	2.68659e-09
ENSG00000211950	255.886	1.58984	5.37225e-08
ENSG00000130755	1487.51	1.54447	1.50415e-45
ENSG00000170962	3813.86	1.54088	8.98338e-32
ENSG00000240382	221.936	1.53944	9.01578e-09
ENSG00000081237	3477.55	1.52374	1.02744e-29
ENSG00000168918	2496.84	1.5205	1.79448e-63
ENSG00000137462	1382.22	1.5111	6.37353e-53
ENSG00000241351	2234.92	1.5086	1.24539e-08
ENSG00000211644	658.087	1.50848	1.44613e-10
ENSG00000172349	1076.44	1.50269	2.06919e-42
ENSG00000012124	374.661	1.50145	4.30791e-25
ENSG00000211592	28248.8	1.49737	4.73567e-09
ENSG00000204287	59918.2	1.49575	1.93896e-37
ENSG00000089127	3282.71	1.49307	3.60939e-80
ENSG00000211651	764.18	1.49212	3.81887e-08
ENSG00000151632	1912.75	1.49206	3.82886e-11
ENSG00000011422	1198.81	1.48409	6.93107e-35
ENSG00000006327	8838.36	1.48403	8.01796e-28
ENSG00000019582	191895	1.48303	2.42785e-41
ENSG00000187608	1805.99	1.47151	1.56142e-32
ENSG00000211945	582.557	1.4685	2.94242e-08
ENSG00000211899	6958	1.46718	1.14831e-09
ENSG00000211895	21206.3	1.4658	2.63976e-09
ENSG00000135114	470.398	1.46162	2.25756e-33
ENSG00000129946	1519.57	1.45616	5.83318e-34
ENSG00000206341	2994.13	1.45223	1.28703e-60
ENSG00000211959	721.768	1.4451	1.59393e-07
ENSG00000081041	575.114	1.44509	7.02496e-16
ENSG00000000938	968.546	1.44458	5.81199e-45
ENSG00000211637	237.001	1.42968	6.13281e-08
ENSG00000182578	5195.49	1.4293	1.34293e-38
ENSG00000142765	359.724	1.42871	9.22418e-21
ENSG00000118257	3269.21	1.42513	3.69211e-27
ENSG00000168329	979.466	1.42188	3.80662e-21
ENSG00000102755	19013.9	1.41978	8.62526e-15
ENSG00000169403	1275.6	1.41892	2.34775e-34
ENSG00000026508	9340.55	1.41367	9.87802e-27
ENSG00000213928	329.094	1.41288	4.21795e-39
ENSG00000185507	1300.64	1.41267	6.68194e-43
ENSG00000211660	976.802	1.41236	8.14291e-08
ENSG00000244437	451.318	1.40894	4.5087e-08
ENSG00000078401	2408.66	1.40691	6.2209e-18
ENSG00000211673	369.309	1.40213	2.81819e-07
ENSG00000116985	433.013	1.39831	1.8361e-23
ENSG00000171051	606.383	1.3967	1.92054e-23
ENSG00000163235	6511.75	1.38952	1.72059e-28
ENSG00000211677	3270.07	1.38928	1.8866e-08
ENSG00000121797	333.233	1.37273	1.61016e-27
ENSG00000142677	371.871	1.36845	1.73437e-21
ENSG00000196126	35815.5	1.36675	1.31307e-33
ENSG00000077238	3892.49	1.36383	2.49921e-104
ENSG00000278196	357.207	1.34904	3.9613e-07
ENSG00000181026	1909.55	1.347	7.674e-128
ENSG00000145623	7967	1.34627	2.30104e-40
ENSG00000064300	1244.74	1.34569	6.74628e-14
ENSG00000204257	6569.14	1.33898	2.25823e-44
ENSG00000144802	2240.48	1.33841	6.96505e-18
ENSG00000136040	1525.82	1.33522	1.24058e-41
ENSG00000101000	1628.36	1.33258	2.75733e-38
ENSG00000211943	502.741	1.32713	4.06036e-07
ENSG00000215788	434.702	1.3247	1.32864e-26
ENSG00000143546	473.437	1.32405	1.02481e-18
ENSG00000130827	2243.85	1.32018	4.69463e-64
ENSG00000211955	256.458	1.31869	1.26809e-06
ENSG00000239951	2156.37	1.31614	6.37767e-07
ENSG00000239855	206.327	1.30771	1.34514e-06
ENSG00000211966	742.179	1.29488	1.23397e-06
ENSG00000240864	203.261	1.29203	1.39882e-06
ENSG00000197405	1342.57	1.28352	1.38227e-33
ENSG00000087266	7824.5	1.28341	2.58925e-53
ENSG00000160678	4816.86	1.2832	6.96398e-11
ENSG00000132274	4606.14	1.27001	4.9468e-48
ENSG00000211941	320.555	1.2627	3.43912e-06
ENSG00000211598	2017.56	1.2515	2.32695e-06
ENSG00000105329	5826.08	1.25131	5.96283e-34
ENSG00000026103	1849.39	1.24049	7.13885e-60
ENSG00000180914	224.507	1.23725	5.17551e-15
ENSG00000115107	2106.15	1.23553	4.52422e-15
ENSG00000133321	5325.66	1.23498	6.16628e-29
ENSG00000139636	1679.99	1.23339	2.14612e-72
ENSG00000211949	1006.07	1.23322	1.68213e-06
ENSG00000224373	441.606	1.2302	2.32112e-06
ENSG00000217555	365.736	1.22625	2.24064e-77
ENSG00000028137	3681.66	1.22576	3.89356e-36
ENSG00000178562	227.863	1.21366	9.51401e-20
ENSG00000106211	39059.5	1.20716	2.71375e-26
ENSG00000164342	3928.25	1.20373	2.26754e-21
ENSG00000167680	1427.42	1.19751	5.27188e-19
ENSG00000176171	10505.1	1.19276	1.44382e-34
ENSG00000161921	5793.87	1.19195	8.43739e-42
ENSG00000146648	14216	1.18672	1.00605e-26
ENSG00000211956	305.669	1.18391	5.99611e-06
ENSG00000163220	1210.93	1.18242	2.80357e-15
ENSG00000166710	177194	1.17968	3.50956e-48
ENSG00000100979	8303.97	1.17822	1.00879e-13
ENSG00000184916	1933.15	1.17469	2.5946e-24
ENSG00000198502	11298.2	1.16531	3.89094e-18
ENSG00000004399	10335.2	1.16089	2.14367e-22
ENSG00000204525	90102.2	1.15453	5.44933e-54
ENSG00000204252	3801.83	1.15043	5.04515e-19
ENSG00000211666	1185.76	1.14594	8.47515e-06
ENSG00000105369	275.799	1.14593	2.19439e-07
ENSG00000140961	958.838	1.14289	2.59634e-16
ENSG00000136960	16684.7	1.14094	1.43065e-11
ENSG00000136859	3994.2	1.14093	1.60222e-14
ENSG00000070669	1484.57	1.14065	2.91263e-38
ENSG00000150782	1618.14	1.13782	2.98306e-27
ENSG00000211668	592.801	1.13677	1.63688e-05
ENSG00000164344	261.9	1.1331	1.99947e-14
ENSG00000204516	288.529	1.12766	8.68864e-36
ENSG00000211898	404.734	1.12222	2.05006e-05
ENSG00000090339	4684.86	1.12165	2.42755e-24
ENSG00000074842	4424.13	1.12048	3.64525e-70
ENSG00000140464	5923.81	1.10934	2.62617e-105
ENSG00000102125	1484.01	1.09906	4.02237e-50
ENSG00000153551	1299.59	1.09774	6.03892e-26
ENSG00000134470	831.409	1.09059	2.37479e-16
ENSG00000173535	514.475	1.08769	6.17371e-18
ENSG00000146232	1961.44	1.08415	3.07359e-43
ENSG00000087586	351.54	1.08409	3.10729e-30
ENSG00000006062	2207.03	1.08119	8.59201e-39
ENSG00000163191	20048.6	1.07982	2.50231e-28
ENSG00000157368	488.583	1.07922	1.58996e-17
ENSG00000179583	2009.87	1.07511	4.72284e-22
ENSG00000115604	477.149	1.07144	1.34061e-22
ENSG00000197461	3440.91	1.06453	7.93318e-29
ENSG00000146858	360.267	1.05823	1.67204e-30
ENSG00000169429	752.712	1.05763	1.45904e-07
ENSG00000159110	1244.91	1.04744	3.07448e-70
ENSG00000224650	421.457	1.04629	1.93498e-05
ENSG00000182866	652.675	1.04306	7.36142e-13
ENSG00000162512	6276.72	1.03987	9.19668e-38
ENSG00000015475	1315.9	1.03912	1.87149e-67
ENSG00000127922	4002.75	1.03854	1.85326e-42
ENSG00000187134	7045.17	1.02429	1.02665e-06
ENSG00000241755	286.624	1.02382	0.0001267
ENSG00000242574	4074.44	1.01805	3.31097e-25
ENSG00000111679	2979.2	1.01467	1.19944e-58
ENSG00000240972	3336.97	1.01314	1.75668e-22
ENSG00000128394	423.176	1.00774	1.02423e-71
ENSG00000263528	632.691	1.00392	2.0083e-26
ENSG00000168685	1307.46	1.00191	9.80608e-11
ENSG00000175745	1627.96	-0.999801	2.83293e-10
ENSG00000198793	3369.53	-1.00006	1.65307e-87
ENSG00000139874	292.413	-1.01966	4.64643e-11
ENSG00000186951	3538.3	-1.02352	1.49844e-48
ENSG00000082175	278.388	-1.02442	3.03703e-07
ENSG00000181634	399.333	-1.02957	5.19002e-16
ENSG00000167244	3304.57	-1.03498	1.97087e-05
ENSG00000197943	3666.3	-1.05026	5.28691e-10
ENSG00000142273	207.896	-1.05037	1.24323e-07
ENSG00000089220	35832.9	-1.06389	1.39792e-51
ENSG00000166123	1567.27	-1.09279	3.89833e-20
ENSG00000042832	203.014	-1.12398	1.12973e-11
ENSG00000049323	3592.39	-1.12811	5.75161e-12
ENSG00000106804	380.786	-1.14838	4.71935e-27
ENSG00000122729	5814.34	-1.15448	6.97392e-49
ENSG00000149476	3348.07	-1.1692	5.26917e-58
ENSG00000095585	944.493	-1.18032	6.73637e-27
ENSG00000107317	2877.23	-1.18316	4.79711e-06
ENSG00000066468	2331.37	-1.19097	9.10335e-30
ENSG00000134215	5143.41	-1.19417	2.05865e-50
ENSG00000113070	1259.23	-1.21275	9.08626e-28
ENSG00000164825	11427.9	-1.23097	1.68967e-08
ENSG00000171522	622.998	-1.26026	2.85019e-31
ENSG00000143869	586.32	-1.27885	3.62212e-22
ENSG00000163701	332.765	-1.28577	6.50186e-20
ENSG00000140285	266.496	-1.28815	5.57465e-08
ENSG00000134243	8080.74	-1.29069	2.8201e-70
ENSG00000139112	8903.93	-1.30751	1.69956e-42
ENSG00000162772	4762.84	-1.31154	1.4915e-15
ENSG00000185499	7904.48	-1.31364	1.42269e-14
ENSG00000065675	684.71	-1.31802	1.09982e-28
ENSG00000131979	641.493	-1.33199	1.00326e-56
ENSG00000121691	10320.7	-1.34044	1.25883e-57
ENSG00000137274	1719.78	-1.34271	5.55945e-53
ENSG00000123358	8931.62	-1.34527	1.11902e-12
ENSG00000039068	7796.2	-1.35148	6.48443e-24
ENSG00000068366	5628.64	-1.35527	1.55351e-55
ENSG00000118523	10815.6	-1.36574	1.3825e-25
ENSG00000086991	2466.73	-1.3861	8.07966e-23
ENSG00000174808	269.427	-1.3986	2.26722e-34
ENSG00000106809	262.937	-1.41411	3.56545e-07
ENSG00000073756	564.855	-1.50759	7.47447e-15
ENSG00000107562	5345.25	-1.52752	1.15356e-29
ENSG00000153234	1143.49	-1.56361	3.13291e-23
ENSG00000204444	1700.03	-1.57885	7.87218e-24
ENSG00000189058	508.412	-1.57913	1.13576e-18
ENSG00000133116	6392.54	-1.65536	6.52931e-33
ENSG00000069702	2882.87	-1.67427	3.3596e-75
ENSG00000196189	1225.68	-1.6969	7.69222e-49
ENSG00000111424	1443.46	-1.70579	2.24684e-43
ENSG00000183723	4640.74	-1.71166	9.18664e-68
ENSG00000122420	274.583	-1.71543	1.83339e-19
ENSG00000101144	396.991	-1.71653	1.90778e-08
ENSG00000119508	1056.41	-1.75308	5.27804e-22
ENSG00000160862	2948.21	-1.77354	1.20464e-17
ENSG00000120156	1968.71	-1.83884	3.37258e-31
ENSG00000080293	326.521	-1.84196	4.97405e-36
ENSG00000122861	4107.46	-1.84268	5.64954e-44
ENSG00000233237	311.268	-1.89509	9.06224e-54
ENSG00000151090	982.649	-1.89827	9.20991e-65
ENSG00000153162	669.475	-1.92761	1.36137e-45
ENSG00000113494	1310.6	-2.04138	5.05847e-26
ENSG00000151623	1230.6	-2.07442	1.9508e-70
ENSG00000100253	8613.21	-2.08596	5.04635e-23
ENSG00000175084	1034.63	-2.08781	3.74208e-14
ENSG00000010319	1625.73	-2.10261	2.12091e-47
ENSG00000132855	698.911	-2.15624	2.685e-16
ENSG00000135069	1861.51	-2.17436	2.11981e-27
ENSG00000081181	1476.96	-2.19958	3.48766e-29
ENSG00000160801	4380.89	-2.21245	2.97203e-31
ENSG00000115602	769.084	-2.21463	1.43792e-25
ENSG00000138696	625.695	-2.27486	1.87419e-14
ENSG00000221866	235.687	-2.34153	4.14188e-33
ENSG00000166923	346.965	-2.36441	8.08802e-20
ENSG00000100889	4185.97	-2.38235	3.14583e-106
ENSG00000134853	963.583	-2.46329	2.30082e-34
ENSG00000050628	4899.45	-2.52085	3.95953e-21
ENSG00000116194	341.159	-2.57972	2.6578e-43
ENSG00000131910	214.71	-2.5897	8.36217e-10
ENSG00000089199	517.556	-2.65786	9.50676e-29
ENSG00000215644	295.669	-2.74208	7.20956e-13
ENSG00000196754	889.381	-2.82139	1.06228e-54
ENSG00000167107	2301.41	-2.83371	5.54272e-86
ENSG00000137872	961.044	-2.95002	2.01269e-101
ENSG00000102678	484.642	-3.0076	6.06183e-21
ENSG00000196482	1225.72	-3.05342	1.34597e-88
ENSG00000155066	2247.73	-3.06441	5.19046e-29
ENSG00000126895	211.842	-3.16479	9.71448e-48
ENSG00000241186	260.33	-3.23477	3.38581e-25
ENSG00000183844	268.182	-3.38257	1.94462e-43
ENSG00000126803	2654.87	-3.80704	3.56691e-198
ENSG00000113578	1213.67	-4.28989	4.19844e-146
ENSG00000125144	3634.5	-5.00413	2.50771e-94
ENSG00000163631	1596.09	-5.51986	7.80835e-118
ENSG00000138798	3138.11	-5.64327	5.17537e-185
ENSG00000119715	408.365	-5.9465	2.08614e-221
ENSG00000113889	7187.55	-6.15865	5.76535e-60
ENSG00000113905	379.443	-6.59957	8.254e-94

## Sheet: Figure 2e
Term	Symbol	P	HR	HRlower	HRupper
ENSG00000133116	KL	0.044234	0.458681	0.214661	0.980093
ENSG00000134243	SORT1	0.0348841	0.440632	0.205785	0.943492
ENSG00000168329	CX3CR1	0.0171792	0.385932	0.176361	0.844535

## Sheet: Figure 2f
Term	Symbol	P	HR	HRlower	HRupper
ENSG00000133116	KL	3.61624e-10	0.402152	0.302496	0.534639	ENSG00000133116
ENSG00000134243	SORT1	0.00745249	0.687258	0.522179	0.904525	ENSG00000134243
ENSG00000168329	CX3CR1	0.00443974	0.677225	0.517758	0.885808	ENSG00000168329

## Sheet: Figure 2g
Term	Symbol	P	HR	HRlower	HRupper
ENSG00000168329	CX3CR1	0.000425468	0.634798	0.493014	0.817358
ENSG00000133116	KL	4.26426e-11	0.407776	0.312346	0.532362
ENSG00000134243	SORT1	0.00123608	0.6535	0.504838	0.845941

## Sheet: Figure 2h
Term	Symbol	P	HR	HRlower	HRupper
ENSG00000168329	CX3CR1	0.054359	0.774	0.5962	1.0048
ENSG00000133116	KL	2.62e-09	0.4331	0.3288	0.5705
ENSG00000134243	SORT1	0.000867	0.645	0.4983	0.8349

## Sheet: Figure 2i
Tag	ENSG00000133116	ENSG00000134243
TCGA-5M-AAT6-01	1774.92	1276.47
TCGA-A6-2674-11	8263.5	4317.57
TCGA-A6-2677-01	1591.91	2501.22
TCGA-A6-2681-11	1470.25	3322.08
TCGA-A6-2682-01	3913.44	4193.15
TCGA-A6-2683-01	731.322	1369.8
TCGA-A6-2684-01	1447.09	929.715
TCGA-A6-2686-01	271.397	1827.52
TCGA-A6-3809-11	3979.66	12695.7
TCGA-A6-4105-01	472.622	3250.37
TCGA-A6-5657-01	1509.9	3580.27
TCGA-A6-5659-11	18007.7	6200.88
TCGA-A6-5660-01	2545.39	2169.29
TCGA-A6-5665-01	1163.42	2472.27
TCGA-A6-5667-01	1368.75	1112.18
TCGA-A6-6140-11	13787.7	3728.74
TCGA-A6-6650-01	2577.51	1767.37
TCGA-A6-6654-01	923.085	4739.46
TCGA-A6-6780-01	1108.33	1062.73
TCGA-A6-6781-01	2510.5	1791.12
TCGA-A6-A566-01	66.2562	942.732
TCGA-A6-A567-01	1881.27	2574.68
TCGA-A6-A56B-01	2006.21	5458
TCGA-A6-A5ZU-11	13029.8	5497.48
TCGA-AA-3489-11	10550.8	5225.35
TCGA-AA-3494-01	1176.72	2856.6
TCGA-AA-3506-01	2060.17	2665.1
TCGA-AA-3509-01	1799.11	2044.55
TCGA-AA-3514-11	14749.5	6236.69
TCGA-AA-3520-01	2987.58	1292
TCGA-AA-3524-11	15576.4	5751.46
TCGA-AA-3532-01	1144.83	1625.19
TCGA-AA-3543-01	916.459	2447.58
TCGA-AA-3554-01	4465.03	2071.46
TCGA-AA-3560-01	1995.47	2979.79
TCGA-AA-3663-01	810.601	815.145
TCGA-AA-3667-01	1244.47	2636.91
TCGA-AA-3680-11	11206.1	4847.22
TCGA-AA-3681-01	179.765	1967.72
TCGA-AA-3684-11	18327.3	5946.73
TCGA-AA-3692-01	1371.91	3511.12
TCGA-AA-3693-01	586.716	2183.26
TCGA-AA-3710-01	1526.27	4094.16
TCGA-AA-3712-11	6914.86	4578.06
TCGA-AA-3815-01	2189.13	1989.26
TCGA-AA-3846-11	9381.76	4241.81
TCGA-AA-3848-01	468.802	1662.29
TCGA-AA-3854-01	3267.52	4701.48
TCGA-AA-3855-01	364.197	1123.72
TCGA-AA-3862-01	1233.86	3238.36
TCGA-AA-3864-01	258.993	3686.84
TCGA-AA-3870-11	12124	3771.95
TCGA-AA-3872-01	1612.84	2672.77
TCGA-AA-3877-01	4947.38	2932.03
TCGA-AA-3947-01	1435.09	3322.25
TCGA-AA-3950-01	1223.93	2723.65
TCGA-AA-3972-01	3895.86	2716.66
TCGA-AA-3973-01	3460.75	1342.44
TCGA-AA-3975-01	243.49	2310.35
TCGA-AA-3977-11	15229.6	5285.96
TCGA-AA-A004-11	7339.6	4194.7
TCGA-AA-A00J-01	4307.35	1590.61
TCGA-AA-A00N-11	9323.16	5174.23
TCGA-AA-A00Q-11	9718.58	4173.3
TCGA-AA-A00R-01	331.766	4082.31
TCGA-AA-A00U-11	10476.9	5155.12
TCGA-AA-A01D-01	182.904	1270.39
TCGA-AA-A01G-01	2367.15	2814.02
TCGA-AA-A01I-11	16927.5	5668.39
TCGA-AA-A01P-01	514.031	8078.88
TCGA-AA-A029-01	2840.9	2275.23
TCGA-AA-A02E-11	11532.9	3956.27
TCGA-AD-A5EJ-01	367.375	3436.53
TCGA-AM-5820-01	1440.93	2795.36
TCGA-AY-4070-11	1419.01	7979.95
TCGA-AY-5543-01	2148.95	1181.39
TCGA-AY-6197-11	20162.5	5576.32
TCGA-AY-A54L-01	2744.78	1106.58
TCGA-AY-A71X-11	10961	5717.59
TCGA-AY-A8YK-01	2578.69	1661.53
TCGA-AZ-4315-01	542.214	3011.39
TCGA-AZ-4323-01	328.127	5926.35
TCGA-AZ-4614-01	4150.4	1707.75
TCGA-AZ-4616-11	13562	4407.65
TCGA-AZ-5407-11	23437.8	5052.78
TCGA-AZ-6598-11	9000.66	4160.56
TCGA-AZ-6608-01	1163.86	3851.18
TCGA-CA-5255-01	1968.55	2213.72
TCGA-CA-6715-11	13114.5	4429.4
TCGA-CK-4950-01	3567.13	4559.72
TCGA-CK-5916-01	1530.51	3508.6
TCGA-CK-6751-01	4052.3	1670.36
TCGA-CM-5349-11	5096.67	4205.37
TCGA-CM-5862-01	1331.93	1078.5
TCGA-CM-6164-11	8202.95	6327.82
TCGA-CM-6165-01	1115.46	3233.39
TCGA-CM-6166-01	1933.3	3118.65
TCGA-CM-6167-01	3582.81	2864.44
TCGA-CM-6168-01	2157.75	1851.75
TCGA-CM-6170-01	1318.35	1723.66
TCGA-CM-6171-11	14567.9	3623.72
TCGA-CM-6676-01	797.86	2669.34
TCGA-CM-6677-11	13301.9	3905.61
TCGA-CM-6680-11	10774.9	4951.99
TCGA-D5-5540-11	14103.9	4990.29
TCGA-D5-6530-01	0	399.031
TCGA-D5-6534-01	3258.89	1228.91
TCGA-D5-6536-01	1327.62	3517.06
TCGA-D5-6898-01	1085.24	3024.13
TCGA-D5-6922-01	1357.01	1663.18
TCGA-D5-6926-01	1725.56	3502.34
TCGA-D5-6932-01	701.178	3816.75
TCGA-DM-A0XF-11	2690.9	6017.6
TCGA-DM-A1D0-11	11092.4	4592.81
TCGA-DM-A1D4-11	870.217	3882.26
TCGA-DM-A1DA-01	614.638	2557.87
TCGA-DM-A282-01	1423.7	2360.37
TCGA-F4-6703-01	1153.48	3934.7
TCGA-F4-6704-01	1770.4	2477.01
TCGA-F4-6806-11	3321.18	7537.06
TCGA-F4-6807-01	668.092	2083.15
TCGA-F4-6854-11	13513.5	5013.7
TCGA-G4-6299-11	18172	4573.29
TCGA-G4-6302-01	958.429	3247.62
TCGA-G4-6307-01	1455.87	4991.2
TCGA-G4-6309-01	1883.54	2526.45
TCGA-G4-6311-11	1744.17	10938.7
TCGA-G4-6322-11	17582	5337.48
TCGA-G4-6588-01	1195.3	3625.75
TCGA-G4-6626-01	2899.33	1373.11
TCGA-NH-A6GA-01	1857.14	5396.7
TCGA-NH-A6GB-11	11160	4482.79
TCGA-NH-A8F8-11	11127	5539.21
TCGA-QG-A5YW-11	2685.44	9051.4
TCGA-QL-A97D-01	865.465	2977.56
TCGA-RU-A8FL-01	1705.36	2241.95

## Sheet: Figure 2j
Tag	ENSG00000133116	ENSG00000134243
SA507211	1774.92	1276.47
SA507146	8263.5	4317.57
SA507467	1591.91	2501.22
SA507147	1470.25	3322.08
SA507570	3913.44	4193.15
SA507162	731.322	1369.8
SA507143	1447.09	929.715
SA507262	271.397	1827.52
SA507156	3979.66	12695.7
SA507290	472.622	3250.37
SA507155	1509.9	3580.27
SA507509	18007.7	6200.88
SA507561	2545.39	2169.29
SA507403	1163.42	2472.27
SA507253	1368.75	1112.18
SA507165	13787.7	3728.74
SA507466	2577.51	1767.37
SA507131	923.085	4739.46
SA507351	1108.33	1062.73
SA507558	2510.5	1791.12
SA507478	66.2562	942.732
SA507217	1881.27	2574.68
SA507174	2006.21	5458
SA507442	13029.8	5497.48
SA507534	10550.8	5225.35
SA507361	1176.72	2856.6
SA507271	2060.17	2665.1
SA507539	1799.11	2044.55
SA507411	14749.5	6236.69
SA507341	2987.58	1292
SA507308	15576.4	5751.46
SA507492	1144.83	1625.19
SA507530	916.459	2447.58
SA507194	4465.03	2071.46
SA507549	1995.47	2979.79
SA507506	810.601	815.145
SA507261	1244.47	2636.91
SA507281	11206.1	4847.22
SA507504	179.765	1967.72
SA507177	18327.3	5946.73
SA507192	1371.91	3511.12
SA507232	586.716	2183.26
SA507135	1526.27	4094.16
SA507458	6914.86	4578.06
SA507186	2189.13	1989.26
SA507207	9381.76	4241.81
SA507388	468.802	1662.29
SA507176	3267.52	4701.48
SA507317	364.197	1123.72
SA507144	1233.86	3238.36
SA507564	258.993	3686.84
SA507495	12124	3771.95
SA507573	1612.84	2672.77
SA507518	4947.38	2932.03
SA507408	1435.09	3322.25
SA507546	1223.93	2723.65
SA507487	3895.86	2716.66
SA507439	3460.75	1342.44
SA507567	243.49	2310.35
SA507469	15229.6	5285.96
SA507275	7339.6	4194.7
SA507216	4307.35	1590.61
SA507419	9323.16	5174.23
SA507320	9718.58	4173.3
SA507552	331.766	4082.31
SA507264	10476.9	5155.12
SA507396	182.904	1270.39
SA507278	2367.15	2814.02
SA507126	16927.5	5668.39
SA507531	514.031	8078.88
SA507339	2840.9	2275.23
SA507497	11532.9	3956.27
SA507167	367.375	3436.53
SA507376	1440.93	2795.36
SA507406	1419.01	7979.95
SA507372	2148.95	1181.39
SA507179	20162.5	5576.32
SA507183	2744.78	1106.58
SA507507	10961	5717.59
SA507494	2578.69	1661.53
SA507249	542.214	3011.39
SA507237	328.127	5926.35
SA507575	4150.4	1707.75
SA507375	13562	4407.65
SA507189	23437.8	5052.78
SA507208	9000.66	4160.56
SA507324	1163.86	3851.18
SA507294	1968.55	2213.72
SA507521	13114.5	4429.4
SA507384	3567.13	4559.72
SA507285	1530.51	3508.6
SA507455	4052.3	1670.36
SA507344	5096.67	4205.37
SA507522	1331.93	1078.5
SA507240	8202.95	6327.82
SA507566	1115.46	3233.39
SA507153	1933.3	3118.65
SA507205	3582.81	2864.44
SA507525	2157.75	1851.75
SA507204	1318.35	1723.66
SA507197	14567.9	3623.72
SA507457	797.86	2669.34
SA507219	13301.9	3905.61
SA507516	10774.9	4951.99
SA507387	14103.9	4990.29
SA507537	0	399.031
SA507272	3258.89	1228.91
SA507446	1327.62	3517.06
SA507198	1085.24	3024.13
SA507305	1357.01	1663.18
SA507582	1725.56	3502.34
SA507315	701.178	3816.75
SA507542	2690.9	6017.6
SA507528	11092.4	4592.81
SA507134	870.217	3882.26
SA507513	614.638	2557.87
SA507540	1423.7	2360.37
SA507576	1153.48	3934.7
SA507543	1770.4	2477.01
SA507555	3321.18	7537.06
SA507123	668.092	2083.15
SA507158	13513.5	5013.7
SA507578	18172	4573.29
SA507519	958.429	3247.62
SA507202	1455.87	4991.2
SA507482	1883.54	2526.45
SA507252	1744.17	10938.7
SA507399	17582	5337.48
SA507424	1195.3	3625.75
SA507587	2899.33	1373.11
SA507415	1857.14	5396.7
SA507195	11160	4482.79
SA507379	11127	5539.21
SA507579	2685.44	9051.4
SA507557	865.465	2977.56
SA507228	1705.36	2241.95

[truncated: 4 more sheets: Figure 2k, Figure 2l&2o, Figure 2m&2p, Figure 2n&2q]
