# Supplementary material for: Establishing a prognostic model of ferroptosis- and immune-related signatures in kidney cancer: A study based on TCGA and ICGC databases
Source: Front Oncol. 2022 Aug 26;12:931383. doi: 10.3389/fonc.2022.931383 (PMC9459019; doi:10.3389/fonc.2022.931383)
Supplement: Supplementary file 5 [file Table_3.xlsx]

## Sheet: Figure 3a-d&m
Donor	vital	os	ENSG00000133116	ENSG00000134243	R	Group
DO47044	0	24.3667	1774.92	1276.47	-13.5576	0
DO47162	0	49.6333	1591.91	2501.22	-13.8516	0
DO47222	0	52.2	3913.44	4193.15	-15.2638	0
DO47012	1	13.8333	731.322	1369.8	-12.5328	1
DO46828	1	18.8	1447.09	929.715	-13.1109	1
DO47072	1	26.3	271.397	1827.52	-11.5211	1
DO46865	0	68.6	472.622	3250.37	-12.553	1
DO46830	0	68.1333	1509.9	3580.27	-14.0146	0
DO47213	0	64.0667	2545.39	2169.29	-14.3279	0
DO47140	0	64.5333	1163.42	2472.27	-13.466	1
DO47068	1	56.1667	1368.75	1112.18	-13.157	1
DO46945	0	64.0667	2577.51	1767.37	-14.2135	0
DO46827	1	26.0667	923.085	4739.46	-13.5985	0
DO46893	1	4.86667	1108.33	1062.73	-12.8737	1
DO47210	0	49.9333	2510.5	1791.12	-14.1902	0
DO46949	1	15.8	66.2562	942.732	-9.41407	1
DO47048	0	64.4	1881.27	2574.68	-14.0715	0
DO47016	0	65.8667	2006.21	5458	-14.6242	0
DO47120	0	66.6333	1176.72	2856.6	-13.5711	0
DO46859	1	52.8667	2060.17	2665.1	-14.2029	0
DO46973	0	72	1799.11	2044.55	-13.8718	0
DO46889	1	33.2333	2987.58	1292	-14.1936	0
DO47171	1	15.8	1144.83	1625.19	-13.1813	1
DO46969	0	60.4333	916.459	2447.58	-13.1719	1
DO46838	0	72.9667	4465.03	2071.46	-14.977	0
DO47204	0	58.1	1995.47	2979.79	-14.235	0
DO46961	0	60.8	810.601	815.145	-12.3288	1
DO46856	0	68.0667	1244.47	2636.91	-13.588	0
DO47174	1	50.2667	179.765	1967.72	-11.0728	1
DO47028	0	70.9333	1371.91	3511.12	-13.8867	0
DO47056	0	70.1333	586.716	2183.26	-12.562	1
DO47000	0	70.7	1526.27	4094.16	-14.1125	0
DO47024	0	75.7	2189.13	1989.26	-14.0912	0
DO47132	0	71.4333	468.802	1662.29	-12.1192	1
DO46834	1	32.6	3267.52	4701.48	-15.1185	0
DO46877	0	52.5333	364.197	1123.72	-11.5676	1
DO47004	1	7.36667	1233.86	3238.36	-13.7076	0
DO47216	0	64.2	258.993	3686.84	-11.9087	1
DO47225	0	57.4333	1612.84	2672.77	-13.9093	0
DO46965	0	55.2667	4947.38	2932.03	-15.3205	0
DO46917	0	70.1333	1435.09	3322.25	-13.906	0
DO47201	0	58.8667	1223.93	2723.65	-13.5884	0
DO46953	0	61.7333	3895.86	2716.66	-14.9839	0
DO46933	0	39	3460.75	1342.44	-14.3953	0
DO47219	0	60.7333	243.49	2310.35	-11.5389	1
DO46844	0	69.9	4307.35	1590.61	-14.7666	0
DO47207	0	51.2333	331.766	4082.31	-12.2711	1
DO46913	0	59.5667	182.904	1270.39	-10.817	1
DO46862	0	54.5333	2367.15	2814.02	-14.4049	0
DO47189	1	49.4	514.031	8078.88	-13.2301	1
DO47108	1	34.2667	2840.9	2275.23	-14.4906	0
DO46832	1	0.0666667	367.375	3436.53	-12.2849	1
DO47128	0	75.4667	1440.93	2795.36	-13.8017	0
DO46905	0	7.73333	2148.95	1181.39	-13.7394	0
DO47020	1	64.1	2744.78	1106.58	-13.9934	0
DO46957	0	71.8667	2578.69	1661.53	-14.175	0
DO46853	0	70.4	542.214	3011.39	-12.6703	1
DO46850	1	3.8	328.127	5926.35	-12.4935	1
DO46988	1	37.6667	4150.4	1707.75	-14.7668	0
DO47100	0	59.1333	1163.86	3851.18	-13.7468	0
DO47084	1	2.46667	1968.55	2213.72	-14.0307	0
DO46909	0	32.7	3567.13	4559.72	-15.205	0
DO47080	0	62.1333	1530.51	3508.6	-14.0182	0
DO47159	1	46.7333	4052.3	1670.36	-14.7239	0
DO47183	1	5.8	1331.93	1078.5	-13.1047	1
DO46984	0	65.2333	1115.46	3233.39	-13.585	0
DO47008	0	54.6	1933.3	3118.65	-14.2256	0
DO47040	0	67.0667	3582.81	2864.44	-14.9163	0
DO47186	1	21.7333	2157.75	1851.75	-14.0285	0
DO46841	1	41.8	1318.35	1723.66	-13.3887	1
DO46941	0	21.8	797.86	2669.34	-13.0596	1
DO47192	1	46.4	0	399.031	-3.79038	1
DO47076	0	62.2	3258.89	1228.91	-14.2669	0
DO47156	0	64.4	1327.62	3517.06	-13.8482	0
DO47032	1	62.7333	1085.24	3024.13	-13.5095	1
DO46873	1	51.3	1357.01	1663.18	-13.401	1
DO47231	0	53.9667	1725.56	3502.34	-14.1618	0
DO47096	0	68.6667	701.178	3816.75	-13.13	1
DO47177	0	67.3667	614.638	2557.87	-12.7181	1
DO47195	0	62.7	1423.7	2360.37	-13.6803	0
DO47228	1	33.6667	1153.48	3934.7	-13.7495	0
DO47198	0	52.6667	1770.4	2477.01	-13.9737	0
DO46996	1	62	668.092	2083.15	-12.6888	1
DO47180	0	1.7	958.429	3247.62	-13.4047	1
DO47036	0	65.3	1455.87	4991.2	-14.1808	0
DO47168	0	66	1883.54	2526.45	-14.061	0
DO46925	0	70.8667	1195.3	3625.75	-13.7408	0
DO46992	0	61.4	2899.33	1373.11	-14.1959	0
DO47144	0	70.0667	1857.14	5396.7	-14.5239	0
DO46980	1	34.3	865.465	2977.56	-13.2268	1
DO46847	0	68.7333	1705.36	2241.95	-13.8655	0

## Sheet: Figure 3e-h&n
case_submitter_id	vital	os	ENSG00000133116	ENSG00000134243	R	Group
TCGA-2K-A9WE	0	7.13333	2112.58	7109.68	-14.8538	0
TCGA-2Z-A9J1	0	76.6	8237.85	7015.23	-16.4878	0
TCGA-2Z-A9J2	0	59.8333	3483.08	5461.12	-15.2903	0
TCGA-2Z-A9J3	1	59.0333	3206.29	7064.63	-15.3532	0
TCGA-2Z-A9J5	0	101.667	2153.27	7116.76	-14.8774	0
TCGA-2Z-A9J6	0	57.7	4233.89	5220.37	-15.4974	0
TCGA-2Z-A9J7	1	4.63333	2524.96	4213.7	-14.7381	0
TCGA-2Z-A9J8	0	93	711.467	8582.98	-13.6602	0
TCGA-2Z-A9J9	0	76.4667	18522.6	9452.53	-17.6545	0
TCGA-2Z-A9JD	0	35.3333	11895.5	6633.13	-16.8959	0
TCGA-2Z-A9JE	0	57.6	3178.58	6335.76	-15.2739	0
TCGA-2Z-A9JG	0	55.4	11816.1	5407.22	-16.7585	0
TCGA-2Z-A9JI	0	52.2333	5318.41	2128.74	-15.2054	0
TCGA-2Z-A9JJ	0	40.4333	194.949	16404	-12.5115	1
TCGA-2Z-A9JK	0	39.5333	2614.28	6046.15	-15.0084	0
TCGA-2Z-A9JL	0	33.5333	2110.81	6783.12	-14.823	0
TCGA-2Z-A9JM	0	31.1333	2754.93	5240.87	-14.9813	0
TCGA-2Z-A9JN	0	24.6667	772.918	19640.2	-14.2837	0
TCGA-2Z-A9JO	0	31.6333	14119.1	9053.04	-17.2995	0
TCGA-2Z-A9JP	0	29.7667	4605.66	8105.32	-15.8773	0
TCGA-2Z-A9JQ	0	25.9333	3005.86	8486.04	-15.3913	0
TCGA-2Z-A9JR	0	5.36667	3652.27	6898.14	-15.4953	0
TCGA-2Z-A9JS	1	16.4	4117.09	9921.12	-15.8698	0
TCGA-2Z-A9JT	0	22.8	1961.42	7982.23	-14.8374	0
TCGA-3Z-A93Z	0	12.8333	3676.57	3652.85	-15.1012	0
TCGA-4A-A93W	0	0.133333	3175.18	7165.46	-15.3504	0
TCGA-4A-A93X	0	13	1272.6	3969.72	-13.8737	0
TCGA-4A-A93Y	0	11.7333	3081.52	8394.75	-15.4145	0
TCGA-5P-A9JU	0	12.4333	5739.01	661.938	-14.5589	0
TCGA-5P-A9JV	0	68.1	3221.41	8633.11	-15.4858	0
TCGA-5P-A9JW	0	108.033	7888.97	10514.7	-16.6915	0
TCGA-5P-A9JY	1	50.2667	1810.53	4010.18	-14.3054	0
TCGA-5P-A9JZ	0	91.4667	5018.65	6752.98	-15.8655	0
TCGA-5P-A9K0	0	22.5667	4778.28	8729.81	-15.9687	0
TCGA-5P-A9K2	0	79.7333	476.281	5091.73	-12.8462	1
TCGA-5P-A9K3	1	15.7	4048.52	11224	-15.9276	0
TCGA-5P-A9K4	0	72.8	2638.07	5779.05	-14.9908	0
TCGA-5P-A9K6	0	63.8	7995.9	7659.35	-16.5074	0
TCGA-5P-A9K8	0	43.6333	12708.5	6114.04	-16.9241	0
TCGA-5P-A9K9	1	19.6333	1797.18	9660.83	-14.8526	0
TCGA-5P-A9KA	0	13.1667	2043.32	8757.43	-14.9454	0
TCGA-5P-A9KC	0	12.5667	6402.8	4210.37	-15.8607	0
TCGA-5P-A9KE	0	27.4667	3880.23	9185.94	-15.7496	0
TCGA-5P-A9KF	0	28.1667	1308.89	5346.6	-14.0959	0
TCGA-5P-A9KH	0	68.3667	168.75	5743.16	-11.6743	1
TCGA-6D-AA2E	0	12.0667	18624.9	8470.87	-17.5918	0
TCGA-A3-3306	0	37.3333	3649.22	1714.78	-14.614	0
TCGA-A3-3307	0	47.8667	5315.01	4104.07	-15.6197	0
TCGA-A3-3308	0	0.533333	4674.22	6131.81	-15.7186	0
TCGA-A3-3311	1	39.7	4875.15	3115.19	-15.3411	0
TCGA-A3-3313	1	24.5	37839.6	12368.3	-18.6869	0
TCGA-A3-3316	0	49.7667	3586.01	8061.67	-15.5718	0
TCGA-A3-3317	0	49.7	2334.23	6115.37	-14.8789	0
TCGA-A3-3319	0	37.6667	1886.14	12357.2	-15.0667	0
TCGA-A3-3320	0	50.2667	8919.46	5285.58	-16.4047	0
TCGA-A3-3322	0	49.2667	5583.5	3223.1	-15.5264	0
TCGA-A3-3323	0	36.8667	1952.45	6872.86	-14.7373	0
TCGA-A3-3324	0	39.5333	5810.5	5441.08	-15.9057	0
TCGA-A3-3325	1	39	4700.61	3016.32	-15.2767	0
TCGA-A3-3326	0	37.9	3992.48	3147.28	-15.1065	0
TCGA-A3-3328	0	46.1667	87.4331	4590.6	-10.7454	1
TCGA-A3-3329	0	54.1333	3625.94	3069.82	-14.9745	0
TCGA-A3-3331	0	41.9	9540.77	4325.74	-16.3592	0
TCGA-A3-3335	0	62.8667	2437.68	6269.5	-14.947	0
TCGA-A3-3343	0	31.5	5203.08	4253.86	-15.6167	0
TCGA-A3-3346	1	4.56667	263.218	1743.94	-11.4547	1
TCGA-A3-3347	1	53.6667	2134.26	5479.28	-14.7014	0
TCGA-A3-3349	0	46.1667	4930.03	6366.09	-15.8067	0
TCGA-A3-3351	0	30.3333	5670.05	8743.54	-16.1762	0
TCGA-A3-3352	1	18.7	4006.69	4401.49	-15.3229	0
TCGA-A3-3357	0	89.6	6772.34	2968.12	-15.7073	0
TCGA-A3-3358	0	43.5667	7539.62	2968.2	-15.8368	0
TCGA-A3-3359	0	83.4667	6488.77	3755.82	-15.8045	0
TCGA-A3-3362	0	51.9667	8087.22	5064.49	-16.2594	0
TCGA-A3-3363	0	10.6333	4950.44	8963.17	-16.0281	0
TCGA-A3-3365	0	29.1	3350.47	5486.3	-15.2464	0
TCGA-A3-3367	0	75.6667	3774.05	2989.9	-15.0062	0
TCGA-A3-3370	0	75.8	3483	6068.52	-15.357	0
TCGA-A3-3372	0	24.5	5537.91	6692.88	-15.9787	0
TCGA-A3-3373	0	54.0333	13298.4	5969.03	-16.9637	0
TCGA-A3-3374	0	43.8	105.137	9647.87	-11.4355	1
TCGA-A3-3376	1	56.5333	3236.55	9394.19	-15.5449	0
TCGA-A3-3378	0	21	1674.44	8711.88	-14.7019	0
TCGA-A3-3380	0	18.9	5466.05	5827.42	-15.8753	0
TCGA-A3-3382	0	19.1333	3929.43	5677.04	-15.4604	0
TCGA-A3-3383	0	28.7	930.023	3109.01	-13.3409	1
TCGA-A3-3385	0	66.4333	13449.6	2115.1	-16.3212	0
TCGA-A3-3387	0	20.5667	2199.89	5243.03	-14.71	0
TCGA-A3-A6NI	0	33.9333	3621.8	4209.68	-15.1729	0
TCGA-A3-A6NJ	0	15.6	5359.48	1898.19	-15.1422	0
TCGA-A3-A6NL	0	22.9667	4260.05	5765.77	-15.5677	0
TCGA-A3-A6NN	0	0.1	3489.59	8493.68	-15.572	0
TCGA-A3-A8CQ	0	0.1	6413.21	3713.31	-15.7832	0
TCGA-A3-A8OU	0	0	2774.19	4162.24	-14.8439	0
TCGA-A3-A8OV	0	11.3333	3147.78	1522.04	-14.3602	0
TCGA-A3-A8OW	0	10.7667	3854.4	5325.8	-15.3967	0
TCGA-A3-A8OX	0	0	3715.36	9804.99	-15.7384	0
TCGA-A4-7286	0	18.4667	12912.1	9447.24	-17.2186	0
TCGA-A4-7287	1	19.9	88.3338	8762.48	-11.1666	1
TCGA-A4-7288	0	61.9	7192.38	3836.05	-15.9421	0
TCGA-A4-7583	0	0.1	10743.2	7452.47	-16.8465	0
TCGA-A4-7584	0	21.6667	7431.96	9203.09	-16.5352	0
TCGA-A4-7585	1	35.6667	2437.53	12842.7	-15.4005	0
TCGA-A4-7732	0	19.4	5129.06	6553.66	-15.8728	0
TCGA-A4-7734	0	0.9	4225.06	11897.1	-16.0159	0
TCGA-A4-7828	0	7.93333	4147.57	15563.8	-16.1635	0
TCGA-A4-7915	0	0.233333	161.134	11115.4	-12.0366	1
TCGA-A4-7996	0	16.8667	2536.49	11238.9	-15.3641	0
TCGA-A4-7997	0	30.9	2895.3	9164.7	-15.3947	0
TCGA-A4-8098	0	29.8667	1548.68	2447.64	-13.8047	0
TCGA-A4-8310	0	26	7663.34	11205.7	-16.6968	0
TCGA-A4-8311	0	24.3	4066.39	6198.98	-15.5574	0
TCGA-A4-8312	0	23.6	317.76	14503	-13.021	1
TCGA-A4-8515	0	23.6333	6021.08	10644.9	-16.3732	0
TCGA-A4-8516	0	0.766667	7348.18	8075.9	-16.4389	0
TCGA-A4-8517	0	19.9	11674.6	10144.4	-17.142	0
TCGA-A4-8518	0	20	8515.44	10512.9	-16.7837	0
TCGA-A4-8630	0	14.5333	6502.38	7910.29	-16.2782	0
TCGA-A4-A48D	0	12.6333	3278	19163.8	-16.0112	0
TCGA-A4-A4ZT	0	17.2	7044.55	6214.79	-16.2222	0
TCGA-A4-A57E	1	8.6	7352.26	3937.64	-15.9852	0
TCGA-A4-A5DU	0	16.5333	4625.21	3984.28	-15.4332	0
TCGA-A4-A5XZ	0	15.9667	5601.69	7549.6	-16.0687	0
TCGA-A4-A5Y0	0	8.4	5702.19	6876.2	-16.031	0
TCGA-A4-A5Y1	1	13.1667	5395.05	4011.29	-15.6233	0
TCGA-A4-A6HP	0	12.6333	1464.16	8434.28	-14.5195	0
TCGA-A4-A772	0	0	4179.24	8428.63	-15.7848	0
TCGA-A4-A7UZ	0	0	1595.18	7577.67	-14.5552	0
TCGA-AK-3425	0	111.433	4358.31	4597.77	-15.4521	0
TCGA-AK-3426	1	29.5	446.937	6034.49	-12.8771	1
TCGA-AK-3427	0	119.433	1916.97	2598.84	-14.1	0
TCGA-AK-3428	0	124.267	3579.17	3250.41	-14.995	0
TCGA-AK-3429	0	110.933	8573.03	3261.65	-16.0515	0
TCGA-AK-3431	1	74.7	2282.57	9847.49	-15.1532	0
TCGA-AK-3433	0	113.633	324.823	3952.01	-12.2251	1
TCGA-AK-3434	0	69.5667	2787.87	5929.11	-15.0737	0
TCGA-AK-3436	0	111.033	4745.79	10952.8	-16.1039	0
TCGA-AK-3440	0	95.5	188.053	6522.54	-11.8849	1
TCGA-AK-3443	0	47.4333	157.069	13281.9	-12.1186	1
TCGA-AK-3445	0	79.7333	1557.18	3967.93	-14.1169	0
TCGA-AK-3447	0	40.5667	380.811	6434.05	-12.7248	1
TCGA-AK-3450	0	50.2667	7725.76	9275.24	-16.5869	0
TCGA-AK-3451	0	95.6	6294.24	4371.92	-15.8638	0
TCGA-AK-3453	0	84.3667	1444.02	1847.98	-13.5426	0
TCGA-AK-3454	0	29.1333	660.288	4469.22	-13.1574	1
TCGA-AK-3455	1	22.7667	6973.67	1702.96	-15.3913	0
TCGA-AK-3456	0	38.1	14263.3	14250	-17.5987	0
TCGA-AK-3458	0	38.9333	3972.68	2118.27	-14.8501	0
TCGA-AK-3460	0	83.6	4313.44	4569.83	-15.4357	0
TCGA-AK-3461	0	73.9	3384.8	7135.44	-15.4249	0
TCGA-AK-3465	0	12.3	1784.92	8187.9	-14.7397	0
TCGA-AL-3466	1	9.76667	1794.95	2650.78	-14.0332	0
TCGA-AL-3467	0	71.1667	999.422	12749.2	-14.3202	0
TCGA-AL-3468	1	77.7	5165.48	4295.79	-15.6142	0
TCGA-AL-3471	1	50	1932.88	5345.93	-14.5662	0
TCGA-AL-3472	0	67.6333	2288.92	7696.21	-15.0007	0
TCGA-AL-3473	0	63.5333	8037.35	2152.07	-15.7107	0
TCGA-AL-7173	0	68.6667	1864.27	5482.52	-14.5385	0
TCGA-AL-A5DJ	1	49.9333	18.1484	1533.54	-8.20496	1
TCGA-AS-3777	0	41.2667	118.097	5681.1	-11.2396	1
TCGA-AS-3778	0	1.43333	4837.52	7173.42	-15.8593	0
TCGA-AT-A5NU	0	2.23333	4060.21	7005.68	-15.6329	0
TCGA-B0-4688	1	3.36667	42.3217	7773.38	-10.2171	1
TCGA-B0-4690	1	1.43333	1406.46	4296.98	-14.0444	0
TCGA-B0-4691	1	4.63333	1438.48	2999.65	-13.8443	0
TCGA-B0-4693	1	2.56667	7387.08	4466.58	-16.0706	0
TCGA-B0-4694	1	3.53333	2609.29	6278.06	-15.0299	0
TCGA-B0-4696	1	28.8667	69.7717	9526.9	-10.9383	1
TCGA-B0-4697	1	19.2667	166.965	2607.44	-11.1622	1
TCGA-B0-4698	1	1.4	39.6118	777.381	-8.68321	1
TCGA-B0-4699	1	3.66667	70.9528	4133.6	-10.4301	1
TCGA-B0-4700	1	66	1486.32	6126.55	-14.3354	0
TCGA-B0-4701	1	7.93333	2782.77	2874.9	-14.6136	0
TCGA-B0-4703	1	6.06667	1813.88	5952.78	-14.5575	0
TCGA-B0-4706	1	2.16667	1356.62	4941.93	-14.0894	0
TCGA-B0-4707	1	20	601.931	2315.12	-12.6299	1
TCGA-B0-4710	0	58.5	2086.3	4424.22	-14.5387	0
TCGA-B0-4712	1	44.5667	2242.33	9730.05	-15.1242	0
TCGA-B0-4713	1	6.73333	2471.44	2319.61	-14.3347	0
TCGA-B0-4714	1	3.3	2216.35	3330.48	-14.432	0
TCGA-B0-4718	0	59.2667	1554.77	4537.97	-14.1999	0
TCGA-B0-4810	1	15.9333	1617.22	5761.78	-14.3984	0
TCGA-B0-4811	1	47.2333	1888.35	3678.58	-14.3016	0
TCGA-B0-4813	1	0.6	102.899	8814.52	-11.3527	1
TCGA-B0-4814	1	5.6	6088.84	3548.64	-15.6918	0
TCGA-B0-4815	1	52.9333	479.855	2285.78	-12.3487	1
TCGA-B0-4816	1	45.7	3011.22	6105.72	-15.1852	0
TCGA-B0-4817	1	33.9667	1208.74	7042.44	-14.1742	0
TCGA-B0-4818	1	17	5287.71	3798.44	-15.5646	0
TCGA-B0-4819	1	6.1	1088.23	4267.42	-13.7306	0
TCGA-B0-4821	1	41	263.642	2213.86	-11.6075	1
TCGA-B0-4822	1	37.0333	520.77	4917.34	-12.9318	1
TCGA-B0-4823	1	15.1333	4350.48	8599.3	-15.8459	0
TCGA-B0-4824	1	55.2333	4362.63	1962.47	-14.9148	0
TCGA-B0-4827	1	29.5	826.525	5906.71	-13.6045	0
TCGA-B0-4828	1	10.2333	2586.41	1639.62	-14.1702	0
TCGA-B0-4833	1	79.5333	3733.28	3033.97	-15.0023	0
TCGA-B0-4834	1	69.6667	1585.2	6959.54	-14.4938	0
TCGA-B0-4836	1	41.2667	2354.2	7177.19	-14.9905	0
TCGA-B0-4837	1	45.9333	375.092	5226.28	-12.5751	1
TCGA-B0-4838	1	27.8	7542.34	4076.4	-16.0379	0
TCGA-B0-4839	1	54.6333	6119.24	7220.53	-16.1472	0
TCGA-B0-4841	1	6.8	2191.35	6264.46	-14.8179	0
TCGA-B0-4842	1	57.4667	4615.95	4316.49	-15.4815	0
TCGA-B0-4843	1	10.6667	733.27	7310.09	-13.595	0
TCGA-B0-4844	1	10.4333	923.425	6816.67	-13.8288	0
TCGA-B0-4845	1	66.2	2473.09	5523.53	-14.8843	0
TCGA-B0-4846	1	40	7606.58	3748.44	-15.9951	0
TCGA-B0-4847	1	26.4333	2015.45	1611.84	-13.8584	0
TCGA-B0-4848	1	29.4333	4299.64	6561.59	-15.6607	0
TCGA-B0-4849	1	2.3	2530.9	5242.83	-14.8791	0
TCGA-B0-4852	1	37.3667	5488.83	3984.52	-15.6399	0
TCGA-B0-4945	1	71.5	3256.53	6648.39	-15.3336	0
TCGA-B0-5075	1	21.2333	7040.11	4208.94	-15.975	0
TCGA-B0-5077	1	43.9	3931.19	5850.7	-15.48	0
TCGA-B0-5080	1	11.4	2528.35	6351.99	-14.9993	0
TCGA-B0-5081	1	12.0667	1829.01	5926.58	-14.5648	0
TCGA-B0-5083	1	34.8333	346.772	10512.8	-12.9226	1
TCGA-B0-5084	1	7.4	4748.06	4137.36	-15.4887	0
TCGA-B0-5085	1	25.6667	2362.11	1931.24	-14.1643	0
TCGA-B0-5088	1	18.7667	2802.25	5157.79	-14.9917	0
TCGA-B0-5092	1	15.3	2554.08	3518.4	-14.6379	0
TCGA-B0-5094	1	11.1	1947.37	6910.75	-14.7376	0
TCGA-B0-5095	1	8.16667	826.408	7765.31	-13.7774	0
TCGA-B0-5096	1	2.26667	203.757	3800.71	-11.6396	1
TCGA-B0-5097	0	22.1667	919.002	7271.44	-13.8639	0
TCGA-B0-5098	1	52.8	121.96	3149.6	-10.9051	1
TCGA-B0-5099	1	16.1667	2861.53	7506.97	-15.2544	0
TCGA-B0-5100	1	63.7667	1697.4	11843.4	-14.9126	0
TCGA-B0-5102	1	92.1333	13798	4326.11	-16.8046	0
TCGA-B0-5104	1	0	7273.58	2908.42	-15.7806	0
TCGA-B0-5106	1	53.2667	2284.05	9047.04	-15.1004	0
TCGA-B0-5107	1	30.9	6847.11	851.184	-14.9309	0
TCGA-B0-5108	0	59.4	1449.17	8114.46	-14.4826	0
TCGA-B0-5109	1	19.5667	1274.69	5857.3	-14.1217	0
TCGA-B0-5110	0	66.9667	5925.74	5487.48	-15.9348	0
TCGA-B0-5113	0	39.1667	3579.57	5292.92	-15.3035	0
TCGA-B0-5115	0	53.4667	2548.09	4868.07	-14.8404	0
TCGA-B0-5116	0	42.4667	3364.51	5714.83	-15.2773	0
TCGA-B0-5117	0	53.6	238.26	6029.34	-12.1195	1
TCGA-B0-5119	0	51.7333	5173.7	3568.81	-15.4988	0
TCGA-B0-5120	0	38.9667	3010.87	5976.49	-15.1716	0
TCGA-B0-5121	0	49.5	2396.57	6155.92	-14.9149	0
TCGA-B0-5399	0	47.0333	2910.9	3036.78	-14.7026	0
TCGA-B0-5400	0	57.7667	524.867	11397.3	-13.4729	1
TCGA-B0-5402	0	43	8261.33	5792.3	-16.37	0
TCGA-B0-5690	0	113.067	4391.51	9100.66	-15.8931	0
TCGA-B0-5691	0	114.367	9927.22	11172.7	-17.0073	0
TCGA-B0-5692	0	131.467	4830.02	2618.39	-15.22	0
TCGA-B0-5693	0	135.8	5595.41	4736.19	-15.7724	0
TCGA-B0-5694	1	16	4162.58	5357.65	-15.4933	0
TCGA-B0-5695	0	71.6667	7864.44	5407.74	-16.2672	0
TCGA-B0-5696	0	86.9667	4181.53	5647.31	-15.5321	0
TCGA-B0-5697	0	87.6667	3283.37	8923.11	-15.5296	0
TCGA-B0-5698	0	121.033	5030.71	3834.24	-15.5104	0
TCGA-B0-5699	0	128.033	8674.98	3270.41	-16.0675	0
TCGA-B0-5700	0	59.6667	3616.67	3247.79	-15.0071	0
TCGA-B0-5701	0	82.0333	7863.46	13490.4	-16.8453	0
TCGA-B0-5702	0	72.4	1004.35	5310.69	-13.7722	0
TCGA-B0-5703	0	74.8667	7387.07	5236.22	-16.1712	0
TCGA-B0-5705	0	151.233	14148.4	3591.14	-16.7171	0
TCGA-B0-5706	0	106.833	1461.02	8874.21	-14.5491	0
TCGA-B0-5707	0	124.8	2717.95	8455.07	-15.2675	0
TCGA-B0-5709	0	132.467	11488.6	6070.67	-16.7978	0
TCGA-B0-5710	0	81	4576.3	12927.8	-16.1649	0
TCGA-B0-5711	0	132.967	4872.56	8360.14	-15.9649	0
TCGA-B0-5712	0	90.7333	3699.48	1720.03	-14.6325	0
TCGA-B0-5713	0	92.7333	6772.98	4614.58	-15.9865	0
TCGA-B0-5812	0	127.8	4681.17	7617.32	-15.8576	0
TCGA-B1-5398	0	41.7	6874.66	16305.1	-16.8029	0
TCGA-B1-7332	0	38.0333	6876.04	8483.93	-16.3899	0
TCGA-B1-A47M	0	21.9667	1300.31	4783.28	-14.0176	0
TCGA-B1-A47N	0	37	1146.11	6241.06	-14.0336	0
TCGA-B1-A47O	0	28.0667	544.544	5153.83	-13.0153	1
TCGA-B1-A654	0	20.5333	1489.31	8050.91	-14.5106	0
TCGA-B1-A655	0	17	44945.4	11518.3	-18.8496	0
TCGA-B1-A656	0	20.6	5642.16	5239.85	-15.8464	0
TCGA-B1-A657	0	21.3667	3737.96	6901.28	-15.5236	0
TCGA-B2-3923	0	33.0667	670.002	10255.1	-13.7004	0
TCGA-B2-3924	0	36.4	5779.21	2664.86	-15.4477	0
TCGA-B2-4098	1	1.7	3399.88	6857.01	-15.4051	0
TCGA-B2-4099	0	32.4	4438.52	2419.54	-15.0681	0
TCGA-B2-4101	0	21.6	2999.89	5371.73	-15.0997	0
TCGA-B2-4102	0	31.7333	5711.7	8952.51	-16.2	0
TCGA-B2-5633	0	32.1	5613.3	9717.7	-16.2309	0
TCGA-B2-5635	0	25.1667	6073.52	7229.54	-16.1389	0
TCGA-B2-5636	0	30.6333	14085.7	16856.6	-17.6898	0
TCGA-B2-5639	1	33.4333	12833.5	9037.71	-17.1831	0
TCGA-B2-5641	0	21.8667	4985.24	7961.39	-15.9615	0
TCGA-B2-A4SR	0	16.9	2897.24	11154.8	-15.5199	0
TCGA-B3-3925	0	34.3	5757.85	9016.38	-16.2142	0
TCGA-B3-3926	0	29.4333	14401	9701.62	-17.3671	0
TCGA-B3-4103	0	31	4140.47	8324.93	-15.7657	0
TCGA-B3-4104	0	34.9667	88.7556	6451.85	-10.9786	1
TCGA-B3-8121	0	12.6333	7296.93	7561.63	-16.3888	0
TCGA-B3-A6W5	0	10.3	4678.34	6719.46	-15.7776	0
TCGA-B4-5377	0	12.1667	14017.3	2777.46	-16.5434	0
TCGA-B4-5378	0	5.83333	20273.5	12267.2	-17.9284	0
TCGA-B4-5832	0	5.16667	4059.51	9283.73	-15.8108	0
TCGA-B4-5834	0	1.26667	5238.47	8942.85	-16.0949	0
TCGA-B4-5835	0	0.533333	5299.86	1865.48	-15.1177	0
TCGA-B4-5836	0	4.7	6653.43	5215.86	-16.0425	0
TCGA-B4-5838	0	5.53333	15198.7	8366.82	-17.3386	0
TCGA-B4-5843	0	0.366667	7022.59	10439.2	-16.5465	0
TCGA-B4-5844	0	0.233333	6125.51	12905.9	-16.5157	0
TCGA-B8-4143	1	23.6333	125.468	2771.53	-10.8582	1
TCGA-B8-4146	0	17.0333	21398.3	8235.06	-17.7415	0
TCGA-B8-4148	0	50.6667	5361.51	3546.8	-15.538	0
TCGA-B8-4151	0	43.3	12479.1	2401.28	-16.3111	0
TCGA-B8-4153	0	25.4	2904.3	4546.82	-14.9551	0
TCGA-B8-4154	0	46	7130.37	2390.46	-15.6326	0
TCGA-B8-4619	0	17.4333	1380.9	6837.56	-14.3161	0
TCGA-B8-4620	0	25.9	1421.53	4453.49	-14.0799	0
TCGA-B8-4621	0	26.2667	15958.8	16877	-17.8413	0
TCGA-B8-4622	0	50.8333	5324.86	6249.91	-15.888	0
TCGA-B8-5158	0	40.6	3597.89	17245.3	-16.0569	0
TCGA-B8-5159	0	24.0667	10463	4335.47	-16.472	0
TCGA-B8-5162	0	1.2	1302.8	6817.05	-14.244	0
TCGA-B8-5163	0	27.4	1391.58	10036	-14.5682	0
TCGA-B8-5164	0	0.866667	20043.9	12879.1	-17.9454	0
TCGA-B8-5165	0	24.5667	9424.75	9421.09	-16.8368	0
TCGA-B8-5545	0	50.8333	3691.45	14456.1	-15.9762	0
TCGA-B8-5546	0	16.8333	9101.57	9598.52	-16.8064	0
TCGA-B8-5549	0	6.46667	4980.99	11674.2	-16.2026	0
TCGA-B8-5550	0	49.2	9749.92	8829.1	-16.8367	0
TCGA-B8-5551	0	0.533333	917.818	2421.78	-13.167	1
TCGA-B8-5552	0	34.8667	3932.53	10273.2	-15.8365	0
TCGA-B8-5553	0	14.5	10124	14801.5	-17.2089	0
TCGA-B8-A54D	0	27.6667	3018.46	5297.62	-15.0983	0
TCGA-B8-A54E	0	30.3	1096.34	14201.8	-14.5001	0
TCGA-B8-A54F	0	17.3	1929.76	5880.62	-14.6245	0
TCGA-B8-A54G	0	1.76667	2278.55	2185.5	-14.199	0
TCGA-B8-A54H	0	8.53333	5426.65	3700.49	-15.5794	0
TCGA-B8-A54I	0	5	2013.44	6503.88	-14.7395	0
TCGA-B8-A54J	0	17.6	3790.29	4190.31	-15.2248	0
TCGA-B8-A54K	0	15.6333	28072.4	10292.3	-18.2103	0
TCGA-B8-A7U6	0	16.5	1572.59	3794.39	-14.1005	0
TCGA-B8-A8YJ	0	14.3667	1870.06	12484.9	-15.0628	0
TCGA-B9-4113	1	51.2	4601.57	6890.43	-15.7735	0
TCGA-B9-4115	0	26.7667	2278.51	6688.32	-14.9064	0
TCGA-B9-4116	0	20.9	3335.15	5042.23	-15.1875	0
TCGA-B9-4117	0	0.466667	7729.01	10711.6	-16.6785	0
TCGA-B9-4617	0	1.16667	10230.4	6093.6	-16.6602	0
TCGA-B9-5155	0	22.1667	4987.11	11293.1	-16.1831	0
TCGA-B9-5156	0	44.6	11998.6	10881.2	-17.2194	0
TCGA-B9-7268	0	22.3667	10866.6	10604.6	-17.0835	0
TCGA-B9-A44B	0	12.0333	793.968	2452.82	-13.0002	1
TCGA-B9-A5W7	0	19.5	7736.42	7208.36	-16.4291	0
TCGA-B9-A5W8	0	17.4667	6228.75	6286.62	-16.081	0
TCGA-B9-A5W9	0	0.166667	2278.8	6369.79	-14.8757	0
TCGA-B9-A69E	0	15.0667	9061.34	8620.15	-16.7331	0
TCGA-B9-A8YH	0	17.7333	4397.64	7328.21	-15.7578	0
TCGA-B9-A8YI	0	12.4667	4083.61	12698	-16.0161	0
TCGA-BP-4158	0	112.567	4866.3	4737.1	-15.604	0
TCGA-BP-4159	1	86.7	3675.27	7226.5	-15.5323	0
TCGA-BP-4160	0	96.0333	8089.05	4248.28	-16.1485	0
TCGA-BP-4161	0	91.5333	4178.09	4158.46	-15.3376	0
TCGA-BP-4162	0	102.467	11959.7	3459.55	-16.4907	0
TCGA-BP-4163	0	94.6333	4328.19	4175.42	-15.3827	0
TCGA-BP-4164	1	33.0667	14249.9	3346.99	-16.6812	0
TCGA-BP-4165	0	101.233	4226.38	4348.87	-15.3798	0
TCGA-BP-4166	0	0.433333	4411.59	11765.7	-16.0611	0
TCGA-BP-4167	0	90.6	575.867	8861.2	-13.4255	1
TCGA-BP-4169	1	23.3667	1402.77	6393.05	-14.2926	0
TCGA-BP-4170	1	78.1	7103.5	4159.88	-15.9784	0
TCGA-BP-4173	0	63.1	4075.84	4903.93	-15.412	0
TCGA-BP-4174	0	62.6333	5130	3012.55	-15.3814	0
TCGA-BP-4176	0	65.1667	5171.01	4986.93	-15.7098	0
TCGA-BP-4177	0	55.6667	25752.3	12397.3	-18.2238	0
TCGA-BP-4325	0	98.8	13986.5	1899.06	-16.3004	0
TCGA-BP-4326	1	54.1667	1113.12	7849.73	-14.1434	0
TCGA-BP-4327	1	3.63333	6565.03	3793.21	-15.8249	0
TCGA-BP-4329	1	28.1667	3792.45	5591.55	-15.408	0
TCGA-BP-4330	0	62.9333	10101.3	4686.79	-16.4788	0
TCGA-BP-4331	1	81.8	5019.78	5651.79	-15.7532	0
TCGA-BP-4332	0	37.7667	4202.4	7037.62	-15.6773	0
TCGA-BP-4334	1	21.5	103.332	3403.35	-10.7558	1
TCGA-BP-4335	1	15.8333	3430.09	4518.16	-15.152	0
TCGA-BP-4337	1	0.0666667	1931.05	4525.05	-14.4596	0
TCGA-BP-4338	0	95.3	492.328	2508.31	-12.4384	1
TCGA-BP-4340	1	18.7333	10965	1974.49	-16.0312	0
TCGA-BP-4341	1	52.9667	4313.23	3490.53	-15.2653	0
TCGA-BP-4342	1	75.2	187.753	4233.71	-11.6096	1
TCGA-BP-4343	1	63.7333	3824.82	8048.06	-15.6486	0
TCGA-BP-4344	0	55.5333	2826.68	7717.33	-15.2571	0
TCGA-BP-4345	0	50.5333	974.616	13043.3	-14.3044	0
TCGA-BP-4346	1	49.7667	5629.47	3349.56	-15.5606	0
TCGA-BP-4347	0	45.5667	7568.65	9187.3	-16.5561	0
TCGA-BP-4349	0	12.4	6781.13	6516.94	-16.2063	0
TCGA-BP-4351	0	32.3333	2205.06	7874.97	-14.9702	0
TCGA-BP-4352	1	11.4667	698.322	945.05	-12.2425	1
TCGA-BP-4353	1	12.5	5302.03	10096.4	-16.1862	0
TCGA-BP-4354	1	34.4667	244.492	3239.52	-11.7576	1
TCGA-BP-4355	1	31.7667	3092.63	7476.38	-15.3455	0
TCGA-BP-4756	0	12.4667	5579.67	12523.7	-16.3841	0
TCGA-BP-4758	0	73.6	5212.81	5110.46	-15.735	0
TCGA-BP-4759	0	79.0667	4044.97	6717.89	-15.6019	0
TCGA-BP-4760	0	78.7	15792.2	16217.2	-17.8034	0
TCGA-BP-4761	0	6.06667	114.904	4951.18	-11.1198	1
TCGA-BP-4762	1	44.7667	5420.16	7658.82	-16.038	0
TCGA-BP-4763	1	42.3333	4609.01	7060.84	-15.7909	0
TCGA-BP-4765	0	72.8	2115.55	5310.1	-14.6709	0
TCGA-BP-4766	0	48.7333	11866.7	4465.04	-16.6426	0
TCGA-BP-4768	0	13.3333	6519.78	2503.62	-15.5538	0
TCGA-BP-4769	0	62.5333	5313.23	17657.1	-16.5423	0
TCGA-BP-4770	1	10.9667	78.6166	2931.99	-10.3351	1
TCGA-BP-4771	1	5.4	4358.56	4312.98	-15.4117	0
TCGA-BP-4774	0	62.8333	3721.33	4655.97	-15.2693	0
TCGA-BP-4775	0	61.4333	8128.41	3830.52	-16.0889	0
TCGA-BP-4776	0	13.7	1768.6	5680.57	-14.4974	0
TCGA-BP-4777	0	57.7	7185.82	7025.73	-16.3238	0
TCGA-BP-4781	0	69.3333	4830.81	7447.57	-15.8814	0
TCGA-BP-4782	0	11.8	4576.86	12952.9	-16.1663	0
TCGA-BP-4784	0	61.8	5401.4	14650.7	-16.4441	0
TCGA-BP-4787	1	16	2665	8434.59	-15.2422	0
TCGA-BP-4789	0	49.6333	3578.22	8066	-15.5696	0
TCGA-BP-4790	1	37.0333	3426.52	10643.6	-15.6927	0
TCGA-BP-4795	0	20.6667	7918.21	16027.9	-16.9627	0
TCGA-BP-4797	0	36.9	5741.34	8919.3	-16.2039	0
TCGA-BP-4798	1	11.1333	2394.48	4524.76	-14.7191	0
TCGA-BP-4799	1	37.7667	571.178	7774.81	-13.3329	1
TCGA-BP-4801	0	37.4667	4969.99	7001.93	-15.8766	0
TCGA-BP-4803	0	6.8	4145.47	8360.32	-15.7698	0
TCGA-BP-4804	0	48.6333	1687.4	7942.45	-14.6527	0
TCGA-BP-4807	0	7.03333	8454.23	11007.4	-16.804	0
TCGA-BP-4959	0	88.6667	7440.1	6738.64	-16.3394	0
TCGA-BP-4960	0	72.4	759.024	7349.7	-13.64	0
TCGA-BP-4961	0	64.5	3771.78	10780.5	-15.8166	0
TCGA-BP-4962	0	59.5	5714.57	7502.96	-16.0888	0
TCGA-BP-4963	0	61.1333	6614.67	5798.18	-16.1024	0
TCGA-BP-4964	0	62.0667	4273.26	4880.35	-15.466	0
TCGA-BP-4965	0	62.3667	8120.21	11287.1	-16.7712	0
TCGA-BP-4967	0	6.83333	5347.23	11619.6	-16.2853	0
TCGA-BP-4968	0	58.2	5117.2	6168.71	-15.8317	0
TCGA-BP-4969	0	59.8	7810.93	2886.72	-15.8619	0
TCGA-BP-4970	0	14.4333	5960.83	12226.4	-16.4486	0
TCGA-BP-4971	0	49.5667	660.01	10039.9	-13.6688	0
TCGA-BP-4972	0	50.0667	5628.51	10680.4	-16.2939	0
TCGA-BP-4973	0	46.1333	6143.98	5197.84	-15.9441	0
TCGA-BP-4974	1	7.03333	2188.38	7933.28	-14.9657	0
TCGA-BP-4975	0	47.7667	5345.59	4788.17	-15.7242	0
TCGA-BP-4976	0	54.4	14055.7	10313.7	-17.3765	0
TCGA-BP-4977	0	15.1333	4198.46	6820.9	-15.6564	0
TCGA-BP-4981	1	36.5667	1843.15	2781.56	-14.0956	0
TCGA-BP-4982	0	33.8	5123.34	7099.52	-15.9221	0
TCGA-BP-4983	0	47.1	252.99	1549.94	-11.3325	1
TCGA-BP-4985	1	31.7333	310.801	7132.63	-12.5454	1
TCGA-BP-4986	0	26.1667	4676.63	8334.78	-15.9134	0
TCGA-BP-4987	0	37.4667	6683.94	4830.4	-15.9994	0
TCGA-BP-4989	0	3.93333	2309.25	4742.6	-14.7051	0
TCGA-BP-4991	0	47.1	3538.69	10663	-15.7327	0
TCGA-BP-4992	0	16.7	1705.03	2910.22	-14.0302	0
TCGA-BP-4993	0	5.9	3926.41	8093.24	-15.6838	0
TCGA-BP-4994	0	43.6	2851.65	7713.16	-15.2673	0
TCGA-BP-4995	0	45.7	3857.7	6887.51	-15.5604	0
TCGA-BP-4998	0	31.0667	2583.23	10788.9	-15.3603	0
TCGA-BP-4999	0	42.2	3306.77	8206.07	-15.4852	0
TCGA-BP-5000	0	18.7667	3129.83	9208.01	-15.4917	0
TCGA-BP-5001	0	39.2333	9390.64	4438.53	-16.3563	0
TCGA-BP-5004	0	37.5333	5029.68	13572.6	-16.3097	0
TCGA-BP-5006	0	28	4092.63	3985.51	-15.2858	0
TCGA-BP-5007	0	38	5007.73	7431.3	-15.9234	0
TCGA-BP-5008	0	35.7	2340.56	8942.55	-15.1225	0
TCGA-BP-5009	1	36.4	4076.09	8666.99	-15.7722	0
TCGA-BP-5010	1	29.2667	849.804	7693.74	-13.8052	0
TCGA-BP-5168	1	48.7667	4508.53	5327.44	-15.5861	0
TCGA-BP-5169	0	6.43333	446.475	1720.53	-12.0822	1
TCGA-BP-5170	0	80.4	2648.57	6654.19	-15.0848	0
TCGA-BP-5173	1	2.06667	15564	6628.29	-17.2199	0
TCGA-BP-5174	0	75.2333	8125.42	3656.24	-16.059	0
TCGA-BP-5175	0	31.0667	1334.91	5476.39	-14.1348	0
TCGA-BP-5176	1	53	6010.12	4035.1	-15.7574	0
TCGA-BP-5177	0	9.76667	3019.43	10709.2	-15.5439	0
TCGA-BP-5178	1	63.7333	526.22	5035.79	-12.9594	1
TCGA-BP-5180	0	75.4333	5202.52	6389.53	-15.8739	0
TCGA-BP-5181	0	49.8333	7810.87	6255.38	-16.351	0
TCGA-BP-5182	0	38.8333	6720.07	6778.98	-16.2203	0
TCGA-BP-5183	0	43.0333	4627.02	1919.63	-14.9719	0
TCGA-BP-5184	0	37.7667	3893.86	3709.64	-15.1803	0
TCGA-BP-5185	0	37.7333	1647.27	2808.65	-13.9662	0
TCGA-BP-5186	0	23.1	10873	3164.55	-16.3193	0
TCGA-BP-5187	0	13.5333	2287.79	5599.02	-14.7989	0
TCGA-BP-5189	1	27.4	3985.01	9740.7	-15.8188	0
TCGA-BP-5190	0	33.7	2788.99	7170.76	-15.1944	0
TCGA-BP-5191	0	32.2333	868.076	6580.89	-13.732	0
TCGA-BP-5192	0	23.8	8312.38	5622.14	-16.3586	0
TCGA-BP-5194	0	13.6	4120.5	6394.95	-15.593	0
TCGA-BP-5195	0	24.9667	2741.67	9131.03	-15.3266	0
TCGA-BP-5196	0	33.9333	1561.55	3644.49	-14.0665	0
TCGA-BP-5198	0	20.1	1838.22	7250.54	-14.6983	0
TCGA-BP-5199	0	45.1667	885.148	7293.39	-13.8205	0
TCGA-BP-5200	0	35.4333	6365.66	6201.87	-16.0986	0
TCGA-BP-5201	0	31.7	4684.31	2919.08	-15.2518	0
TCGA-BP-5202	0	0.966667	3002.39	3407.41	-14.8128	0
TCGA-BQ-5875	0	87.9667	4618.63	4496.87	-15.508	0
TCGA-BQ-5876	0	19.5333	9236.49	1331.18	-15.5748	0
TCGA-BQ-5877	1	9	6029.84	15504.8	-16.6128	0
TCGA-BQ-5878	0	64.6	2132.02	10337.2	-15.1016	0
TCGA-BQ-5879	1	23.2333	121.381	10947	-11.6874	1
TCGA-BQ-5880	1	43.8	2469.79	9096.24	-15.1982	0
TCGA-BQ-5881	0	48.4667	4138.01	12170.2	-16.0052	0
TCGA-BQ-5882	1	21.9333	6171.84	5872.45	-16.0268	0
TCGA-BQ-5883	0	41.4	532.809	18289.6	-13.7902	0
TCGA-BQ-5884	0	26.4	36534.2	23094.3	-19.0396	0
TCGA-BQ-5885	0	30.7	2177.28	6081.21	-14.7914	0
TCGA-BQ-5886	0	26.4	3424.38	9521.33	-15.6214	0
TCGA-BQ-5887	0	25.7	9496.48	15535.6	-17.1623	0
TCGA-BQ-5888	0	13.4333	617.141	7847.19	-13.432	1
TCGA-BQ-5889	1	10.9667	1424.08	7700.21	-14.4284	0
TCGA-BQ-5890	0	7.76667	3247.73	6181.56	-15.2843	0
TCGA-BQ-5891	0	0.966667	9268.12	7744.29	-16.6926	0
TCGA-BQ-5892	0	12.1333	11261.5	3302.69	-16.3887	0
TCGA-BQ-5893	1	8.03333	169.856	7615.65	-11.8607	1
TCGA-BQ-5894	0	2.8	156.269	7296.69	-11.7336	1
TCGA-BQ-7044	0	125.333	10940	5724.1	-16.7016	0
TCGA-BQ-7045	1	48.9333	4314.61	9143.99	-15.8748	0
TCGA-BQ-7046	0	98.2667	9419.39	9256.1	-16.8249	0
TCGA-BQ-7048	0	94.6333	17969.7	5582.86	-17.2848	0
TCGA-BQ-7049	1	45.4667	1565.28	11899.1	-14.8178	0
TCGA-BQ-7050	0	62.1333	8572.35	9868.77	-16.7517	0
TCGA-BQ-7051	0	51.1	2805.92	7864.2	-15.2601	0
TCGA-BQ-7053	0	50.5333	9214.23	11566.8	-16.9393	0
TCGA-BQ-7055	0	26.6333	470.768	7355.75	-13.0649	1
TCGA-BQ-7056	0	20.4	5039.46	9811.72	-16.1068	0
TCGA-BQ-7058	1	11.4333	6157.51	5130.71	-15.9386	0
TCGA-BQ-7059	0	7.73333	6748.24	15233.3	-16.7375	0
TCGA-BQ-7060	0	7.13333	11870.1	16993.4	-17.4884	0
TCGA-BQ-7061	0	7.26667	15126.1	2726.51	-16.6236	0
TCGA-BQ-7062	0	3.86667	3781.3	7992.29	-15.6304	0
TCGA-CJ-4634	0	116.6	6704.15	4076.1	-15.8957	0
TCGA-CJ-4635	0	47.2	6531.48	5804.34	-16.0878	0
TCGA-CJ-4636	0	64.1333	5148.67	5364.41	-15.7507	0
TCGA-CJ-4637	1	74.2333	2343.28	2042	-14.1899	0
TCGA-CJ-4638	1	14.3667	3489.78	1808.41	-14.5937	0
TCGA-CJ-4639	0	107.633	7364.97	4236.67	-16.0336	0
TCGA-CJ-4640	0	116	10029.9	7367.57	-16.7564	0
TCGA-CJ-4641	1	55.3667	6273.4	3833.39	-15.7767	0
TCGA-CJ-4642	0	106.833	626.687	4744.91	-13.1323	1
TCGA-CJ-4643	0	59.7667	6219.52	6116.55	-16.0618	0
TCGA-CJ-4644	1	11.2	10629.2	6549.96	-16.752	0
TCGA-CJ-4868	1	21.5333	1580.15	6910.59	-14.4855	0
TCGA-CJ-4869	0	85.1333	5596.05	4989.78	-15.8055	0
TCGA-CJ-4870	0	49.9333	5388.57	6207.12	-15.898	0
TCGA-CJ-4871	0	80.7667	5024.73	11527.7	-16.2052	0
TCGA-CJ-4872	0	47.8333	2192.63	6119.87	-14.8038	0
TCGA-CJ-4873	0	59.2	1873.2	3016.26	-14.1664	0
TCGA-CJ-4874	0	76.1	7621.46	4897.16	-16.1666	0
TCGA-CJ-4875	1	118.467	4293.06	3199.1	-15.2045	0
TCGA-CJ-4876	0	65.1667	5442.79	3581.03	-15.5622	0
TCGA-CJ-4878	0	72.8667	4649.21	2594.72	-15.1682	0
TCGA-CJ-4881	0	67.1333	1100.73	8408.53	-14.1734	0
TCGA-CJ-4882	0	62.7667	843.242	5077.47	-13.533	1
TCGA-CJ-4884	0	58.6333	18140.5	4874.12	-17.2104	0
TCGA-CJ-4885	0	115.033	9435	4717.5	-16.4006	0
TCGA-CJ-4886	0	65.0667	6595.58	6425.87	-16.1639	0
TCGA-CJ-4887	1	31.0667	4462.04	3303.13	-15.2713	0
TCGA-CJ-4888	1	52.2333	2234.94	4508.2	-14.6336	0
TCGA-CJ-4889	0	64.8667	3497.42	7481.04	-15.4944	0
TCGA-CJ-4890	0	117.3	727.674	8798.84	-13.703	0
TCGA-CJ-4891	1	27.3	241.021	3618.49	-11.8104	1
TCGA-CJ-4892	0	50.7	7221.67	4079.89	-15.986	0
TCGA-CJ-4893	0	25	14499.3	4947.88	-16.9494	0
TCGA-CJ-4894	1	28.0333	7058.27	6316.68	-16.2349	0
TCGA-CJ-4895	1	40	2629.18	3218.31	-14.6165	0
TCGA-CJ-4897	0	111.367	18948.8	7365.92	-17.5242	0
TCGA-CJ-4899	0	50.9333	3066.85	9480.96	-15.4857	0
TCGA-CJ-4900	1	57.1333	2459.27	3342.31	-14.5598	0
TCGA-CJ-4901	0	48.3333	1166.14	4519.02	-13.8503	0
TCGA-CJ-4902	0	50.6667	1903.78	8795.61	-14.8628	0
TCGA-CJ-4903	0	52	4034.75	3289.16	-15.1471	0
TCGA-CJ-4904	0	110.067	7335.81	8334.83	-16.4568	0
TCGA-CJ-4905	0	49.8667	6768.31	9229.05	-16.4241	0
TCGA-CJ-4907	0	49.9667	7878.61	11239.2	-16.7321	0
TCGA-CJ-4908	0	51.0333	3105.42	6457.99	-15.2579	0
TCGA-CJ-4912	0	55.2333	4633	3632.02	-15.3767	0
TCGA-CJ-4916	0	45.7667	3064.85	2823.77	-14.7188	0
TCGA-CJ-4918	1	3.1	1873.72	11599.2	-15.0186	0
TCGA-CJ-4920	1	4.63333	2828.53	5828.24	-15.0803	0
TCGA-CJ-5671	0	132.9	1721.11	6962.61	-14.5933	0
TCGA-CJ-5672	1	65.7333	6035.47	7651.61	-16.1672	0
TCGA-CJ-5675	0	131.2	7206.01	2058.37	-15.5507	0
TCGA-CJ-5676	0	135.567	2075.99	6600.88	-14.7857	0
TCGA-CJ-5677	1	26.0667	4620.64	4473.77	-15.5053	0
TCGA-CJ-5678	1	19.1333	6374.65	2871.87	-15.6134	0
TCGA-CJ-5679	1	22.6333	1656.43	6678.08	-14.5207	0
TCGA-CJ-5680	1	25.6	14570.6	6639.12	-17.1413	0
TCGA-CJ-5681	1	18.4	7441.71	14670.9	-16.8318	0
TCGA-CJ-5682	0	124.533	6389.36	6762.56	-16.1578	0
TCGA-CJ-5683	0	62.9667	5171.36	4716.23	-15.6746	0
TCGA-CJ-5684	0	74.3667	4411.2	6028.35	-15.638	0
TCGA-CJ-5686	0	67.9333	7334.17	7762.81	-16.4116	0
TCGA-CJ-5689	1	0	3756.74	8361.73	-15.6511	0
TCGA-CJ-6027	1	120.5	574.809	3340.91	-12.8063	1
TCGA-CJ-6028	1	54.1667	3791.9	12365.3	-15.9098	0
TCGA-CJ-6030	1	76.6333	3477.16	6123.23	-15.3607	0
TCGA-CJ-6031	0	63.5333	2789.2	9447.03	-15.3689	0
TCGA-CJ-6032	0	121.3	14442.5	4960.55	-16.9463	0
TCGA-CJ-6033	1	7.46667	1702.82	7608.89	-14.6365	0
TCGA-CW-5580	1	65.4667	2727.55	5728.48	-15.0255	0
TCGA-CW-5581	0	93.3	5865.37	5996.11	-15.9785	0
TCGA-CW-5583	0	82.9667	7573.85	8083.77	-16.476	0
TCGA-CW-5584	1	5.46667	3851.6	7554.06	-15.6169	0
TCGA-CW-5585	0	86.9667	17658.6	6959.54	-17.4032	0
TCGA-CW-5587	0	74.2	7750.8	8490.64	-16.5349	0
TCGA-CW-5588	0	67.2333	4931.54	6936.89	-15.8613	0
TCGA-CW-5589	0	79.2667	4825.23	7675.23	-15.899	0
TCGA-CW-5590	1	35.8333	3833.65	5970.17	-15.4625	0
TCGA-CW-5591	0	75.7	9861.25	16519.7	-17.2467	0
TCGA-CW-6087	1	1.36667	3337.28	5546.98	-15.2486	0
TCGA-CW-6088	0	107.4	4291.6	6087.04	-15.6109	0
TCGA-CW-6090	0	85.0667	1394.25	6210.24	-14.2669	0
TCGA-CW-6093	0	104.867	3873.88	4829.67	-15.341	0
TCGA-CW-6097	1	19.0333	1856.02	4551.44	-14.4155	0
TCGA-CZ-4853	0	25.8	7040.63	2807.14	-15.7189	0
TCGA-CZ-4854	1	46.8	2195.37	6026.38	-14.7956	0
TCGA-CZ-4856	0	0.6	3900.15	5652.67	-15.4486	0
TCGA-CZ-4857	1	47.7333	271.857	4788.15	-12.1323	1
TCGA-CZ-4858	1	70.1667	29.9703	1293.34	-8.67773	1
TCGA-CZ-4859	0	59.5667	6815.39	3111.86	-15.7448	0
TCGA-CZ-4860	1	6.86667	103.011	1242.81	-10.1151	1
TCGA-CZ-4861	1	14.8667	3221.48	2504.7	-14.7031	0
TCGA-CZ-4862	0	109.033	5516.91	9273.5	-16.1804	0
TCGA-CZ-4863	0	64.2667	8814.76	9887.76	-16.7866	0
TCGA-CZ-4864	1	43.8333	11371.5	3362.89	-16.4119	0
TCGA-CZ-4865	1	5.53333	5602.06	9703.33	-16.2275	0
TCGA-CZ-4866	0	108.9	20054.1	3776.44	-17.1701	0
TCGA-CZ-5451	0	64.3	6163.01	3916.37	-15.7688	0
TCGA-CZ-5452	0	59.6333	10310.3	3058.78	-16.2337	0
TCGA-CZ-5453	1	80.6333	2787.37	3757.64	-14.785	0
TCGA-CZ-5454	1	24.0667	3482.59	5890.59	-15.3381	0
TCGA-CZ-5455	1	18.7	3335.12	5418.63	-15.233	0
TCGA-CZ-5456	0	80.7333	3241.24	3134.08	-14.8523	0
TCGA-CZ-5457	0	91.8	3649.33	5245.08	-15.3211	0
TCGA-CZ-5458	0	92.9667	6428.23	10339	-16.4337	0
TCGA-CZ-5459	0	56.1	2672.48	5070.13	-14.9237	0
TCGA-CZ-5460	0	95.7667	5218.56	2745.7	-15.3434	0
TCGA-CZ-5461	1	11	8462.02	5997.94	-16.4211	0
TCGA-CZ-5462	1	10.3667	3914.55	3281.62	-15.1092	0
TCGA-CZ-5463	0	22.0667	12470.8	10242.6	-17.2277	0
TCGA-CZ-5464	0	70.9333	3843.43	7142.69	-15.579	0
TCGA-CZ-5465	1	85.4667	4615.43	4669.4	-15.531	0
TCGA-CZ-5466	0	22.8333	1826.3	3692.43	-14.2637	0
TCGA-CZ-5467	1	2.43333	3033.58	7174.67	-15.2962	0
TCGA-CZ-5468	1	1.96667	1153.82	5557.72	-13.9683	0
TCGA-CZ-5469	1	31.5333	2212.93	3297.88	-14.4239	0
TCGA-CZ-5470	0	12.8667	3307.94	3612.6	-14.9667	0
TCGA-CZ-5982	0	81.3	6932.83	5024.61	-16.0685	0
TCGA-CZ-5984	0	68.9	5536.9	9880.52	-16.2248	0
TCGA-CZ-5985	0	66.5667	6110.4	6279.06	-16.057	0
TCGA-CZ-5986	0	12.4333	3623.24	4632.77	-15.2339	0
TCGA-CZ-5987	1	14.8333	4853.05	8047.53	-15.9359	0
TCGA-CZ-5988	0	23.1	2657.87	13726.3	-15.547	0
TCGA-CZ-5989	0	63.5	10735	6902.43	-16.7971	0
TCGA-DV-5565	0	44.3	3649.23	6018.44	-15.4081	0
TCGA-DV-5566	0	46.6	6298.05	3593.32	-15.7405	0
TCGA-DV-5567	0	66.8	22444.8	16787.5	-18.2497	0
TCGA-DV-5568	0	12.3333	1772.87	9640.56	-14.8349	0
TCGA-DV-5569	0	11.8333	7253.09	6500.76	-16.2859	0
TCGA-DV-5573	0	37.6667	5235.31	8858.11	-16.0881	0
TCGA-DV-5574	0	67.2	3779.47	12699.8	-15.9227	0
TCGA-DV-5575	0	57.6333	6276.51	4652.49	-15.8998	0
TCGA-DV-5576	1	24.2333	13621.7	16720.7	-17.6443	0
TCGA-DV-A4VX	1	54.2	1750.75	855.641	-13.2883	1
TCGA-DV-A4VZ	0	12.1667	11718.8	8232.83	-17.0145	0
TCGA-DV-A4W0	0	82.3333	1891.42	3593.69	-14.2888	0
TCGA-DW-5560	0	49.5333	1784.96	3600.52	-14.2201	0
TCGA-DW-5561	0	13.8	6324.88	7667.28	-16.225	0
TCGA-DW-7834	0	131.667	4279.59	7122.01	-15.7069	0
TCGA-DW-7836	0	36.4333	4404.33	8824.41	-15.8771	0
TCGA-DW-7837	0	38.0667	4880.9	8361.65	-15.967	0
TCGA-DW-7838	0	24.8	3764.13	11213.7	-15.8391	0
TCGA-DW-7839	0	13.9667	3641.82	12450.1	-15.8654	0
TCGA-DW-7840	0	3.8	4060.39	8619.27	-15.7641	0
TCGA-DW-7841	0	14.8333	1802.23	5766.98	-14.5297	0
TCGA-DW-7842	0	3.06667	9522.19	13829.6	-17.092	0
TCGA-DW-7963	0	41.3333	7154.49	8913.73	-16.4691	0
TCGA-DZ-6132	0	82	1441.73	11205.7	-14.6806	0
TCGA-DZ-6133	1	51.9	10709.2	10207.7	-17.0417	0
TCGA-DZ-6134	0	61.8667	6816.26	16367.4	-16.795	0
TCGA-DZ-6135	0	75.6333	5024.31	13048.3	-16.2835	0
TCGA-EU-5904	0	18.3667	12148.9	8228.01	-17.0576	0
TCGA-EU-5905	0	3.96667	4479.04	11517.5	-16.0659	0
TCGA-EU-5906	0	6.86667	6373.41	6845.87	-16.1626	0
TCGA-EU-5907	0	4.23333	7917.34	2629.04	-15.8191	0
TCGA-EV-5901	0	34.6667	2409.89	8881.26	-15.1534	0
TCGA-EV-5902	0	19.2667	8375.36	12862.7	-16.8912	0
TCGA-EV-5903	0	25.2333	8297.5	13049.5	-16.8891	0
TCGA-F9-A4JJ	1	10.8333	58.3636	4033.95	-10.1825	1
TCGA-F9-A7Q0	0	13.2667	6021.65	5771.6	-15.9861	0
TCGA-F9-A7VF	0	2.43333	578.343	6058.74	-13.1901	1
TCGA-F9-A8NY	0	1.2	92.4345	10572.7	-11.3396	1
TCGA-F9-A97G	0	0.433333	16659.1	6834.52	-17.3214	0
TCGA-G6-A5PC	1	8.06667	1144.52	3198.29	-13.6091	0
TCGA-G6-A8L6	1	10.4333	1040.76	3637.83	-13.5759	0
TCGA-G6-A8L7	0	71.1	206.094	1322.02	-10.9855	1
TCGA-G6-A8L8	1	36.3667	2685.45	3224.25	-14.6432	0
TCGA-G7-6789	1	4.06667	1165.97	6664.29	-14.0958	0
TCGA-G7-6790	0	52.5	17426.3	10493.8	-17.6469	0
TCGA-G7-6792	0	92.1667	3377.59	17745.6	-15.9987	0
TCGA-G7-6793	1	11.2	47.8127	15362.1	-10.7921	1
TCGA-G7-6795	0	39.8	3194.58	4294.65	-15.034	0
TCGA-G7-6796	0	72.4333	3848.83	7656.18	-15.6246	0
TCGA-G7-6797	0	25.5	11048.8	9004.6	-17.0001	0
TCGA-G7-7501	1	20.8	22131.3	7701.73	-17.7398	0
TCGA-G7-7502	0	26.2	5044.47	6010.95	-15.798	0
TCGA-G7-A4TM	0	25.6	2984.83	6691.13	-15.2325	0
TCGA-G7-A8LB	0	18.2333	1029.75	4982.8	-13.762	0
TCGA-G7-A8LC	0	23.4	4924.76	6788.11	-15.846	0
TCGA-G7-A8LD	1	17.1333	3366.97	1247.16	-14.3156	0
TCGA-G7-A8LE	0	81.7667	5489	10190	-16.2339	0
TCGA-GK-A6C7	0	2.03333	3616.92	5474.62	-15.3374	0
TCGA-GL-6846	0	197.5	11919.4	9411.01	-17.1196	0
TCGA-GL-7773	0	13.1	2884.81	12463.7	-15.5849	0
TCGA-GL-7966	0	3.73333	122.349	7039.68	-11.4176	1
TCGA-GL-8500	0	28.0333	12722	4375.61	-16.7138	0
TCGA-GL-A4EM	0	1.06667	934.427	10198.5	-14.0979	0
TCGA-GL-A59R	0	12.6	5164.84	7212.22	-15.9418	0
TCGA-GL-A59T	0	18.2	2025.47	6172.1	-14.7135	0
TCGA-GL-A9DC	0	13.0667	5380.58	6642.6	-15.9391	0
TCGA-GL-A9DD	0	11.3667	4225.81	8506	-15.8039	0
TCGA-GL-A9DE	0	16.5333	7613.82	9305.53	-16.5714	0
TCGA-HE-7128	0	0	5691.72	18319.7	-16.6487	0
TCGA-HE-7129	0	83.0667	5513.22	12820.5	-16.3844	0
TCGA-HE-7130	0	59	81.1875	16765.9	-11.4764	1
TCGA-HE-A5NF	0	86.0667	9913.54	8059.05	-16.799	0
TCGA-HE-A5NH	0	26.3667	4116.44	10439.9	-15.9019	0
TCGA-HE-A5NI	0	12	2385.37	3761.25	-14.5976	0
TCGA-HE-A5NJ	0	57.5333	2262.05	7393.63	-14.9611	0
TCGA-HE-A5NK	0	74.2667	7336.39	4801.23	-16.108	0
TCGA-HE-A5NL	0	25.5667	3588.11	6385.75	-15.4251	0
TCGA-IA-A40U	0	17.0333	2212.81	7748.96	-14.9642	0
TCGA-IA-A40X	0	20.2667	10667	7490.54	-16.8412	0
TCGA-IA-A40Y	0	2.06667	9722.42	3584.74	-16.2631	0
TCGA-IA-A83S	1	86.9667	4048.93	9056.51	-15.792	0
TCGA-IA-A83T	1	89.4667	1327.15	12825.6	-14.6661	0
TCGA-IA-A83V	1	98.0333	1842.03	9583.09	-14.8773	0
TCGA-IA-A83W	1	68.1	1447.45	6772.47	-14.3669	0
TCGA-IZ-8195	0	22.5667	8368.67	6056.9	-16.4139	0
TCGA-IZ-8196	0	21.6333	9488.98	14539	-17.1194	0
TCGA-IZ-A6M8	0	16.5667	2080.7	8897.29	-14.9773	0
TCGA-IZ-A6M9	0	12.5333	2276.35	8362.91	-15.0466	0
TCGA-J7-6720	0	12.9333	5794.98	10340.3	-16.3086	0
TCGA-J7-8537	1	10.7	13259.6	6657.4	-17.0292	0
TCGA-J7-A8I2	0	10.2333	52.6539	3435.22	-9.95881	1
TCGA-KV-A6GD	0	18.6667	2243.61	8356.84	-15.0286	0
TCGA-KV-A6GE	0	29.5	1793.51	4437.43	-14.3581	0
TCGA-KV-A74V	0	11.5667	4800.16	5282.89	-15.6565	0
TCGA-MH-A55W	0	34.7667	7469.64	8087.51	-16.4596	0
TCGA-MH-A55Z	0	28.1667	3697.16	6727.32	-15.4942	0
TCGA-MH-A560	0	30.8	14092.4	13774.4	-17.5627	0
TCGA-MH-A561	0	28.0333	2123.6	8403.77	-14.9659	0
TCGA-MH-A562	0	20.5333	1526.51	6868.53	-14.4399	0
TCGA-MH-A854	0	17.8667	1285.88	8209.75	-14.3458	0
TCGA-MH-A855	0	12.3	4352.06	8873.02	-15.8662	0
TCGA-MH-A856	0	31.5667	2279.23	7563.05	-14.9845	0
TCGA-MH-A857	0	29.6667	12692.1	14275.7	-17.459	0
TCGA-MM-A563	0	19.7	2137.85	6334.71	-14.7951	0
TCGA-MM-A564	0	20.2333	741.142	6736.4	-13.5562	0
TCGA-MM-A84U	0	23.3333	1102.04	4334.77	-13.7557	0
TCGA-MW-A4EC	0	16.6	3155.11	5499.71	-15.1754	0
TCGA-O9-A75Z	0	15.7	3854.6	6550.56	-15.5277	0
TCGA-P4-A5E6	0	101.167	2025.32	10106.4	-15.0254	0
TCGA-P4-A5E7	0	88.3	2041.3	7296.03	-14.8287	0
TCGA-P4-A5E8	1	43.5333	19.605	9572.57	-9.45166	1
TCGA-P4-A5EA	1	6.7	31.2932	3516.76	-9.36074	1
TCGA-P4-A5EB	0	82.5667	7581.72	9974.88	-16.6102	0
TCGA-P4-A5ED	0	93.8667	59.7374	5563.55	-10.4135	1
TCGA-P4-AAVK	0	53	6509.27	10697	-16.4703	0
TCGA-P4-AAVL	1	16.2333	1897.45	5493.98	-14.5611	0
TCGA-P4-AAVM	0	51.3	6261.58	11035.6	-16.4432	0
TCGA-P4-AAVO	0	80	5033.54	8623.99	-16.0238	0
TCGA-PJ-A5Z8	0	20	5248.78	4779.77	-15.701	0
TCGA-PJ-A5Z9	0	18	1944.47	5361.37	-14.5752	0
TCGA-Q2-A5QZ	0	14.2667	725.029	11871.4	-13.8881	0
TCGA-SX-A71R	0	48.5667	1370	3575.53	-13.8965	0
TCGA-SX-A71S	0	50.1333	7078.24	9020.67	-16.4637	0
TCGA-SX-A71U	0	45.2333	2787.87	4977.78	-14.963	0
TCGA-SX-A71V	0	29.2	5768.39	8046.81	-16.1444	0
TCGA-SX-A71W	0	35.8667	1787.45	9000.04	-14.8013	0
TCGA-SX-A7SL	0	27.4333	1591.32	7692.18	-14.5617	0
TCGA-SX-A7SM	1	12.1	4827.17	4516.51	-15.5641	0
TCGA-SX-A7SN	0	19.2667	5958.45	5969.55	-15.9947	0
TCGA-SX-A7SO	0	41.9	26592.4	11224.5	-18.1997	0
TCGA-SX-A7SP	1	16.5333	3208.64	6219.41	-15.2735	0
TCGA-SX-A7SQ	0	42.2	8945.31	8030.63	-16.6727	0
TCGA-SX-A7SR	0	26.8333	2987.72	6573.9	-15.2225	0
TCGA-SX-A7SS	0	53.8333	1559.59	4465.65	-14.1935	0
TCGA-SX-A7SU	0	44.3667	2544.66	7524.86	-15.1143	0
TCGA-T7-A92I	0	11.8667	92361.8	5888.57	-19.2948	0
TCGA-UN-AAZ9	0	18.2667	15656.8	9215.6	-17.4355	0
TCGA-UZ-A9PJ	1	26.5667	9533.85	9939.03	-16.8845	0
TCGA-UZ-A9PK	0	119.033	2735.52	10437.8	-15.4085	0
TCGA-UZ-A9PL	0	105.067	1406.46	5665.5	-14.2193	0
TCGA-UZ-A9PM	0	127.033	5148.35	8027.03	-16.0056	0
TCGA-UZ-A9PN	1	37.8667	2411.83	9619.04	-15.2049	0
TCGA-UZ-A9PO	0	63.7	14560.9	11115.6	-17.4665	0
TCGA-UZ-A9PP	0	100.333	2640.29	7531.58	-15.1593	0
TCGA-UZ-A9PQ	1	87.4667	38230.6	3352.48	-17.8736	0
TCGA-UZ-A9PR	0	73.0333	4665.69	9246.92	-15.9763	0
TCGA-UZ-A9PS	0	72.2333	5080.78	6699.64	-15.8753	0
TCGA-UZ-A9PU	1	31.1	4440.64	7168.99	-15.7556	0
TCGA-UZ-A9PV	0	48.1333	1646.1	4826.48	-14.3078	0
TCGA-UZ-A9PX	0	66.0333	4144.36	6219.66	-15.5824	0
TCGA-UZ-A9PZ	0	21.9	3475.86	5279.61	-15.2665	0
TCGA-UZ-A9Q0	0	112.267	1504.48	4015.02	-14.0828	0
TCGA-UZ-A9Q1	0	24.3333	32956.7	8723.39	-18.2993	0
TCGA-V9-A7HT	0	32.1667	4571.8	6367.13	-15.7157	0
TCGA-WN-A9G9	0	26.3667	5394.17	2593.26	-15.3473	0
TCGA-WN-AB4C	0	39.6	7829.11	10954.6	-16.7083	0
TCGA-Y8-A894	0	18.9	9439.59	10045.5	-16.8793	0
TCGA-Y8-A895	0	16.1333	3087.09	5973.48	-15.2014	0
TCGA-Y8-A896	0	18.9	6131.06	8342.28	-16.2408	0
TCGA-Y8-A897	0	18.3	3656.93	8640.27	-15.6393	0
TCGA-Y8-A898	0	15.8333	1697.36	6242.95	-14.5075	0
TCGA-Y8-A8RY	0	25.6333	3505.93	7039.78	-15.4588	0
TCGA-Y8-A8RZ	0	6.83333	2253.36	13758.9	-15.3493	0
TCGA-Y8-A8S0	0	6.1	3981.28	10436.1	-15.8613	0
TCGA-Y8-A8S1	0	13.4667	6965.99	18088	-16.8845	0

## Sheet: Figure 3i-l&o
Donor	vital	os	ENSG00000133116	ENSG00000134243	R	Group
DO47044	0	24.3667	1774.92	1276.47	-13.5576	0
DO47162	0	49.6333	1591.91	2501.22	-13.8516	0
DO47222	0	52.2	3913.44	4193.15	-15.2638	0
DO47012	1	13.8333	731.322	1369.8	-12.5328	1
DO46828	1	18.8	1447.09	929.715	-13.1109	1
DO47072	1	26.3	271.397	1827.52	-11.5211	1
DO46865	0	68.6	472.622	3250.37	-12.553	1
DO46830	0	68.1333	1509.9	3580.27	-14.0146	0
DO47213	0	64.0667	2545.39	2169.29	-14.3279	0
DO47140	0	64.5333	1163.42	2472.27	-13.466	1
DO47068	1	56.1667	1368.75	1112.18	-13.157	1
DO46945	0	64.0667	2577.51	1767.37	-14.2135	0
DO46827	1	26.0667	923.085	4739.46	-13.5985	0
DO46893	1	4.86667	1108.33	1062.73	-12.8737	1
DO47210	0	49.9333	2510.5	1791.12	-14.1902	0
DO46949	1	15.8	66.2562	942.732	-9.41407	1
DO47048	0	64.4	1881.27	2574.68	-14.0715	0
DO47016	0	65.8667	2006.21	5458	-14.6242	0
DO47120	0	66.6333	1176.72	2856.6	-13.5711	0
DO46859	1	52.8667	2060.17	2665.1	-14.2029	0
DO46973	0	72	1799.11	2044.55	-13.8718	0
DO46889	1	33.2333	2987.58	1292	-14.1936	0
DO47171	1	15.8	1144.83	1625.19	-13.1813	1
DO46969	0	60.4333	916.459	2447.58	-13.1719	1
DO46838	0	72.9667	4465.03	2071.46	-14.977	0
DO47204	0	58.1	1995.47	2979.79	-14.235	0
DO46961	0	60.8	810.601	815.145	-12.3288	1
DO46856	0	68.0667	1244.47	2636.91	-13.588	0
DO47174	1	50.2667	179.765	1967.72	-11.0728	1
DO47028	0	70.9333	1371.91	3511.12	-13.8867	0
DO47056	0	70.1333	586.716	2183.26	-12.562	1
DO47000	0	70.7	1526.27	4094.16	-14.1125	0
DO47024	0	75.7	2189.13	1989.26	-14.0912	0
DO47132	0	71.4333	468.802	1662.29	-12.1192	1
DO46834	1	32.6	3267.52	4701.48	-15.1185	0
DO46877	0	52.5333	364.197	1123.72	-11.5676	1
DO47004	1	7.36667	1233.86	3238.36	-13.7076	0
DO47216	0	64.2	258.993	3686.84	-11.9087	1
DO47225	0	57.4333	1612.84	2672.77	-13.9093	0
DO46965	0	55.2667	4947.38	2932.03	-15.3205	0
DO46917	0	70.1333	1435.09	3322.25	-13.906	0
DO47201	0	58.8667	1223.93	2723.65	-13.5884	0
DO46953	0	61.7333	3895.86	2716.66	-14.9839	0
DO46933	0	39	3460.75	1342.44	-14.3953	0
DO47219	0	60.7333	243.49	2310.35	-11.5389	1
DO46844	0	69.9	4307.35	1590.61	-14.7666	0
DO47207	0	51.2333	331.766	4082.31	-12.2711	1
DO46913	0	59.5667	182.904	1270.39	-10.817	1
DO46862	0	54.5333	2367.15	2814.02	-14.4049	0
DO47189	1	49.4	514.031	8078.88	-13.2301	1
DO47108	1	34.2667	2840.9	2275.23	-14.4906	0
DO46832	1	0.0666667	367.375	3436.53	-12.2849	1
DO47128	0	75.4667	1440.93	2795.36	-13.8017	0
DO46905	0	7.73333	2148.95	1181.39	-13.7394	0
DO47020	1	64.1	2744.78	1106.58	-13.9934	0
DO46957	0	71.8667	2578.69	1661.53	-14.175	0
DO46853	0	70.4	542.214	3011.39	-12.6703	1
DO46850	1	3.8	328.127	5926.35	-12.4935	1
DO46988	1	37.6667	4150.4	1707.75	-14.7668	0
DO47100	0	59.1333	1163.86	3851.18	-13.7468	0
DO47084	1	2.46667	1968.55	2213.72	-14.0307	0
DO46909	0	32.7	3567.13	4559.72	-15.205	0
DO47080	0	62.1333	1530.51	3508.6	-14.0182	0
DO47159	1	46.7333	4052.3	1670.36	-14.7239	0
DO47183	1	5.8	1331.93	1078.5	-13.1047	1
DO46984	0	65.2333	1115.46	3233.39	-13.585	0
DO47008	0	54.6	1933.3	3118.65	-14.2256	0
DO47040	0	67.0667	3582.81	2864.44	-14.9163	0
DO47186	1	21.7333	2157.75	1851.75	-14.0285	0
DO46841	1	41.8	1318.35	1723.66	-13.3887	1
DO46941	0	21.8	797.86	2669.34	-13.0596	1
DO47192	1	46.4	0	399.031	-3.79038	1
DO47076	0	62.2	3258.89	1228.91	-14.2669	0
DO47156	0	64.4	1327.62	3517.06	-13.8482	0
DO47032	1	62.7333	1085.24	3024.13	-13.5095	1
DO46873	1	51.3	1357.01	1663.18	-13.401	1
DO47231	0	53.9667	1725.56	3502.34	-14.1618	0
DO47096	0	68.6667	701.178	3816.75	-13.13	1
DO47177	0	67.3667	614.638	2557.87	-12.7181	1
DO47195	0	62.7	1423.7	2360.37	-13.6803	0
DO47228	1	33.6667	1153.48	3934.7	-13.7495	0
DO47198	0	52.6667	1770.4	2477.01	-13.9737	0
DO46996	1	62	668.092	2083.15	-12.6888	1
DO47180	0	1.7	958.429	3247.62	-13.4047	1
DO47036	0	65.3	1455.87	4991.2	-14.1808	0
DO47168	0	66	1883.54	2526.45	-14.061	0
DO46925	0	70.8667	1195.3	3625.75	-13.7408	0
DO46992	0	61.4	2899.33	1373.11	-14.1959	0
DO47144	0	70.0667	1857.14	5396.7	-14.5239	0
DO46980	1	34.3	865.465	2977.56	-13.2268	1
DO46847	0	68.7333	1705.36	2241.95	-13.8655	0
TCGA-2K-A9WE	0	7.13333	2112.58	7109.68	-14.8538	0
TCGA-2Z-A9J1	0	76.6	8237.85	7015.23	-16.4878	0
TCGA-2Z-A9J2	0	59.8333	3483.08	5461.12	-15.2903	0
TCGA-2Z-A9J3	1	59.0333	3206.29	7064.63	-15.3532	0
TCGA-2Z-A9J5	0	101.667	2153.27	7116.76	-14.8774	0
TCGA-2Z-A9J6	0	57.7	4233.89	5220.37	-15.4974	0
TCGA-2Z-A9J7	1	4.63333	2524.96	4213.7	-14.7381	0
TCGA-2Z-A9J8	0	93	711.467	8582.98	-13.6602	0
TCGA-2Z-A9J9	0	76.4667	18522.6	9452.53	-17.6545	0
TCGA-2Z-A9JD	0	35.3333	11895.5	6633.13	-16.8959	0
TCGA-2Z-A9JE	0	57.6	3178.58	6335.76	-15.2739	0
TCGA-2Z-A9JG	0	55.4	11816.1	5407.22	-16.7585	0
TCGA-2Z-A9JI	0	52.2333	5318.41	2128.74	-15.2054	0
TCGA-2Z-A9JJ	0	40.4333	194.949	16404	-12.5115	1
TCGA-2Z-A9JK	0	39.5333	2614.28	6046.15	-15.0084	0
TCGA-2Z-A9JL	0	33.5333	2110.81	6783.12	-14.823	0
TCGA-2Z-A9JM	0	31.1333	2754.93	5240.87	-14.9813	0
TCGA-2Z-A9JN	0	24.6667	772.918	19640.2	-14.2837	0
TCGA-2Z-A9JO	0	31.6333	14119.1	9053.04	-17.2995	0
TCGA-2Z-A9JP	0	29.7667	4605.66	8105.32	-15.8773	0
TCGA-2Z-A9JQ	0	25.9333	3005.86	8486.04	-15.3913	0
TCGA-2Z-A9JR	0	5.36667	3652.27	6898.14	-15.4953	0
TCGA-2Z-A9JS	1	16.4	4117.09	9921.12	-15.8698	0
TCGA-2Z-A9JT	0	22.8	1961.42	7982.23	-14.8374	0
TCGA-3Z-A93Z	0	12.8333	3676.57	3652.85	-15.1012	0
TCGA-4A-A93W	0	0.133333	3175.18	7165.46	-15.3504	0
TCGA-4A-A93X	0	13	1272.6	3969.72	-13.8737	0
TCGA-4A-A93Y	0	11.7333	3081.52	8394.75	-15.4145	0
TCGA-5P-A9JU	0	12.4333	5739.01	661.938	-14.5589	0
TCGA-5P-A9JV	0	68.1	3221.41	8633.11	-15.4858	0
TCGA-5P-A9JW	0	108.033	7888.97	10514.7	-16.6915	0
TCGA-5P-A9JY	1	50.2667	1810.53	4010.18	-14.3054	0
TCGA-5P-A9JZ	0	91.4667	5018.65	6752.98	-15.8655	0
TCGA-5P-A9K0	0	22.5667	4778.28	8729.81	-15.9687	0
TCGA-5P-A9K2	0	79.7333	476.281	5091.73	-12.8462	1
TCGA-5P-A9K3	1	15.7	4048.52	11224	-15.9276	0
TCGA-5P-A9K4	0	72.8	2638.07	5779.05	-14.9908	0
TCGA-5P-A9K6	0	63.8	7995.9	7659.35	-16.5074	0
TCGA-5P-A9K8	0	43.6333	12708.5	6114.04	-16.9241	0
TCGA-5P-A9K9	1	19.6333	1797.18	9660.83	-14.8526	0
TCGA-5P-A9KA	0	13.1667	2043.32	8757.43	-14.9454	0
TCGA-5P-A9KC	0	12.5667	6402.8	4210.37	-15.8607	0
TCGA-5P-A9KE	0	27.4667	3880.23	9185.94	-15.7496	0
TCGA-5P-A9KF	0	28.1667	1308.89	5346.6	-14.0959	0
TCGA-5P-A9KH	0	68.3667	168.75	5743.16	-11.6743	1
TCGA-6D-AA2E	0	12.0667	18624.9	8470.87	-17.5918	0
TCGA-A3-3306	0	37.3333	3649.22	1714.78	-14.614	0
TCGA-A3-3307	0	47.8667	5315.01	4104.07	-15.6197	0
TCGA-A3-3308	0	0.533333	4674.22	6131.81	-15.7186	0
TCGA-A3-3311	1	39.7	4875.15	3115.19	-15.3411	0
TCGA-A3-3313	1	24.5	37839.6	12368.3	-18.6869	0
TCGA-A3-3316	0	49.7667	3586.01	8061.67	-15.5718	0
TCGA-A3-3317	0	49.7	2334.23	6115.37	-14.8789	0
TCGA-A3-3319	0	37.6667	1886.14	12357.2	-15.0667	0
TCGA-A3-3320	0	50.2667	8919.46	5285.58	-16.4047	0
TCGA-A3-3322	0	49.2667	5583.5	3223.1	-15.5264	0
TCGA-A3-3323	0	36.8667	1952.45	6872.86	-14.7373	0
TCGA-A3-3324	0	39.5333	5810.5	5441.08	-15.9057	0
TCGA-A3-3325	1	39	4700.61	3016.32	-15.2767	0
TCGA-A3-3326	0	37.9	3992.48	3147.28	-15.1065	0
TCGA-A3-3328	0	46.1667	87.4331	4590.6	-10.7454	1
TCGA-A3-3329	0	54.1333	3625.94	3069.82	-14.9745	0
TCGA-A3-3331	0	41.9	9540.77	4325.74	-16.3592	0
TCGA-A3-3335	0	62.8667	2437.68	6269.5	-14.947	0
TCGA-A3-3343	0	31.5	5203.08	4253.86	-15.6167	0
TCGA-A3-3346	1	4.56667	263.218	1743.94	-11.4547	1
TCGA-A3-3347	1	53.6667	2134.26	5479.28	-14.7014	0
TCGA-A3-3349	0	46.1667	4930.03	6366.09	-15.8067	0
TCGA-A3-3351	0	30.3333	5670.05	8743.54	-16.1762	0
TCGA-A3-3352	1	18.7	4006.69	4401.49	-15.3229	0
TCGA-A3-3357	0	89.6	6772.34	2968.12	-15.7073	0
TCGA-A3-3358	0	43.5667	7539.62	2968.2	-15.8368	0
TCGA-A3-3359	0	83.4667	6488.77	3755.82	-15.8045	0
TCGA-A3-3362	0	51.9667	8087.22	5064.49	-16.2594	0
TCGA-A3-3363	0	10.6333	4950.44	8963.17	-16.0281	0
TCGA-A3-3365	0	29.1	3350.47	5486.3	-15.2464	0
TCGA-A3-3367	0	75.6667	3774.05	2989.9	-15.0062	0
TCGA-A3-3370	0	75.8	3483	6068.52	-15.357	0
TCGA-A3-3372	0	24.5	5537.91	6692.88	-15.9787	0
TCGA-A3-3373	0	54.0333	13298.4	5969.03	-16.9637	0
TCGA-A3-3374	0	43.8	105.137	9647.87	-11.4355	1
TCGA-A3-3376	1	56.5333	3236.55	9394.19	-15.5449	0
TCGA-A3-3378	0	21	1674.44	8711.88	-14.7019	0
TCGA-A3-3380	0	18.9	5466.05	5827.42	-15.8753	0
TCGA-A3-3382	0	19.1333	3929.43	5677.04	-15.4604	0
TCGA-A3-3383	0	28.7	930.023	3109.01	-13.3409	1
TCGA-A3-3385	0	66.4333	13449.6	2115.1	-16.3212	0
TCGA-A3-3387	0	20.5667	2199.89	5243.03	-14.71	0
TCGA-A3-A6NI	0	33.9333	3621.8	4209.68	-15.1729	0
TCGA-A3-A6NJ	0	15.6	5359.48	1898.19	-15.1422	0
TCGA-A3-A6NL	0	22.9667	4260.05	5765.77	-15.5677	0
TCGA-A3-A6NN	0	0.1	3489.59	8493.68	-15.572	0
TCGA-A3-A8CQ	0	0.1	6413.21	3713.31	-15.7832	0
TCGA-A3-A8OU	0	0	2774.19	4162.24	-14.8439	0
TCGA-A3-A8OV	0	11.3333	3147.78	1522.04	-14.3602	0
TCGA-A3-A8OW	0	10.7667	3854.4	5325.8	-15.3967	0
TCGA-A3-A8OX	0	0	3715.36	9804.99	-15.7384	0
TCGA-A4-7286	0	18.4667	12912.1	9447.24	-17.2186	0
TCGA-A4-7287	1	19.9	88.3338	8762.48	-11.1666	1
TCGA-A4-7288	0	61.9	7192.38	3836.05	-15.9421	0
TCGA-A4-7583	0	0.1	10743.2	7452.47	-16.8465	0
TCGA-A4-7584	0	21.6667	7431.96	9203.09	-16.5352	0
TCGA-A4-7585	1	35.6667	2437.53	12842.7	-15.4005	0
TCGA-A4-7732	0	19.4	5129.06	6553.66	-15.8728	0
TCGA-A4-7734	0	0.9	4225.06	11897.1	-16.0159	0
TCGA-A4-7828	0	7.93333	4147.57	15563.8	-16.1635	0
TCGA-A4-7915	0	0.233333	161.134	11115.4	-12.0366	1
TCGA-A4-7996	0	16.8667	2536.49	11238.9	-15.3641	0
TCGA-A4-7997	0	30.9	2895.3	9164.7	-15.3947	0
TCGA-A4-8098	0	29.8667	1548.68	2447.64	-13.8047	0
TCGA-A4-8310	0	26	7663.34	11205.7	-16.6968	0
TCGA-A4-8311	0	24.3	4066.39	6198.98	-15.5574	0
TCGA-A4-8312	0	23.6	317.76	14503	-13.021	1
TCGA-A4-8515	0	23.6333	6021.08	10644.9	-16.3732	0
TCGA-A4-8516	0	0.766667	7348.18	8075.9	-16.4389	0
TCGA-A4-8517	0	19.9	11674.6	10144.4	-17.142	0
TCGA-A4-8518	0	20	8515.44	10512.9	-16.7837	0
TCGA-A4-8630	0	14.5333	6502.38	7910.29	-16.2782	0
TCGA-A4-A48D	0	12.6333	3278	19163.8	-16.0112	0
TCGA-A4-A4ZT	0	17.2	7044.55	6214.79	-16.2222	0
TCGA-A4-A57E	1	8.6	7352.26	3937.64	-15.9852	0
TCGA-A4-A5DU	0	16.5333	4625.21	3984.28	-15.4332	0
TCGA-A4-A5XZ	0	15.9667	5601.69	7549.6	-16.0687	0
TCGA-A4-A5Y0	0	8.4	5702.19	6876.2	-16.031	0
TCGA-A4-A5Y1	1	13.1667	5395.05	4011.29	-15.6233	0
TCGA-A4-A6HP	0	12.6333	1464.16	8434.28	-14.5195	0
TCGA-A4-A772	0	0	4179.24	8428.63	-15.7848	0
TCGA-A4-A7UZ	0	0	1595.18	7577.67	-14.5552	0
TCGA-AK-3425	0	111.433	4358.31	4597.77	-15.4521	0
TCGA-AK-3426	1	29.5	446.937	6034.49	-12.8771	1
TCGA-AK-3427	0	119.433	1916.97	2598.84	-14.1	0
TCGA-AK-3428	0	124.267	3579.17	3250.41	-14.995	0
TCGA-AK-3429	0	110.933	8573.03	3261.65	-16.0515	0
TCGA-AK-3431	1	74.7	2282.57	9847.49	-15.1532	0
TCGA-AK-3433	0	113.633	324.823	3952.01	-12.2251	1
TCGA-AK-3434	0	69.5667	2787.87	5929.11	-15.0737	0
TCGA-AK-3436	0	111.033	4745.79	10952.8	-16.1039	0
TCGA-AK-3440	0	95.5	188.053	6522.54	-11.8849	1
TCGA-AK-3443	0	47.4333	157.069	13281.9	-12.1186	1
TCGA-AK-3445	0	79.7333	1557.18	3967.93	-14.1169	0
TCGA-AK-3447	0	40.5667	380.811	6434.05	-12.7248	1
TCGA-AK-3450	0	50.2667	7725.76	9275.24	-16.5869	0
TCGA-AK-3451	0	95.6	6294.24	4371.92	-15.8638	0
TCGA-AK-3453	0	84.3667	1444.02	1847.98	-13.5426	0
TCGA-AK-3454	0	29.1333	660.288	4469.22	-13.1574	1
TCGA-AK-3455	1	22.7667	6973.67	1702.96	-15.3913	0
TCGA-AK-3456	0	38.1	14263.3	14250	-17.5987	0
TCGA-AK-3458	0	38.9333	3972.68	2118.27	-14.8501	0
TCGA-AK-3460	0	83.6	4313.44	4569.83	-15.4357	0
TCGA-AK-3461	0	73.9	3384.8	7135.44	-15.4249	0
TCGA-AK-3465	0	12.3	1784.92	8187.9	-14.7397	0
TCGA-AL-3466	1	9.76667	1794.95	2650.78	-14.0332	0
TCGA-AL-3467	0	71.1667	999.422	12749.2	-14.3202	0
TCGA-AL-3468	1	77.7	5165.48	4295.79	-15.6142	0
TCGA-AL-3471	1	50	1932.88	5345.93	-14.5662	0
TCGA-AL-3472	0	67.6333	2288.92	7696.21	-15.0007	0
TCGA-AL-3473	0	63.5333	8037.35	2152.07	-15.7107	0
TCGA-AL-7173	0	68.6667	1864.27	5482.52	-14.5385	0
TCGA-AL-A5DJ	1	49.9333	18.1484	1533.54	-8.20496	1
TCGA-AS-3777	0	41.2667	118.097	5681.1	-11.2396	1
TCGA-AS-3778	0	1.43333	4837.52	7173.42	-15.8593	0
TCGA-AT-A5NU	0	2.23333	4060.21	7005.68	-15.6329	0
TCGA-B0-4688	1	3.36667	42.3217	7773.38	-10.2171	1
TCGA-B0-4690	1	1.43333	1406.46	4296.98	-14.0444	0
TCGA-B0-4691	1	4.63333	1438.48	2999.65	-13.8443	0
TCGA-B0-4693	1	2.56667	7387.08	4466.58	-16.0706	0
TCGA-B0-4694	1	3.53333	2609.29	6278.06	-15.0299	0
TCGA-B0-4696	1	28.8667	69.7717	9526.9	-10.9383	1
TCGA-B0-4697	1	19.2667	166.965	2607.44	-11.1622	1
TCGA-B0-4698	1	1.4	39.6118	777.381	-8.68321	1
TCGA-B0-4699	1	3.66667	70.9528	4133.6	-10.4301	1
TCGA-B0-4700	1	66	1486.32	6126.55	-14.3354	0
TCGA-B0-4701	1	7.93333	2782.77	2874.9	-14.6136	0
TCGA-B0-4703	1	6.06667	1813.88	5952.78	-14.5575	0
TCGA-B0-4706	1	2.16667	1356.62	4941.93	-14.0894	0
TCGA-B0-4707	1	20	601.931	2315.12	-12.6299	1
TCGA-B0-4710	0	58.5	2086.3	4424.22	-14.5387	0
TCGA-B0-4712	1	44.5667	2242.33	9730.05	-15.1242	0
TCGA-B0-4713	1	6.73333	2471.44	2319.61	-14.3347	0
TCGA-B0-4714	1	3.3	2216.35	3330.48	-14.432	0
TCGA-B0-4718	0	59.2667	1554.77	4537.97	-14.1999	0
TCGA-B0-4810	1	15.9333	1617.22	5761.78	-14.3984	0
TCGA-B0-4811	1	47.2333	1888.35	3678.58	-14.3016	0
TCGA-B0-4813	1	0.6	102.899	8814.52	-11.3527	1
TCGA-B0-4814	1	5.6	6088.84	3548.64	-15.6918	0
TCGA-B0-4815	1	52.9333	479.855	2285.78	-12.3487	1
TCGA-B0-4816	1	45.7	3011.22	6105.72	-15.1852	0
TCGA-B0-4817	1	33.9667	1208.74	7042.44	-14.1742	0
TCGA-B0-4818	1	17	5287.71	3798.44	-15.5646	0
TCGA-B0-4819	1	6.1	1088.23	4267.42	-13.7306	0
TCGA-B0-4821	1	41	263.642	2213.86	-11.6075	1
TCGA-B0-4822	1	37.0333	520.77	4917.34	-12.9318	1
TCGA-B0-4823	1	15.1333	4350.48	8599.3	-15.8459	0
TCGA-B0-4824	1	55.2333	4362.63	1962.47	-14.9148	0
TCGA-B0-4827	1	29.5	826.525	5906.71	-13.6045	0
TCGA-B0-4828	1	10.2333	2586.41	1639.62	-14.1702	0
TCGA-B0-4833	1	79.5333	3733.28	3033.97	-15.0023	0
TCGA-B0-4834	1	69.6667	1585.2	6959.54	-14.4938	0
TCGA-B0-4836	1	41.2667	2354.2	7177.19	-14.9905	0
TCGA-B0-4837	1	45.9333	375.092	5226.28	-12.5751	1
TCGA-B0-4838	1	27.8	7542.34	4076.4	-16.0379	0
TCGA-B0-4839	1	54.6333	6119.24	7220.53	-16.1472	0
TCGA-B0-4841	1	6.8	2191.35	6264.46	-14.8179	0
TCGA-B0-4842	1	57.4667	4615.95	4316.49	-15.4815	0
TCGA-B0-4843	1	10.6667	733.27	7310.09	-13.595	0
TCGA-B0-4844	1	10.4333	923.425	6816.67	-13.8288	0
TCGA-B0-4845	1	66.2	2473.09	5523.53	-14.8843	0
TCGA-B0-4846	1	40	7606.58	3748.44	-15.9951	0
TCGA-B0-4847	1	26.4333	2015.45	1611.84	-13.8584	0
TCGA-B0-4848	1	29.4333	4299.64	6561.59	-15.6607	0
TCGA-B0-4849	1	2.3	2530.9	5242.83	-14.8791	0
TCGA-B0-4852	1	37.3667	5488.83	3984.52	-15.6399	0
TCGA-B0-4945	1	71.5	3256.53	6648.39	-15.3336	0
TCGA-B0-5075	1	21.2333	7040.11	4208.94	-15.975	0
TCGA-B0-5077	1	43.9	3931.19	5850.7	-15.48	0
TCGA-B0-5080	1	11.4	2528.35	6351.99	-14.9993	0
TCGA-B0-5081	1	12.0667	1829.01	5926.58	-14.5648	0
TCGA-B0-5083	1	34.8333	346.772	10512.8	-12.9226	1
TCGA-B0-5084	1	7.4	4748.06	4137.36	-15.4887	0
TCGA-B0-5085	1	25.6667	2362.11	1931.24	-14.1643	0
TCGA-B0-5088	1	18.7667	2802.25	5157.79	-14.9917	0
TCGA-B0-5092	1	15.3	2554.08	3518.4	-14.6379	0
TCGA-B0-5094	1	11.1	1947.37	6910.75	-14.7376	0
TCGA-B0-5095	1	8.16667	826.408	7765.31	-13.7774	0
TCGA-B0-5096	1	2.26667	203.757	3800.71	-11.6396	1
TCGA-B0-5097	0	22.1667	919.002	7271.44	-13.8639	0
TCGA-B0-5098	1	52.8	121.96	3149.6	-10.9051	1
TCGA-B0-5099	1	16.1667	2861.53	7506.97	-15.2544	0
TCGA-B0-5100	1	63.7667	1697.4	11843.4	-14.9126	0
TCGA-B0-5102	1	92.1333	13798	4326.11	-16.8046	0
TCGA-B0-5104	1	0	7273.58	2908.42	-15.7806	0
TCGA-B0-5106	1	53.2667	2284.05	9047.04	-15.1004	0
TCGA-B0-5107	1	30.9	6847.11	851.184	-14.9309	0
TCGA-B0-5108	0	59.4	1449.17	8114.46	-14.4826	0
TCGA-B0-5109	1	19.5667	1274.69	5857.3	-14.1217	0
TCGA-B0-5110	0	66.9667	5925.74	5487.48	-15.9348	0
TCGA-B0-5113	0	39.1667	3579.57	5292.92	-15.3035	0
TCGA-B0-5115	0	53.4667	2548.09	4868.07	-14.8404	0
TCGA-B0-5116	0	42.4667	3364.51	5714.83	-15.2773	0
TCGA-B0-5117	0	53.6	238.26	6029.34	-12.1195	1
TCGA-B0-5119	0	51.7333	5173.7	3568.81	-15.4988	0
TCGA-B0-5120	0	38.9667	3010.87	5976.49	-15.1716	0
TCGA-B0-5121	0	49.5	2396.57	6155.92	-14.9149	0
TCGA-B0-5399	0	47.0333	2910.9	3036.78	-14.7026	0
TCGA-B0-5400	0	57.7667	524.867	11397.3	-13.4729	1
TCGA-B0-5402	0	43	8261.33	5792.3	-16.37	0
TCGA-B0-5690	0	113.067	4391.51	9100.66	-15.8931	0
TCGA-B0-5691	0	114.367	9927.22	11172.7	-17.0073	0
TCGA-B0-5692	0	131.467	4830.02	2618.39	-15.22	0
TCGA-B0-5693	0	135.8	5595.41	4736.19	-15.7724	0
TCGA-B0-5694	1	16	4162.58	5357.65	-15.4933	0
TCGA-B0-5695	0	71.6667	7864.44	5407.74	-16.2672	0
TCGA-B0-5696	0	86.9667	4181.53	5647.31	-15.5321	0
TCGA-B0-5697	0	87.6667	3283.37	8923.11	-15.5296	0
TCGA-B0-5698	0	121.033	5030.71	3834.24	-15.5104	0
TCGA-B0-5699	0	128.033	8674.98	3270.41	-16.0675	0
TCGA-B0-5700	0	59.6667	3616.67	3247.79	-15.0071	0
TCGA-B0-5701	0	82.0333	7863.46	13490.4	-16.8453	0
TCGA-B0-5702	0	72.4	1004.35	5310.69	-13.7722	0
TCGA-B0-5703	0	74.8667	7387.07	5236.22	-16.1712	0
TCGA-B0-5705	0	151.233	14148.4	3591.14	-16.7171	0
TCGA-B0-5706	0	106.833	1461.02	8874.21	-14.5491	0
TCGA-B0-5707	0	124.8	2717.95	8455.07	-15.2675	0
TCGA-B0-5709	0	132.467	11488.6	6070.67	-16.7978	0
TCGA-B0-5710	0	81	4576.3	12927.8	-16.1649	0
TCGA-B0-5711	0	132.967	4872.56	8360.14	-15.9649	0
TCGA-B0-5712	0	90.7333	3699.48	1720.03	-14.6325	0
TCGA-B0-5713	0	92.7333	6772.98	4614.58	-15.9865	0
TCGA-B0-5812	0	127.8	4681.17	7617.32	-15.8576	0
TCGA-B1-5398	0	41.7	6874.66	16305.1	-16.8029	0
TCGA-B1-7332	0	38.0333	6876.04	8483.93	-16.3899	0
TCGA-B1-A47M	0	21.9667	1300.31	4783.28	-14.0176	0
TCGA-B1-A47N	0	37	1146.11	6241.06	-14.0336	0
TCGA-B1-A47O	0	28.0667	544.544	5153.83	-13.0153	1
TCGA-B1-A654	0	20.5333	1489.31	8050.91	-14.5106	0
TCGA-B1-A655	0	17	44945.4	11518.3	-18.8496	0
TCGA-B1-A656	0	20.6	5642.16	5239.85	-15.8464	0
TCGA-B1-A657	0	21.3667	3737.96	6901.28	-15.5236	0
TCGA-B2-3923	0	33.0667	670.002	10255.1	-13.7004	0
TCGA-B2-3924	0	36.4	5779.21	2664.86	-15.4477	0
TCGA-B2-4098	1	1.7	3399.88	6857.01	-15.4051	0
TCGA-B2-4099	0	32.4	4438.52	2419.54	-15.0681	0
TCGA-B2-4101	0	21.6	2999.89	5371.73	-15.0997	0
TCGA-B2-4102	0	31.7333	5711.7	8952.51	-16.2	0
TCGA-B2-5633	0	32.1	5613.3	9717.7	-16.2309	0
TCGA-B2-5635	0	25.1667	6073.52	7229.54	-16.1389	0
TCGA-B2-5636	0	30.6333	14085.7	16856.6	-17.6898	0
TCGA-B2-5639	1	33.4333	12833.5	9037.71	-17.1831	0
TCGA-B2-5641	0	21.8667	4985.24	7961.39	-15.9615	0
TCGA-B2-A4SR	0	16.9	2897.24	11154.8	-15.5199	0
TCGA-B3-3925	0	34.3	5757.85	9016.38	-16.2142	0
TCGA-B3-3926	0	29.4333	14401	9701.62	-17.3671	0
TCGA-B3-4103	0	31	4140.47	8324.93	-15.7657	0
TCGA-B3-4104	0	34.9667	88.7556	6451.85	-10.9786	1
TCGA-B3-8121	0	12.6333	7296.93	7561.63	-16.3888	0
TCGA-B3-A6W5	0	10.3	4678.34	6719.46	-15.7776	0
TCGA-B4-5377	0	12.1667	14017.3	2777.46	-16.5434	0
TCGA-B4-5378	0	5.83333	20273.5	12267.2	-17.9284	0
TCGA-B4-5832	0	5.16667	4059.51	9283.73	-15.8108	0
TCGA-B4-5834	0	1.26667	5238.47	8942.85	-16.0949	0
TCGA-B4-5835	0	0.533333	5299.86	1865.48	-15.1177	0
TCGA-B4-5836	0	4.7	6653.43	5215.86	-16.0425	0
TCGA-B4-5838	0	5.53333	15198.7	8366.82	-17.3386	0
TCGA-B4-5843	0	0.366667	7022.59	10439.2	-16.5465	0
TCGA-B4-5844	0	0.233333	6125.51	12905.9	-16.5157	0
TCGA-B8-4143	1	23.6333	125.468	2771.53	-10.8582	1
TCGA-B8-4146	0	17.0333	21398.3	8235.06	-17.7415	0
TCGA-B8-4148	0	50.6667	5361.51	3546.8	-15.538	0
TCGA-B8-4151	0	43.3	12479.1	2401.28	-16.3111	0
TCGA-B8-4153	0	25.4	2904.3	4546.82	-14.9551	0
TCGA-B8-4154	0	46	7130.37	2390.46	-15.6326	0
TCGA-B8-4619	0	17.4333	1380.9	6837.56	-14.3161	0
TCGA-B8-4620	0	25.9	1421.53	4453.49	-14.0799	0
TCGA-B8-4621	0	26.2667	15958.8	16877	-17.8413	0
TCGA-B8-4622	0	50.8333	5324.86	6249.91	-15.888	0
TCGA-B8-5158	0	40.6	3597.89	17245.3	-16.0569	0
TCGA-B8-5159	0	24.0667	10463	4335.47	-16.472	0
TCGA-B8-5162	0	1.2	1302.8	6817.05	-14.244	0
TCGA-B8-5163	0	27.4	1391.58	10036	-14.5682	0
TCGA-B8-5164	0	0.866667	20043.9	12879.1	-17.9454	0
TCGA-B8-5165	0	24.5667	9424.75	9421.09	-16.8368	0
TCGA-B8-5545	0	50.8333	3691.45	14456.1	-15.9762	0
TCGA-B8-5546	0	16.8333	9101.57	9598.52	-16.8064	0
TCGA-B8-5549	0	6.46667	4980.99	11674.2	-16.2026	0
TCGA-B8-5550	0	49.2	9749.92	8829.1	-16.8367	0
TCGA-B8-5551	0	0.533333	917.818	2421.78	-13.167	1
TCGA-B8-5552	0	34.8667	3932.53	10273.2	-15.8365	0
TCGA-B8-5553	0	14.5	10124	14801.5	-17.2089	0
TCGA-B8-A54D	0	27.6667	3018.46	5297.62	-15.0983	0
TCGA-B8-A54E	0	30.3	1096.34	14201.8	-14.5001	0
TCGA-B8-A54F	0	17.3	1929.76	5880.62	-14.6245	0
TCGA-B8-A54G	0	1.76667	2278.55	2185.5	-14.199	0
TCGA-B8-A54H	0	8.53333	5426.65	3700.49	-15.5794	0
TCGA-B8-A54I	0	5	2013.44	6503.88	-14.7395	0
TCGA-B8-A54J	0	17.6	3790.29	4190.31	-15.2248	0
TCGA-B8-A54K	0	15.6333	28072.4	10292.3	-18.2103	0
TCGA-B8-A7U6	0	16.5	1572.59	3794.39	-14.1005	0
TCGA-B8-A8YJ	0	14.3667	1870.06	12484.9	-15.0628	0
TCGA-B9-4113	1	51.2	4601.57	6890.43	-15.7735	0
TCGA-B9-4115	0	26.7667	2278.51	6688.32	-14.9064	0
TCGA-B9-4116	0	20.9	3335.15	5042.23	-15.1875	0
TCGA-B9-4117	0	0.466667	7729.01	10711.6	-16.6785	0
TCGA-B9-4617	0	1.16667	10230.4	6093.6	-16.6602	0
TCGA-B9-5155	0	22.1667	4987.11	11293.1	-16.1831	0
TCGA-B9-5156	0	44.6	11998.6	10881.2	-17.2194	0
TCGA-B9-7268	0	22.3667	10866.6	10604.6	-17.0835	0
TCGA-B9-A44B	0	12.0333	793.968	2452.82	-13.0002	1
TCGA-B9-A5W7	0	19.5	7736.42	7208.36	-16.4291	0
TCGA-B9-A5W8	0	17.4667	6228.75	6286.62	-16.081	0
TCGA-B9-A5W9	0	0.166667	2278.8	6369.79	-14.8757	0
TCGA-B9-A69E	0	15.0667	9061.34	8620.15	-16.7331	0
TCGA-B9-A8YH	0	17.7333	4397.64	7328.21	-15.7578	0
TCGA-B9-A8YI	0	12.4667	4083.61	12698	-16.0161	0
TCGA-BP-4158	0	112.567	4866.3	4737.1	-15.604	0
TCGA-BP-4159	1	86.7	3675.27	7226.5	-15.5323	0
TCGA-BP-4160	0	96.0333	8089.05	4248.28	-16.1485	0
TCGA-BP-4161	0	91.5333	4178.09	4158.46	-15.3376	0
TCGA-BP-4162	0	102.467	11959.7	3459.55	-16.4907	0
TCGA-BP-4163	0	94.6333	4328.19	4175.42	-15.3827	0
TCGA-BP-4164	1	33.0667	14249.9	3346.99	-16.6812	0
TCGA-BP-4165	0	101.233	4226.38	4348.87	-15.3798	0
TCGA-BP-4166	0	0.433333	4411.59	11765.7	-16.0611	0
TCGA-BP-4167	0	90.6	575.867	8861.2	-13.4255	1
TCGA-BP-4169	1	23.3667	1402.77	6393.05	-14.2926	0
TCGA-BP-4170	1	78.1	7103.5	4159.88	-15.9784	0
TCGA-BP-4173	0	63.1	4075.84	4903.93	-15.412	0
TCGA-BP-4174	0	62.6333	5130	3012.55	-15.3814	0
TCGA-BP-4176	0	65.1667	5171.01	4986.93	-15.7098	0
TCGA-BP-4177	0	55.6667	25752.3	12397.3	-18.2238	0
TCGA-BP-4325	0	98.8	13986.5	1899.06	-16.3004	0
TCGA-BP-4326	1	54.1667	1113.12	7849.73	-14.1434	0
TCGA-BP-4327	1	3.63333	6565.03	3793.21	-15.8249	0
TCGA-BP-4329	1	28.1667	3792.45	5591.55	-15.408	0
TCGA-BP-4330	0	62.9333	10101.3	4686.79	-16.4788	0
TCGA-BP-4331	1	81.8	5019.78	5651.79	-15.7532	0
TCGA-BP-4332	0	37.7667	4202.4	7037.62	-15.6773	0
TCGA-BP-4334	1	21.5	103.332	3403.35	-10.7558	1
TCGA-BP-4335	1	15.8333	3430.09	4518.16	-15.152	0
TCGA-BP-4337	1	0.0666667	1931.05	4525.05	-14.4596	0
TCGA-BP-4338	0	95.3	492.328	2508.31	-12.4384	1
TCGA-BP-4340	1	18.7333	10965	1974.49	-16.0312	0
TCGA-BP-4341	1	52.9667	4313.23	3490.53	-15.2653	0
TCGA-BP-4342	1	75.2	187.753	4233.71	-11.6096	1
TCGA-BP-4343	1	63.7333	3824.82	8048.06	-15.6486	0
TCGA-BP-4344	0	55.5333	2826.68	7717.33	-15.2571	0
TCGA-BP-4345	0	50.5333	974.616	13043.3	-14.3044	0
TCGA-BP-4346	1	49.7667	5629.47	3349.56	-15.5606	0
TCGA-BP-4347	0	45.5667	7568.65	9187.3	-16.5561	0
TCGA-BP-4349	0	12.4	6781.13	6516.94	-16.2063	0
TCGA-BP-4351	0	32.3333	2205.06	7874.97	-14.9702	0
TCGA-BP-4352	1	11.4667	698.322	945.05	-12.2425	1
TCGA-BP-4353	1	12.5	5302.03	10096.4	-16.1862	0
TCGA-BP-4354	1	34.4667	244.492	3239.52	-11.7576	1
TCGA-BP-4355	1	31.7667	3092.63	7476.38	-15.3455	0
TCGA-BP-4756	0	12.4667	5579.67	12523.7	-16.3841	0
TCGA-BP-4758	0	73.6	5212.81	5110.46	-15.735	0
TCGA-BP-4759	0	79.0667	4044.97	6717.89	-15.6019	0
TCGA-BP-4760	0	78.7	15792.2	16217.2	-17.8034	0
TCGA-BP-4761	0	6.06667	114.904	4951.18	-11.1198	1
TCGA-BP-4762	1	44.7667	5420.16	7658.82	-16.038	0
TCGA-BP-4763	1	42.3333	4609.01	7060.84	-15.7909	0
TCGA-BP-4765	0	72.8	2115.55	5310.1	-14.6709	0
TCGA-BP-4766	0	48.7333	11866.7	4465.04	-16.6426	0
TCGA-BP-4768	0	13.3333	6519.78	2503.62	-15.5538	0
TCGA-BP-4769	0	62.5333	5313.23	17657.1	-16.5423	0
TCGA-BP-4770	1	10.9667	78.6166	2931.99	-10.3351	1
TCGA-BP-4771	1	5.4	4358.56	4312.98	-15.4117	0
TCGA-BP-4774	0	62.8333	3721.33	4655.97	-15.2693	0
TCGA-BP-4775	0	61.4333	8128.41	3830.52	-16.0889	0
TCGA-BP-4776	0	13.7	1768.6	5680.57	-14.4974	0
TCGA-BP-4777	0	57.7	7185.82	7025.73	-16.3238	0
TCGA-BP-4781	0	69.3333	4830.81	7447.57	-15.8814	0
TCGA-BP-4782	0	11.8	4576.86	12952.9	-16.1663	0
TCGA-BP-4784	0	61.8	5401.4	14650.7	-16.4441	0
TCGA-BP-4787	1	16	2665	8434.59	-15.2422	0
TCGA-BP-4789	0	49.6333	3578.22	8066	-15.5696	0
TCGA-BP-4790	1	37.0333	3426.52	10643.6	-15.6927	0
TCGA-BP-4795	0	20.6667	7918.21	16027.9	-16.9627	0
TCGA-BP-4797	0	36.9	5741.34	8919.3	-16.2039	0
TCGA-BP-4798	1	11.1333	2394.48	4524.76	-14.7191	0
TCGA-BP-4799	1	37.7667	571.178	7774.81	-13.3329	1
TCGA-BP-4801	0	37.4667	4969.99	7001.93	-15.8766	0
TCGA-BP-4803	0	6.8	4145.47	8360.32	-15.7698	0
TCGA-BP-4804	0	48.6333	1687.4	7942.45	-14.6527	0
TCGA-BP-4807	0	7.03333	8454.23	11007.4	-16.804	0
TCGA-BP-4959	0	88.6667	7440.1	6738.64	-16.3394	0
TCGA-BP-4960	0	72.4	759.024	7349.7	-13.64	0
TCGA-BP-4961	0	64.5	3771.78	10780.5	-15.8166	0
TCGA-BP-4962	0	59.5	5714.57	7502.96	-16.0888	0
TCGA-BP-4963	0	61.1333	6614.67	5798.18	-16.1024	0
TCGA-BP-4964	0	62.0667	4273.26	4880.35	-15.466	0
TCGA-BP-4965	0	62.3667	8120.21	11287.1	-16.7712	0
TCGA-BP-4967	0	6.83333	5347.23	11619.6	-16.2853	0
TCGA-BP-4968	0	58.2	5117.2	6168.71	-15.8317	0
TCGA-BP-4969	0	59.8	7810.93	2886.72	-15.8619	0
TCGA-BP-4970	0	14.4333	5960.83	12226.4	-16.4486	0
TCGA-BP-4971	0	49.5667	660.01	10039.9	-13.6688	0
TCGA-BP-4972	0	50.0667	5628.51	10680.4	-16.2939	0
TCGA-BP-4973	0	46.1333	6143.98	5197.84	-15.9441	0
TCGA-BP-4974	1	7.03333	2188.38	7933.28	-14.9657	0
TCGA-BP-4975	0	47.7667	5345.59	4788.17	-15.7242	0
TCGA-BP-4976	0	54.4	14055.7	10313.7	-17.3765	0
TCGA-BP-4977	0	15.1333	4198.46	6820.9	-15.6564	0
TCGA-BP-4981	1	36.5667	1843.15	2781.56	-14.0956	0
TCGA-BP-4982	0	33.8	5123.34	7099.52	-15.9221	0
TCGA-BP-4983	0	47.1	252.99	1549.94	-11.3325	1
TCGA-BP-4985	1	31.7333	310.801	7132.63	-12.5454	1
TCGA-BP-4986	0	26.1667	4676.63	8334.78	-15.9134	0
TCGA-BP-4987	0	37.4667	6683.94	4830.4	-15.9994	0
TCGA-BP-4989	0	3.93333	2309.25	4742.6	-14.7051	0
TCGA-BP-4991	0	47.1	3538.69	10663	-15.7327	0
TCGA-BP-4992	0	16.7	1705.03	2910.22	-14.0302	0
TCGA-BP-4993	0	5.9	3926.41	8093.24	-15.6838	0
TCGA-BP-4994	0	43.6	2851.65	7713.16	-15.2673	0
TCGA-BP-4995	0	45.7	3857.7	6887.51	-15.5604	0
TCGA-BP-4998	0	31.0667	2583.23	10788.9	-15.3603	0
TCGA-BP-4999	0	42.2	3306.77	8206.07	-15.4852	0
TCGA-BP-5000	0	18.7667	3129.83	9208.01	-15.4917	0
TCGA-BP-5001	0	39.2333	9390.64	4438.53	-16.3563	0
TCGA-BP-5004	0	37.5333	5029.68	13572.6	-16.3097	0
TCGA-BP-5006	0	28	4092.63	3985.51	-15.2858	0
TCGA-BP-5007	0	38	5007.73	7431.3	-15.9234	0
TCGA-BP-5008	0	35.7	2340.56	8942.55	-15.1225	0
TCGA-BP-5009	1	36.4	4076.09	8666.99	-15.7722	0
TCGA-BP-5010	1	29.2667	849.804	7693.74	-13.8052	0
TCGA-BP-5168	1	48.7667	4508.53	5327.44	-15.5861	0
TCGA-BP-5169	0	6.43333	446.475	1720.53	-12.0822	1
TCGA-BP-5170	0	80.4	2648.57	6654.19	-15.0848	0
TCGA-BP-5173	1	2.06667	15564	6628.29	-17.2199	0
TCGA-BP-5174	0	75.2333	8125.42	3656.24	-16.059	0
TCGA-BP-5175	0	31.0667	1334.91	5476.39	-14.1348	0
TCGA-BP-5176	1	53	6010.12	4035.1	-15.7574	0
TCGA-BP-5177	0	9.76667	3019.43	10709.2	-15.5439	0
TCGA-BP-5178	1	63.7333	526.22	5035.79	-12.9594	1
TCGA-BP-5180	0	75.4333	5202.52	6389.53	-15.8739	0
TCGA-BP-5181	0	49.8333	7810.87	6255.38	-16.351	0
TCGA-BP-5182	0	38.8333	6720.07	6778.98	-16.2203	0
TCGA-BP-5183	0	43.0333	4627.02	1919.63	-14.9719	0
TCGA-BP-5184	0	37.7667	3893.86	3709.64	-15.1803	0
TCGA-BP-5185	0	37.7333	1647.27	2808.65	-13.9662	0
TCGA-BP-5186	0	23.1	10873	3164.55	-16.3193	0
TCGA-BP-5187	0	13.5333	2287.79	5599.02	-14.7989	0
TCGA-BP-5189	1	27.4	3985.01	9740.7	-15.8188	0
TCGA-BP-5190	0	33.7	2788.99	7170.76	-15.1944	0
TCGA-BP-5191	0	32.2333	868.076	6580.89	-13.732	0
TCGA-BP-5192	0	23.8	8312.38	5622.14	-16.3586	0
TCGA-BP-5194	0	13.6	4120.5	6394.95	-15.593	0
TCGA-BP-5195	0	24.9667	2741.67	9131.03	-15.3266	0
TCGA-BP-5196	0	33.9333	1561.55	3644.49	-14.0665	0
TCGA-BP-5198	0	20.1	1838.22	7250.54	-14.6983	0
TCGA-BP-5199	0	45.1667	885.148	7293.39	-13.8205	0
TCGA-BP-5200	0	35.4333	6365.66	6201.87	-16.0986	0
TCGA-BP-5201	0	31.7	4684.31	2919.08	-15.2518	0
TCGA-BP-5202	0	0.966667	3002.39	3407.41	-14.8128	0
TCGA-BQ-5875	0	87.9667	4618.63	4496.87	-15.508	0
TCGA-BQ-5876	0	19.5333	9236.49	1331.18	-15.5748	0
TCGA-BQ-5877	1	9	6029.84	15504.8	-16.6128	0
TCGA-BQ-5878	0	64.6	2132.02	10337.2	-15.1016	0
TCGA-BQ-5879	1	23.2333	121.381	10947	-11.6874	1
TCGA-BQ-5880	1	43.8	2469.79	9096.24	-15.1982	0
TCGA-BQ-5881	0	48.4667	4138.01	12170.2	-16.0052	0
TCGA-BQ-5882	1	21.9333	6171.84	5872.45	-16.0268	0
TCGA-BQ-5883	0	41.4	532.809	18289.6	-13.7902	0
TCGA-BQ-5884	0	26.4	36534.2	23094.3	-19.0396	0
TCGA-BQ-5885	0	30.7	2177.28	6081.21	-14.7914	0
TCGA-BQ-5886	0	26.4	3424.38	9521.33	-15.6214	0
TCGA-BQ-5887	0	25.7	9496.48	15535.6	-17.1623	0
TCGA-BQ-5888	0	13.4333	617.141	7847.19	-13.432	1
TCGA-BQ-5889	1	10.9667	1424.08	7700.21	-14.4284	0
TCGA-BQ-5890	0	7.76667	3247.73	6181.56	-15.2843	0
TCGA-BQ-5891	0	0.966667	9268.12	7744.29	-16.6926	0
TCGA-BQ-5892	0	12.1333	11261.5	3302.69	-16.3887	0
TCGA-BQ-5893	1	8.03333	169.856	7615.65	-11.8607	1
TCGA-BQ-5894	0	2.8	156.269	7296.69	-11.7336	1
TCGA-BQ-7044	0	125.333	10940	5724.1	-16.7016	0
TCGA-BQ-7045	1	48.9333	4314.61	9143.99	-15.8748	0
TCGA-BQ-7046	0	98.2667	9419.39	9256.1	-16.8249	0
TCGA-BQ-7048	0	94.6333	17969.7	5582.86	-17.2848	0
TCGA-BQ-7049	1	45.4667	1565.28	11899.1	-14.8178	0
TCGA-BQ-7050	0	62.1333	8572.35	9868.77	-16.7517	0
TCGA-BQ-7051	0	51.1	2805.92	7864.2	-15.2601	0
TCGA-BQ-7053	0	50.5333	9214.23	11566.8	-16.9393	0
TCGA-BQ-7055	0	26.6333	470.768	7355.75	-13.0649	1
TCGA-BQ-7056	0	20.4	5039.46	9811.72	-16.1068	0
TCGA-BQ-7058	1	11.4333	6157.51	5130.71	-15.9386	0
TCGA-BQ-7059	0	7.73333	6748.24	15233.3	-16.7375	0
TCGA-BQ-7060	0	7.13333	11870.1	16993.4	-17.4884	0
TCGA-BQ-7061	0	7.26667	15126.1	2726.51	-16.6236	0
TCGA-BQ-7062	0	3.86667	3781.3	7992.29	-15.6304	0
TCGA-CJ-4634	0	116.6	6704.15	4076.1	-15.8957	0
TCGA-CJ-4635	0	47.2	6531.48	5804.34	-16.0878	0
TCGA-CJ-4636	0	64.1333	5148.67	5364.41	-15.7507	0
TCGA-CJ-4637	1	74.2333	2343.28	2042	-14.1899	0
TCGA-CJ-4638	1	14.3667	3489.78	1808.41	-14.5937	0
TCGA-CJ-4639	0	107.633	7364.97	4236.67	-16.0336	0
TCGA-CJ-4640	0	116	10029.9	7367.57	-16.7564	0
TCGA-CJ-4641	1	55.3667	6273.4	3833.39	-15.7767	0
TCGA-CJ-4642	0	106.833	626.687	4744.91	-13.1323	1
TCGA-CJ-4643	0	59.7667	6219.52	6116.55	-16.0618	0
TCGA-CJ-4644	1	11.2	10629.2	6549.96	-16.752	0
TCGA-CJ-4868	1	21.5333	1580.15	6910.59	-14.4855	0
TCGA-CJ-4869	0	85.1333	5596.05	4989.78	-15.8055	0
TCGA-CJ-4870	0	49.9333	5388.57	6207.12	-15.898	0
TCGA-CJ-4871	0	80.7667	5024.73	11527.7	-16.2052	0
TCGA-CJ-4872	0	47.8333	2192.63	6119.87	-14.8038	0
TCGA-CJ-4873	0	59.2	1873.2	3016.26	-14.1664	0
TCGA-CJ-4874	0	76.1	7621.46	4897.16	-16.1666	0
TCGA-CJ-4875	1	118.467	4293.06	3199.1	-15.2045	0
TCGA-CJ-4876	0	65.1667	5442.79	3581.03	-15.5622	0
TCGA-CJ-4878	0	72.8667	4649.21	2594.72	-15.1682	0
TCGA-CJ-4881	0	67.1333	1100.73	8408.53	-14.1734	0
TCGA-CJ-4882	0	62.7667	843.242	5077.47	-13.533	1
TCGA-CJ-4884	0	58.6333	18140.5	4874.12	-17.2104	0
TCGA-CJ-4885	0	115.033	9435	4717.5	-16.4006	0
TCGA-CJ-4886	0	65.0667	6595.58	6425.87	-16.1639	0
TCGA-CJ-4887	1	31.0667	4462.04	3303.13	-15.2713	0
TCGA-CJ-4888	1	52.2333	2234.94	4508.2	-14.6336	0
TCGA-CJ-4889	0	64.8667	3497.42	7481.04	-15.4944	0
TCGA-CJ-4890	0	117.3	727.674	8798.84	-13.703	0
TCGA-CJ-4891	1	27.3	241.021	3618.49	-11.8104	1
TCGA-CJ-4892	0	50.7	7221.67	4079.89	-15.986	0
TCGA-CJ-4893	0	25	14499.3	4947.88	-16.9494	0
TCGA-CJ-4894	1	28.0333	7058.27	6316.68	-16.2349	0
TCGA-CJ-4895	1	40	2629.18	3218.31	-14.6165	0
TCGA-CJ-4897	0	111.367	18948.8	7365.92	-17.5242	0
TCGA-CJ-4899	0	50.9333	3066.85	9480.96	-15.4857	0
TCGA-CJ-4900	1	57.1333	2459.27	3342.31	-14.5598	0
TCGA-CJ-4901	0	48.3333	1166.14	4519.02	-13.8503	0
TCGA-CJ-4902	0	50.6667	1903.78	8795.61	-14.8628	0
TCGA-CJ-4903	0	52	4034.75	3289.16	-15.1471	0
TCGA-CJ-4904	0	110.067	7335.81	8334.83	-16.4568	0
TCGA-CJ-4905	0	49.8667	6768.31	9229.05	-16.4241	0
TCGA-CJ-4907	0	49.9667	7878.61	11239.2	-16.7321	0
TCGA-CJ-4908	0	51.0333	3105.42	6457.99	-15.2579	0
TCGA-CJ-4912	0	55.2333	4633	3632.02	-15.3767	0
TCGA-CJ-4916	0	45.7667	3064.85	2823.77	-14.7188	0
TCGA-CJ-4918	1	3.1	1873.72	11599.2	-15.0186	0
TCGA-CJ-4920	1	4.63333	2828.53	5828.24	-15.0803	0
TCGA-CJ-5671	0	132.9	1721.11	6962.61	-14.5933	0
TCGA-CJ-5672	1	65.7333	6035.47	7651.61	-16.1672	0
TCGA-CJ-5675	0	131.2	7206.01	2058.37	-15.5507	0
TCGA-CJ-5676	0	135.567	2075.99	6600.88	-14.7857	0
TCGA-CJ-5677	1	26.0667	4620.64	4473.77	-15.5053	0
TCGA-CJ-5678	1	19.1333	6374.65	2871.87	-15.6134	0
TCGA-CJ-5679	1	22.6333	1656.43	6678.08	-14.5207	0
TCGA-CJ-5680	1	25.6	14570.6	6639.12	-17.1413	0
TCGA-CJ-5681	1	18.4	7441.71	14670.9	-16.8318	0
TCGA-CJ-5682	0	124.533	6389.36	6762.56	-16.1578	0
TCGA-CJ-5683	0	62.9667	5171.36	4716.23	-15.6746	0
TCGA-CJ-5684	0	74.3667	4411.2	6028.35	-15.638	0
TCGA-CJ-5686	0	67.9333	7334.17	7762.81	-16.4116	0
TCGA-CJ-5689	1	0	3756.74	8361.73	-15.6511	0
TCGA-CJ-6027	1	120.5	574.809	3340.91	-12.8063	1
TCGA-CJ-6028	1	54.1667	3791.9	12365.3	-15.9098	0
TCGA-CJ-6030	1	76.6333	3477.16	6123.23	-15.3607	0
TCGA-CJ-6031	0	63.5333	2789.2	9447.03	-15.3689	0
TCGA-CJ-6032	0	121.3	14442.5	4960.55	-16.9463	0
TCGA-CJ-6033	1	7.46667	1702.82	7608.89	-14.6365	0
TCGA-CW-5580	1	65.4667	2727.55	5728.48	-15.0255	0
TCGA-CW-5581	0	93.3	5865.37	5996.11	-15.9785	0
TCGA-CW-5583	0	82.9667	7573.85	8083.77	-16.476	0
TCGA-CW-5584	1	5.46667	3851.6	7554.06	-15.6169	0
TCGA-CW-5585	0	86.9667	17658.6	6959.54	-17.4032	0
TCGA-CW-5587	0	74.2	7750.8	8490.64	-16.5349	0
TCGA-CW-5588	0	67.2333	4931.54	6936.89	-15.8613	0
TCGA-CW-5589	0	79.2667	4825.23	7675.23	-15.899	0
TCGA-CW-5590	1	35.8333	3833.65	5970.17	-15.4625	0
TCGA-CW-5591	0	75.7	9861.25	16519.7	-17.2467	0
TCGA-CW-6087	1	1.36667	3337.28	5546.98	-15.2486	0
TCGA-CW-6088	0	107.4	4291.6	6087.04	-15.6109	0
TCGA-CW-6090	0	85.0667	1394.25	6210.24	-14.2669	0
TCGA-CW-6093	0	104.867	3873.88	4829.67	-15.341	0
TCGA-CW-6097	1	19.0333	1856.02	4551.44	-14.4155	0
TCGA-CZ-4853	0	25.8	7040.63	2807.14	-15.7189	0
TCGA-CZ-4854	1	46.8	2195.37	6026.38	-14.7956	0
TCGA-CZ-4856	0	0.6	3900.15	5652.67	-15.4486	0
TCGA-CZ-4857	1	47.7333	271.857	4788.15	-12.1323	1
TCGA-CZ-4858	1	70.1667	29.9703	1293.34	-8.67773	1
TCGA-CZ-4859	0	59.5667	6815.39	3111.86	-15.7448	0
TCGA-CZ-4860	1	6.86667	103.011	1242.81	-10.1151	1
TCGA-CZ-4861	1	14.8667	3221.48	2504.7	-14.7031	0
TCGA-CZ-4862	0	109.033	5516.91	9273.5	-16.1804	0
TCGA-CZ-4863	0	64.2667	8814.76	9887.76	-16.7866	0
TCGA-CZ-4864	1	43.8333	11371.5	3362.89	-16.4119	0
TCGA-CZ-4865	1	5.53333	5602.06	9703.33	-16.2275	0
TCGA-CZ-4866	0	108.9	20054.1	3776.44	-17.1701	0
TCGA-CZ-5451	0	64.3	6163.01	3916.37	-15.7688	0
TCGA-CZ-5452	0	59.6333	10310.3	3058.78	-16.2337	0
TCGA-CZ-5453	1	80.6333	2787.37	3757.64	-14.785	0
TCGA-CZ-5454	1	24.0667	3482.59	5890.59	-15.3381	0
TCGA-CZ-5455	1	18.7	3335.12	5418.63	-15.233	0
TCGA-CZ-5456	0	80.7333	3241.24	3134.08	-14.8523	0
TCGA-CZ-5457	0	91.8	3649.33	5245.08	-15.3211	0
TCGA-CZ-5458	0	92.9667	6428.23	10339	-16.4337	0
TCGA-CZ-5459	0	56.1	2672.48	5070.13	-14.9237	0
TCGA-CZ-5460	0	95.7667	5218.56	2745.7	-15.3434	0
TCGA-CZ-5461	1	11	8462.02	5997.94	-16.4211	0
TCGA-CZ-5462	1	10.3667	3914.55	3281.62	-15.1092	0
TCGA-CZ-5463	0	22.0667	12470.8	10242.6	-17.2277	0
TCGA-CZ-5464	0	70.9333	3843.43	7142.69	-15.579	0
TCGA-CZ-5465	1	85.4667	4615.43	4669.4	-15.531	0
TCGA-CZ-5466	0	22.8333	1826.3	3692.43	-14.2637	0
TCGA-CZ-5467	1	2.43333	3033.58	7174.67	-15.2962	0
TCGA-CZ-5468	1	1.96667	1153.82	5557.72	-13.9683	0
TCGA-CZ-5469	1	31.5333	2212.93	3297.88	-14.4239	0
TCGA-CZ-5470	0	12.8667	3307.94	3612.6	-14.9667	0
TCGA-CZ-5982	0	81.3	6932.83	5024.61	-16.0685	0
TCGA-CZ-5984	0	68.9	5536.9	9880.52	-16.2248	0
TCGA-CZ-5985	0	66.5667	6110.4	6279.06	-16.057	0
TCGA-CZ-5986	0	12.4333	3623.24	4632.77	-15.2339	0
TCGA-CZ-5987	1	14.8333	4853.05	8047.53	-15.9359	0
TCGA-CZ-5988	0	23.1	2657.87	13726.3	-15.547	0
TCGA-CZ-5989	0	63.5	10735	6902.43	-16.7971	0
TCGA-DV-5565	0	44.3	3649.23	6018.44	-15.4081	0
TCGA-DV-5566	0	46.6	6298.05	3593.32	-15.7405	0
TCGA-DV-5567	0	66.8	22444.8	16787.5	-18.2497	0
TCGA-DV-5568	0	12.3333	1772.87	9640.56	-14.8349	0
TCGA-DV-5569	0	11.8333	7253.09	6500.76	-16.2859	0
TCGA-DV-5573	0	37.6667	5235.31	8858.11	-16.0881	0
TCGA-DV-5574	0	67.2	3779.47	12699.8	-15.9227	0
TCGA-DV-5575	0	57.6333	6276.51	4652.49	-15.8998	0
TCGA-DV-5576	1	24.2333	13621.7	16720.7	-17.6443	0
TCGA-DV-A4VX	1	54.2	1750.75	855.641	-13.2883	1
TCGA-DV-A4VZ	0	12.1667	11718.8	8232.83	-17.0145	0
TCGA-DV-A4W0	0	82.3333	1891.42	3593.69	-14.2888	0
TCGA-DW-5560	0	49.5333	1784.96	3600.52	-14.2201	0
TCGA-DW-5561	0	13.8	6324.88	7667.28	-16.225	0
TCGA-DW-7834	0	131.667	4279.59	7122.01	-15.7069	0
TCGA-DW-7836	0	36.4333	4404.33	8824.41	-15.8771	0
TCGA-DW-7837	0	38.0667	4880.9	8361.65	-15.967	0
TCGA-DW-7838	0	24.8	3764.13	11213.7	-15.8391	0
TCGA-DW-7839	0	13.9667	3641.82	12450.1	-15.8654	0
TCGA-DW-7840	0	3.8	4060.39	8619.27	-15.7641	0
TCGA-DW-7841	0	14.8333	1802.23	5766.98	-14.5297	0
TCGA-DW-7842	0	3.06667	9522.19	13829.6	-17.092	0
TCGA-DW-7963	0	41.3333	7154.49	8913.73	-16.4691	0
TCGA-DZ-6132	0	82	1441.73	11205.7	-14.6806	0
TCGA-DZ-6133	1	51.9	10709.2	10207.7	-17.0417	0
TCGA-DZ-6134	0	61.8667	6816.26	16367.4	-16.795	0
TCGA-DZ-6135	0	75.6333	5024.31	13048.3	-16.2835	0
TCGA-EU-5904	0	18.3667	12148.9	8228.01	-17.0576	0
TCGA-EU-5905	0	3.96667	4479.04	11517.5	-16.0659	0
TCGA-EU-5906	0	6.86667	6373.41	6845.87	-16.1626	0
TCGA-EU-5907	0	4.23333	7917.34	2629.04	-15.8191	0
TCGA-EV-5901	0	34.6667	2409.89	8881.26	-15.1534	0
TCGA-EV-5902	0	19.2667	8375.36	12862.7	-16.8912	0
TCGA-EV-5903	0	25.2333	8297.5	13049.5	-16.8891	0
TCGA-F9-A4JJ	1	10.8333	58.3636	4033.95	-10.1825	1
TCGA-F9-A7Q0	0	13.2667	6021.65	5771.6	-15.9861	0
TCGA-F9-A7VF	0	2.43333	578.343	6058.74	-13.1901	1
TCGA-F9-A8NY	0	1.2	92.4345	10572.7	-11.3396	1
TCGA-F9-A97G	0	0.433333	16659.1	6834.52	-17.3214	0
TCGA-G6-A5PC	1	8.06667	1144.52	3198.29	-13.6091	0
TCGA-G6-A8L6	1	10.4333	1040.76	3637.83	-13.5759	0
TCGA-G6-A8L7	0	71.1	206.094	1322.02	-10.9855	1
TCGA-G6-A8L8	1	36.3667	2685.45	3224.25	-14.6432	0
TCGA-G7-6789	1	4.06667	1165.97	6664.29	-14.0958	0
TCGA-G7-6790	0	52.5	17426.3	10493.8	-17.6469	0
TCGA-G7-6792	0	92.1667	3377.59	17745.6	-15.9987	0
TCGA-G7-6793	1	11.2	47.8127	15362.1	-10.7921	1
TCGA-G7-6795	0	39.8	3194.58	4294.65	-15.034	0
TCGA-G7-6796	0	72.4333	3848.83	7656.18	-15.6246	0
TCGA-G7-6797	0	25.5	11048.8	9004.6	-17.0001	0
TCGA-G7-7501	1	20.8	22131.3	7701.73	-17.7398	0
TCGA-G7-7502	0	26.2	5044.47	6010.95	-15.798	0
TCGA-G7-A4TM	0	25.6	2984.83	6691.13	-15.2325	0
TCGA-G7-A8LB	0	18.2333	1029.75	4982.8	-13.762	0
TCGA-G7-A8LC	0	23.4	4924.76	6788.11	-15.846	0
TCGA-G7-A8LD	1	17.1333	3366.97	1247.16	-14.3156	0
TCGA-G7-A8LE	0	81.7667	5489	10190	-16.2339	0
TCGA-GK-A6C7	0	2.03333	3616.92	5474.62	-15.3374	0
TCGA-GL-6846	0	197.5	11919.4	9411.01	-17.1196	0
TCGA-GL-7773	0	13.1	2884.81	12463.7	-15.5849	0
TCGA-GL-7966	0	3.73333	122.349	7039.68	-11.4176	1
TCGA-GL-8500	0	28.0333	12722	4375.61	-16.7138	0
TCGA-GL-A4EM	0	1.06667	934.427	10198.5	-14.0979	0
TCGA-GL-A59R	0	12.6	5164.84	7212.22	-15.9418	0
TCGA-GL-A59T	0	18.2	2025.47	6172.1	-14.7135	0
TCGA-GL-A9DC	0	13.0667	5380.58	6642.6	-15.9391	0
TCGA-GL-A9DD	0	11.3667	4225.81	8506	-15.8039	0
TCGA-GL-A9DE	0	16.5333	7613.82	9305.53	-16.5714	0
TCGA-HE-7128	0	0	5691.72	18319.7	-16.6487	0
TCGA-HE-7129	0	83.0667	5513.22	12820.5	-16.3844	0
TCGA-HE-7130	0	59	81.1875	16765.9	-11.4764	1
TCGA-HE-A5NF	0	86.0667	9913.54	8059.05	-16.799	0
TCGA-HE-A5NH	0	26.3667	4116.44	10439.9	-15.9019	0
TCGA-HE-A5NI	0	12	2385.37	3761.25	-14.5976	0
TCGA-HE-A5NJ	0	57.5333	2262.05	7393.63	-14.9611	0
TCGA-HE-A5NK	0	74.2667	7336.39	4801.23	-16.108	0
TCGA-HE-A5NL	0	25.5667	3588.11	6385.75	-15.4251	0
TCGA-IA-A40U	0	17.0333	2212.81	7748.96	-14.9642	0
TCGA-IA-A40X	0	20.2667	10667	7490.54	-16.8412	0
TCGA-IA-A40Y	0	2.06667	9722.42	3584.74	-16.2631	0
TCGA-IA-A83S	1	86.9667	4048.93	9056.51	-15.792	0
TCGA-IA-A83T	1	89.4667	1327.15	12825.6	-14.6661	0
TCGA-IA-A83V	1	98.0333	1842.03	9583.09	-14.8773	0
TCGA-IA-A83W	1	68.1	1447.45	6772.47	-14.3669	0
TCGA-IZ-8195	0	22.5667	8368.67	6056.9	-16.4139	0
TCGA-IZ-8196	0	21.6333	9488.98	14539	-17.1194	0
TCGA-IZ-A6M8	0	16.5667	2080.7	8897.29	-14.9773	0
TCGA-IZ-A6M9	0	12.5333	2276.35	8362.91	-15.0466	0
TCGA-J7-6720	0	12.9333	5794.98	10340.3	-16.3086	0
TCGA-J7-8537	1	10.7	13259.6	6657.4	-17.0292	0
TCGA-J7-A8I2	0	10.2333	52.6539	3435.22	-9.95881	1
TCGA-KV-A6GD	0	18.6667	2243.61	8356.84	-15.0286	0
TCGA-KV-A6GE	0	29.5	1793.51	4437.43	-14.3581	0
TCGA-KV-A74V	0	11.5667	4800.16	5282.89	-15.6565	0
TCGA-MH-A55W	0	34.7667	7469.64	8087.51	-16.4596	0
TCGA-MH-A55Z	0	28.1667	3697.16	6727.32	-15.4942	0
TCGA-MH-A560	0	30.8	14092.4	13774.4	-17.5627	0
TCGA-MH-A561	0	28.0333	2123.6	8403.77	-14.9659	0
TCGA-MH-A562	0	20.5333	1526.51	6868.53	-14.4399	0
TCGA-MH-A854	0	17.8667	1285.88	8209.75	-14.3458	0
TCGA-MH-A855	0	12.3	4352.06	8873.02	-15.8662	0
TCGA-MH-A856	0	31.5667	2279.23	7563.05	-14.9845	0
TCGA-MH-A857	0	29.6667	12692.1	14275.7	-17.459	0
TCGA-MM-A563	0	19.7	2137.85	6334.71	-14.7951	0
TCGA-MM-A564	0	20.2333	741.142	6736.4	-13.5562	0
TCGA-MM-A84U	0	23.3333	1102.04	4334.77	-13.7557	0
TCGA-MW-A4EC	0	16.6	3155.11	5499.71	-15.1754	0
TCGA-O9-A75Z	0	15.7	3854.6	6550.56	-15.5277	0
TCGA-P4-A5E6	0	101.167	2025.32	10106.4	-15.0254	0
TCGA-P4-A5E7	0	88.3	2041.3	7296.03	-14.8287	0
TCGA-P4-A5E8	1	43.5333	19.605	9572.57	-9.45166	1
TCGA-P4-A5EA	1	6.7	31.2932	3516.76	-9.36074	1
TCGA-P4-A5EB	0	82.5667	7581.72	9974.88	-16.6102	0
TCGA-P4-A5ED	0	93.8667	59.7374	5563.55	-10.4135	1
TCGA-P4-AAVK	0	53	6509.27	10697	-16.4703	0
TCGA-P4-AAVL	1	16.2333	1897.45	5493.98	-14.5611	0
TCGA-P4-AAVM	0	51.3	6261.58	11035.6	-16.4432	0
TCGA-P4-AAVO	0	80	5033.54	8623.99	-16.0238	0
TCGA-PJ-A5Z8	0	20	5248.78	4779.77	-15.701	0
TCGA-PJ-A5Z9	0	18	1944.47	5361.37	-14.5752	0
TCGA-Q2-A5QZ	0	14.2667	725.029	11871.4	-13.8881	0
TCGA-SX-A71R	0	48.5667	1370	3575.53	-13.8965	0
TCGA-SX-A71S	0	50.1333	7078.24	9020.67	-16.4637	0
TCGA-SX-A71U	0	45.2333	2787.87	4977.78	-14.963	0
TCGA-SX-A71V	0	29.2	5768.39	8046.81	-16.1444	0
TCGA-SX-A71W	0	35.8667	1787.45	9000.04	-14.8013	0
TCGA-SX-A7SL	0	27.4333	1591.32	7692.18	-14.5617	0
TCGA-SX-A7SM	1	12.1	4827.17	4516.51	-15.5641	0
TCGA-SX-A7SN	0	19.2667	5958.45	5969.55	-15.9947	0
TCGA-SX-A7SO	0	41.9	26592.4	11224.5	-18.1997	0
TCGA-SX-A7SP	1	16.5333	3208.64	6219.41	-15.2735	0
TCGA-SX-A7SQ	0	42.2	8945.31	8030.63	-16.6727	0
TCGA-SX-A7SR	0	26.8333	2987.72	6573.9	-15.2225	0
TCGA-SX-A7SS	0	53.8333	1559.59	4465.65	-14.1935	0
TCGA-SX-A7SU	0	44.3667	2544.66	7524.86	-15.1143	0
TCGA-T7-A92I	0	11.8667	92361.8	5888.57	-19.2948	0
TCGA-UN-AAZ9	0	18.2667	15656.8	9215.6	-17.4355	0
TCGA-UZ-A9PJ	1	26.5667	9533.85	9939.03	-16.8845	0
TCGA-UZ-A9PK	0	119.033	2735.52	10437.8	-15.4085	0
TCGA-UZ-A9PL	0	105.067	1406.46	5665.5	-14.2193	0
TCGA-UZ-A9PM	0	127.033	5148.35	8027.03	-16.0056	0
TCGA-UZ-A9PN	1	37.8667	2411.83	9619.04	-15.2049	0
TCGA-UZ-A9PO	0	63.7	14560.9	11115.6	-17.4665	0
TCGA-UZ-A9PP	0	100.333	2640.29	7531.58	-15.1593	0
TCGA-UZ-A9PQ	1	87.4667	38230.6	3352.48	-17.8736	0
TCGA-UZ-A9PR	0	73.0333	4665.69	9246.92	-15.9763	0
TCGA-UZ-A9PS	0	72.2333	5080.78	6699.64	-15.8753	0
TCGA-UZ-A9PU	1	31.1	4440.64	7168.99	-15.7556	0
TCGA-UZ-A9PV	0	48.1333	1646.1	4826.48	-14.3078	0
TCGA-UZ-A9PX	0	66.0333	4144.36	6219.66	-15.5824	0
TCGA-UZ-A9PZ	0	21.9	3475.86	5279.61	-15.2665	0
TCGA-UZ-A9Q0	0	112.267	1504.48	4015.02	-14.0828	0
TCGA-UZ-A9Q1	0	24.3333	32956.7	8723.39	-18.2993	0
TCGA-V9-A7HT	0	32.1667	4571.8	6367.13	-15.7157	0
TCGA-WN-A9G9	0	26.3667	5394.17	2593.26	-15.3473	0
TCGA-WN-AB4C	0	39.6	7829.11	10954.6	-16.7083	0
TCGA-Y8-A894	0	18.9	9439.59	10045.5	-16.8793	0
TCGA-Y8-A895	0	16.1333	3087.09	5973.48	-15.2014	0
TCGA-Y8-A896	0	18.9	6131.06	8342.28	-16.2408	0
TCGA-Y8-A897	0	18.3	3656.93	8640.27	-15.6393	0
TCGA-Y8-A898	0	15.8333	1697.36	6242.95	-14.5075	0
TCGA-Y8-A8RY	0	25.6333	3505.93	7039.78	-15.4588	0
TCGA-Y8-A8RZ	0	6.83333	2253.36	13758.9	-15.3493	0
TCGA-Y8-A8S0	0	6.1	3981.28	10436.1	-15.8613	0
TCGA-Y8-A8S1	0	13.4667	6965.99	18088	-16.8845	0
