# Supplementary material for: Establishing a prognostic model of ferroptosis- and immune-related signatures in kidney cancer: A study based on TCGA and ICGC databases
Source: Front Oncol. 2022 Aug 26;12:931383. doi: 10.3389/fonc.2022.931383 (PMC9459019; doi:10.3389/fonc.2022.931383)
Supplement: Supplementary file 6 [file Table_4.xlsx]

## Sheet: Figure 4a
Term	P	HR	HRlower	HRupper
M	6.79e-07	8.24097	3.58551	18.9411
T	0.000312786	3.77929	1.83417	7.78722
S	0.000857954	3.41212	1.65812	7.02153
R	0.00198162	3.17448	1.52676	6.60047

## Sheet: Figure 4b
Term	P	HR	HRlower	HRupper
M	0.00898	4.206	1.432	12.357
R	0.01599	2.515	1.188	5.327

## Sheet: Figure 4c&j
Tag	vital	os	age	sex	T	N	M	Stage	R	Group
DO47044	0	24.3667	64	1	1	0	0	1	-13.5576	0
DO47162	0	49.6333	52	1	1	0	0	1	-13.8516	0
DO47222	0	52.2	58	0	1	0	0	1	-15.2638	0
DO47012	1	13.8333	62	1	1		0	1	-12.5328	1
DO46828	1	18.8	54	1	3	0	1	4	-13.1109	1
DO47072	1	26.3	64	1	2	0	0	2	-11.5211	1
DO46865	0	68.6	67	1	1	0	0	1	-12.553	1
DO46830	0	68.1333	77	0	1	0	0	1	-14.0146	0
DO47213	0	64.0667	49	0	3	0	0	3	-14.3279	0
DO47140	0	64.5333	70	1	1	0	0	1	-13.466	1
DO47068	1	56.1667	48	1	1	0	0	1	-13.157	1
DO46945	0	64.0667	60	0	1	0	0	1	-14.2135	0
DO46827	1	26.0667	67	1	3	0	1	4	-13.5985	0
DO46893	1	4.86667	62	0	3	0	1	4	-12.8737	1
DO47210	0	49.9333	67	1	2	0	0	2	-14.1902	0
DO46949	1	15.8	76	0	4	0	1	4	-9.41407	1
DO47048	0	64.4	59	0	1	0	0	1	-14.0715	0
DO47016	0	65.8667	51	1	1	0	0	1	-14.6242	0
DO47120	0	66.6333	60	1	2	0	0	2	-13.5711	0
DO46859	1	52.8667	59	0	2	0	0	2	-14.2029	0
DO46973	0	72	78	1	4	0	1	4	-13.8718	0
DO46889	1	33.2333	60	1	3	0	0	3	-14.1936	0
DO47171	1	15.8	65	1	3		1	4	-13.1813	1
DO46969	0	60.4333	59	1	1	0	0	1	-13.1719	1
DO46838	0	72.9667	61	1	1	1	0	3	-14.977	0
DO47204	0	58.1	60	0	1	0	0	1	-14.235	0
DO46961	0	60.8	59	1	1	0	0	1	-12.3288	1
DO46856	0	68.0667	73	1	1	0	0	1	-13.588	0
DO47174	1	50.2667	70	1	3		1	4	-11.0728	1
DO47028	0	70.9333	67	1	1		0	1	-13.8867	0
DO47056	0	70.1333	54	1	3	0	0	3	-12.562	1
DO47000	0	70.7	43	0	1	0	0	1	-14.1125	0
DO47024	0	75.7	44	1	1		0	1	-14.0912	0
DO47132	0	71.4333	61	0	1	0	0	1	-12.1192	1
DO46834	1	32.6	52	0	1	0	0	1	-15.1185	0
DO46877	0	52.5333	61	1	3	0	0	3	-11.5676	1
DO47004	1	7.36667	46	1	1	0	0	1	-13.7076	0
DO47216	0	64.2	63	0	1	0	0	1	-11.9087	1
DO47225	0	57.4333	45	1	1	0	0	1	-13.9093	0
DO46965	0	55.2667	39	1	1	0	0	1	-15.3205	0
DO46917	0	70.1333	58	1	2	0	0	2	-13.906	0
DO47201	0	58.8667	54	1	1	0	0	1	-13.5884	0
DO46953	0	61.7333	50	1	1	0	0	1	-14.9839	0
DO46933	0	39	73	1	1	0	0	1	-14.3953	0
DO47219	0	60.7333	37	1	3	0	0	3	-11.5389	1
DO46844	0	69.9	65	0	1	0	0	1	-14.7666	0
DO47207	0	51.2333	54	0	1	0	0	1	-12.2711	1
DO46913	0	59.5667	54	0	2	0	0	2	-10.817	1
DO46862	0	54.5333	54	0	1	0	0	1	-14.4049	0
DO47189	1	49.4	72	1	2	0	0	2	-13.2301	1
DO47108	1	34.2667	65	0	1	0	0	1	-14.4906	0
DO46832	1	0.0666667	55	1	3	0	1	4	-12.2849	1
DO47128	0	75.4667	66	1	3		0	3	-13.8017	0
DO46905	0	7.73333	56	1	3	0	0	3	-13.7394	0
DO47020	1	64.1	60	1	2	0	0	2	-13.9934	0
DO46957	0	71.8667	75	0	1	0	0	1	-14.175	0
DO46853	0	70.4	62	0	1	0	0	1	-12.6703	1
DO46850	1	3.8	65	1	3	0	0	3	-12.4935	1
DO46988	1	37.6667	65	0	3	0	0	3	-14.7668	0
DO47100	0	59.1333	67	1	1	0	0	1	-13.7468	0
DO47084	1	2.46667	57	0	3	1	1	4	-14.0307	0
DO46909	0	32.7	78	1	1	0	0	1	-15.205	0
DO47080	0	62.1333	50	0	1	0	0	1	-14.0182	0
DO47159	1	46.7333	83	0	1	0	0	1	-14.7239	0
DO47183	1	5.8	72	1	1	0	0	1	-13.1047	1
DO46984	0	65.2333	65	1	1	0	0	1	-13.585	0
DO47008	0	54.6	53	0	1	0	0	1	-14.2256	0
DO47040	0	67.0667	52	1	3	0		4	-14.9163	0
DO47186	1	21.7333	62	0	1	0	0	1	-14.0285	0
DO46841	1	41.8	60	0	3	0	0	3	-13.3887	1
DO46941	0	21.8	72	1	3	0	0	3	-13.0596	1
DO47192	1	46.4	75	0	3	0	0	3	-3.79038	1
DO47076	0	62.2	38	0	1	0	0	1	-14.2669	0
DO47156	0	64.4	60	0	1	0	0	1	-13.8482	0
DO47032	1	62.7333	75	1	1		0	1	-13.5095	1
DO46873	1	51.3	69	1	1	0	0	1	-13.401	1
DO47231	0	53.9667	66	1	1	0	0	1	-14.1618	0
DO47096	0	68.6667	55	0	1	0	0	1	-13.13	1
DO47177	0	67.3667	56	1	1		0	1	-12.7181	1
DO47195	0	62.7	63	0	1	0	0	1	-13.6803	0
DO47228	1	33.6667	71	0	3	0	0	3	-13.7495	0
DO47198	0	52.6667	55	0	2	0	0	2	-13.9737	0
DO46996	1	62	48	1	2	0	0	2	-12.6888	1
DO47180	0	1.7	35	1	2		0	2	-13.4047	1
DO47036	0	65.3	47	1	1	0	0	1	-14.1808	0
DO47168	0	66	69	1	1	0	0	1	-14.061	0
DO46925	0	70.8667	66	0	1	0	0	1	-13.7408	0
DO46992	0	61.4	76	0	1	0	0	1	-14.1959	0
DO47144	0	70.0667	69	0	2	0	0	2	-14.5239	0
DO46980	1	34.3	56	0	2	0	0	2	-13.2268	1
DO46847	0	68.7333	57	0	3		0	3	-13.8655	0

## Sheet: Figure 4d
Term	P	HR	HRlower	HRupper
M	2.03922e-25	4.82454	3.58825	6.48677
S	5.4951e-24	4.36095	3.27697	5.80348
T	2.01157e-20	3.59673	2.74326	4.71574
N	1.05255e-07	3.1729	2.07311	4.85612
R	6.2216e-07	2.41573	1.70774	3.41725
A	1.16298e-05	1.02626	1.01444	1.03822

## Sheet: Figure 4e
Term	P	HR	HRlower	HRupper
M	9.77e-07	3.24846	2.027	5.206
N	0.0072	2.03777	1.2125	3.425
R	0.00125	2.26852	1.3793	3.731
A	0.00132	1.02904	1.0112	1.047

## Sheet: Figure 4f&k
case_submitter_id	os	vital	age	gender	M	N	T	S	R	Group
TCGA-2K-A9WE	7.13333	0	53	1	0		2	2	-14.8538	0
TCGA-2Z-A9J1	76.6	0	71	1		0	1	1	-16.4878	0
TCGA-2Z-A9J2	59.8333	0	71	0			1	1	-15.2903	0
TCGA-2Z-A9J3	59.0333	1	67	1			2	2	-15.3532	0
TCGA-2Z-A9J5	101.667	0	80	1			2	2	-14.8774	0
TCGA-2Z-A9J6	57.7	0	60	1			1	1	-15.4974	0
TCGA-2Z-A9J7	4.63333	1	63	1	1		2	4	-14.7381	0
TCGA-2Z-A9J8	93	0	50	1			1	1	-13.6602	0
TCGA-2Z-A9J9	76.4667	0	77	1			1	1	-17.6545	0
TCGA-2Z-A9JD	35.3333	0	66	1			1	1	-16.8959	0
TCGA-2Z-A9JE	57.6	0	59	1			1	1	-15.2739	0
TCGA-2Z-A9JG	55.4	0	64	1			1	1	-16.7585	0
TCGA-2Z-A9JI	52.2333	0	38	1			3	3	-15.2054	0
TCGA-2Z-A9JJ	40.4333	0	69	0	0		1	1	-12.5115	1
TCGA-2Z-A9JK	39.5333	0	50	1			3	3	-15.0084	0
TCGA-2Z-A9JL	33.5333	0	47	1			1	1	-14.823	0
TCGA-2Z-A9JM	31.1333	0	28	1			1	1	-14.9813	0
TCGA-2Z-A9JN	24.6667	0	50	0			1	1	-14.2837	0
TCGA-2Z-A9JO	31.6333	0	56	0		0	1	1	-17.2995	0
TCGA-2Z-A9JP	29.7667	0	63	1			1	1	-15.8773	0
TCGA-2Z-A9JQ	25.9333	0	66	1			1	1	-15.3913	0
TCGA-2Z-A9JR	5.36667	0	57	1			1	1	-15.4953	0
TCGA-2Z-A9JS	16.4	1	74	1			1	1	-15.8698	0
TCGA-2Z-A9JT	22.8	0	71	1			1	1	-14.8374	0
TCGA-3Z-A93Z	12.8333	0	69	1	0	0	1	1	-15.1012	0
TCGA-4A-A93W	0.133333	0	66	0	0	0	1	1	-15.3504	0
TCGA-4A-A93X	13	0	58	1		1	3	4	-13.8737	0
TCGA-4A-A93Y	11.7333	0	63	0	0	0	2	2	-15.4145	0
TCGA-5P-A9JU	12.4333	0	81	1	0	0	3	3	-14.5589	0
TCGA-5P-A9JV	68.1	0	49	1			1		-15.4858	0
TCGA-5P-A9JW	108.033	0	64	1			1		-16.6915	0
TCGA-5P-A9JY	50.2667	1	79	1			2		-14.3054	0
TCGA-5P-A9JZ	91.4667	0	51	0			1		-15.8655	0
TCGA-5P-A9K0	22.5667	0	75	1			1		-15.9687	0
TCGA-5P-A9K2	79.7333	0	62	1			1		-12.8462	1
TCGA-5P-A9K3	15.7	1	59	1			2		-15.9276	0
TCGA-5P-A9K4	72.8	0	54	1			1		-14.9908	0
TCGA-5P-A9K6	63.8	0	64	1			1		-16.5074	0
TCGA-5P-A9K8	43.6333	0	51	0			3		-16.9241	0
TCGA-5P-A9K9	19.6333	1	59	0		2	3		-14.8526	0
TCGA-5P-A9KA	13.1667	0	61	1			1		-14.9454	0
TCGA-5P-A9KC	12.5667	0	51	0			1		-15.8607	0
TCGA-5P-A9KE	27.4667	0	70	1	0		1		-15.7496	0
TCGA-5P-A9KF	28.1667	0	53	1		0	1		-14.0959	0
TCGA-5P-A9KH	68.3667	0	77	1			1		-11.6743	1
TCGA-6D-AA2E	12.0667	0	68	0			1	1	-17.5918	0
TCGA-A3-3306	37.3333	0	67	1	0	0	1	1	-14.614	0
TCGA-A3-3307	47.8667	0	66	1	0	0	3	3	-15.6197	0
TCGA-A3-3308	0.533333	0	77	0	0	0	3	3	-15.7186	0
TCGA-A3-3311	39.7	1	57	1	0		1	1	-15.3411	0
TCGA-A3-3313	24.5	1	59	1	0	0	1	1	-18.6869	0
TCGA-A3-3316	49.7667	0	57	1	0		2	2	-15.5718	0
TCGA-A3-3317	49.7	0	67	1	0	0	2	2	-14.8789	0
TCGA-A3-3319	37.6667	0	70	1	0		1	1	-15.0667	0
TCGA-A3-3320	50.2667	0	52	0	0		1	1	-16.4047	0
TCGA-A3-3322	49.2667	0	51	1	0		1	1	-15.5264	0
TCGA-A3-3323	36.8667	0	53	1	0		1	1	-14.7373	0
TCGA-A3-3324	39.5333	0	51	1	0		1	1	-15.9057	0
TCGA-A3-3325	39	1	52	1	0		1	1	-15.2767	0
TCGA-A3-3326	37.9	0	47	1	0		1	1	-15.1065	0
TCGA-A3-3328	46.1667	0	79	1	0	0	1	1	-10.7454	1
TCGA-A3-3329	54.1333	0	75	1	0	0	1	1	-14.9745	0
TCGA-A3-3331	41.9	0	86	0	0	0	1	1	-16.3592	0
TCGA-A3-3335	62.8667	0	41	1	0	0	2	2	-14.947	0
TCGA-A3-3343	31.5	0	79	1	0	0	2	2	-15.6167	0
TCGA-A3-3346	4.56667	1	68	1	0		1	1	-11.4547	1
TCGA-A3-3347	53.6667	1	76	0	0	1	1	3	-14.7014	0
TCGA-A3-3349	46.1667	0	34	0	0	0	1	1	-15.8067	0
TCGA-A3-3351	30.3333	0	42	1	0	0	2	2	-16.1762	0
TCGA-A3-3352	18.7	1	74	1	0	0	3	3	-15.3229	0
TCGA-A3-3357	89.6	0	62	1	0	0	2	2	-15.7073	0
TCGA-A3-3358	43.5667	0	57	0	0	0	1	1	-15.8368	0
TCGA-A3-3359	83.4667	0	82	0	0	0	1	1	-15.8045	0
TCGA-A3-3362	51.9667	0	60	0	0	0	1	1	-16.2594	0
TCGA-A3-3363	10.6333	0	50	1	0	0	2	2	-16.0281	0
TCGA-A3-3365	29.1	0	46	1	0		1	1	-15.2464	0
TCGA-A3-3367	75.6667	0	72	1	0	0	1	1	-15.0062	0
TCGA-A3-3370	75.8	0	48	0	0	0	1	1	-15.357	0
TCGA-A3-3372	24.5	0	64	1	0		3	3	-15.9787	0
TCGA-A3-3373	54.0333	0	54	0	0	0	1	1	-16.9637	0
TCGA-A3-3374	43.8	0	51	0	0	0	1	1	-11.4355	1
TCGA-A3-3376	56.5333	1	51	1	0	0	1	1	-15.5449	0
TCGA-A3-3378	21	0	60	1	0	0	1	1	-14.7019	0
TCGA-A3-3380	18.9	0	54	1	0	0	1	1	-15.8753	0
TCGA-A3-3382	19.1333	0	69	1	0		1	1	-15.4604	0
TCGA-A3-3383	28.7	0	52	1	0		1	1	-13.3409	1
TCGA-A3-3385	66.4333	0	46	0	0	0	1	1	-16.3212	0
TCGA-A3-3387	20.5667	0	49	1	0	0	1	1	-14.71	0
TCGA-A3-A6NI	33.9333	0	47	1			1	1	-15.1729	0
TCGA-A3-A6NJ	15.6	0	57	0			1	1	-15.1422	0
TCGA-A3-A6NL	22.9667	0	49	0			1	1	-15.5677	0
TCGA-A3-A6NN	0.1	0	78	1			1	1	-15.572	0
TCGA-A3-A8CQ	0.1	0	59	0			1	1	-15.7832	0
TCGA-A3-A8OU	0	0	74	0			1	1	-14.8439	0
TCGA-A3-A8OV	11.3333	0	75	1			1	1	-14.3602	0
TCGA-A3-A8OW	10.7667	0	37	1			3	3	-15.3967	0
TCGA-A3-A8OX	0	0	65	0			1	1	-15.7384	0
TCGA-A4-7286	18.4667	0	42	1			3		-17.2186	0
TCGA-A4-7287	19.9	1	75	0			1	1	-11.1666	1
TCGA-A4-7288	61.9	0	71	0			1		-15.9421	0
TCGA-A4-7583	0.1	0	60	1	0	0	1	1	-16.8465	0
TCGA-A4-7584	21.6667	0	59	1			1	1	-16.5352	0
TCGA-A4-7585	35.6667	1	67	1	0	0	3	3	-15.4005	0
TCGA-A4-7732	19.4	0	55	1			2		-15.8728	0
TCGA-A4-7734	0.9	0	53	0			1	1	-16.0159	0
TCGA-A4-7828	7.93333	0	74	0	0		1	1	-16.1635	0
TCGA-A4-7915	0.233333	0	35	0		0	2	2	-12.0366	1
TCGA-A4-7996	16.8667	0	61	0			1	1	-15.3641	0
TCGA-A4-7997	30.9	0	67	1	0		1	1	-15.3947	0
TCGA-A4-8098	29.8667	0	73	1			1	1	-13.8047	0
TCGA-A4-8310	26	0	58	1			3	3	-16.6968	0
TCGA-A4-8311	24.3	0	60	1			1	1	-15.5574	0
TCGA-A4-8312	23.6	0	60	1			1	1	-13.021	1
TCGA-A4-8515	23.6333	0	47	1			1	1	-16.3732	0
TCGA-A4-8516	0.766667	0	62	1			3	3	-16.4389	0
TCGA-A4-8517	19.9	0	71	1			1	1	-17.142	0
TCGA-A4-8518	20	0	48	1			1	1	-16.7837	0
TCGA-A4-8630	14.5333	0	59	0			1	1	-16.2782	0
TCGA-A4-A48D	12.6333	0	84	1			1	1	-16.0112	0
TCGA-A4-A4ZT	17.2	0	71	0			1	1	-16.2222	0
TCGA-A4-A57E	8.6	1	59	1	1	0	2	4	-15.9852	0
TCGA-A4-A5DU	16.5333	0	45	0			1	1	-15.4332	0
TCGA-A4-A5XZ	15.9667	0	65	0			2	2	-16.0687	0
TCGA-A4-A5Y0	8.4	0	61	0			1	1	-16.031	0
TCGA-A4-A5Y1	13.1667	1	75	1		1	1	3	-15.6233	0
TCGA-A4-A6HP	12.6333	0	66	1			1	1	-14.5195	0
TCGA-A4-A772	0	0	39	1			1	1	-15.7848	0
TCGA-A4-A7UZ	0	0	71	1		1	3	3	-14.5552	0
TCGA-AK-3425	111.433	0	68	1	0	0	1	1	-15.4521	0
TCGA-AK-3426	29.5	1	37	1	0	1	3	3	-12.8771	1
TCGA-AK-3427	119.433	0	65	1	0	0	1	1	-14.1	0
TCGA-AK-3428	124.267	0	62	1	0	0	3	3	-14.995	0
TCGA-AK-3429	110.933	0	54	0	0	0	2	2	-16.0515	0
TCGA-AK-3431	74.7	1	62	0	0		2	2	-15.1532	0
TCGA-AK-3433	113.633	0	48	0	0	0	2	2	-12.2251	1
TCGA-AK-3434	69.5667	0	72	1	0		1	1	-15.0737	0
TCGA-AK-3436	111.033	0	40	1	1	0	2	4	-16.1039	0
TCGA-AK-3440	95.5	0	58	1	0		1	1	-11.8849	1
TCGA-AK-3443	47.4333	0	45	1	0	0	2	2	-12.1186	1
TCGA-AK-3445	79.7333	0	69	1	0		3	3	-14.1169	0
TCGA-AK-3447	40.5667	0	83	1	0		2	2	-12.7248	1
TCGA-AK-3450	50.2667	0	85	0	0	0	1	1	-16.5869	0
TCGA-AK-3451	95.6	0	48	1	0	0	2	2	-15.8638	0
TCGA-AK-3453	84.3667	0	58	0	0		2	2	-13.5426	0
TCGA-AK-3454	29.1333	0	84	1	0		1	1	-13.1574	1
TCGA-AK-3455	22.7667	1	71	0	0		3	3	-15.3913	0
TCGA-AK-3456	38.1	0	48	1	0	0	2	2	-17.5987	0
TCGA-AK-3458	38.9333	0	48	1	0		1	1	-14.8501	0
TCGA-AK-3460	83.6	0	58	1	0		1	1	-15.4357	0
TCGA-AK-3461	73.9	0	72	1	0		1	1	-15.4249	0
TCGA-AK-3465	12.3	0	71	0	0		1	1	-14.7397	0
TCGA-AL-3466	9.76667	1	41	1	1	1	3	4	-14.0332	0
TCGA-AL-3467	71.1667	0	54	0	0		1		-14.3202	0
TCGA-AL-3468	77.7	1	74	1	0		2	2	-15.6142	0
TCGA-AL-3471	50	1	74	1	0		1	1	-14.5662	0
TCGA-AL-3472	67.6333	0	57	1	0	0	2		-15.0007	0
TCGA-AL-3473	63.5333	0	55	1	0	0	2	2	-15.7107	0
TCGA-AL-7173	68.6667	0	72	0	0	2	3	4	-14.5385	0
TCGA-AL-A5DJ	49.9333	1	54	0			3	3	-8.20496	1
TCGA-AS-3777	41.2667	0	63	1	0		1	1	-11.2396	1
TCGA-AS-3778	1.43333	0	35	1	0		1	1	-15.8593	0
TCGA-AT-A5NU	2.23333	0	77	1			1	1	-15.6329	0
TCGA-B0-4688	3.36667	1	46	1	1	0	4	4	-10.2171	1
TCGA-B0-4690	1.43333	1	65	1	1	0	4	4	-14.0444	0
TCGA-B0-4691	4.63333	1	55	1	1	0	2	4	-13.8443	0
TCGA-B0-4693	2.56667	1	72	0	0	0	3	3	-16.0706	0
TCGA-B0-4694	3.53333	1	72	1	0		3	3	-15.0299	0
TCGA-B0-4696	28.8667	1	58	1	0	0	3	3	-10.9383	1
TCGA-B0-4697	19.2667	1	46	0	1		3	4	-11.1622	1
TCGA-B0-4698	1.4	1	75	1	0		4	4	-8.68321	1
TCGA-B0-4699	3.66667	1	74	1	1	0	4	4	-10.4301	1
TCGA-B0-4700	66	1	60	1	1		4	4	-14.3354	0
TCGA-B0-4701	7.93333	1	66	0	1	0	3	4	-14.6136	0
TCGA-B0-4703	6.06667	1	51	1	1	0	3	4	-14.5575	0
TCGA-B0-4706	2.16667	1	61	1	0		3	3	-14.0894	0
TCGA-B0-4707	20	1	63	1	0		3	3	-12.6299	1
TCGA-B0-4710	58.5	0	75	0	0	0	3	3	-14.5387	0
TCGA-B0-4712	44.5667	1	76	1	1		3	4	-15.1242	0
TCGA-B0-4713	6.73333	1	76	0	0		3	3	-14.3347	0
TCGA-B0-4714	3.3	1	81	1	1		3	4	-14.432	0
TCGA-B0-4718	59.2667	0	57	1	0		3	3	-14.1999	0
TCGA-B0-4810	15.9333	1	47	1	0	1	3	3	-14.3984	0
TCGA-B0-4811	47.2333	1	48	1	0	0	3	3	-14.3016	0
TCGA-B0-4813	0.6	1	68	1	0		3	3	-11.3527	1
TCGA-B0-4814	5.6	1	58	1	1	0	4	4	-15.6918	0
TCGA-B0-4815	52.9333	1	65	1	0		3	3	-12.3487	1
TCGA-B0-4816	45.7	1	49	1	0	0	2	2	-15.1852	0
TCGA-B0-4817	33.9667	1	81	1	0	0	3	3	-14.1742	0
TCGA-B0-4818	17	1	68	0	0		2	2	-15.5646	0
TCGA-B0-4819	6.1	1	60	0	1		3	4	-13.7306	0
TCGA-B0-4821	41	1	68	0	0	0	3	3	-11.6075	1
TCGA-B0-4822	37.0333	1	78	1	0		2	2	-12.9318	1
TCGA-B0-4823	15.1333	1	88	1	0	0	1	1	-15.8459	0
TCGA-B0-4824	55.2333	1	49	0	0	0	1	1	-14.9148	0
TCGA-B0-4827	29.5	1	77	0	0	0	3	3	-13.6045	0
TCGA-B0-4828	10.2333	1	79	1	1		2	4	-14.1702	0
TCGA-B0-4833	79.5333	1	82	0	0	0	1	1	-15.0023	0
TCGA-B0-4834	69.6667	1	49	1	0	0	1	1	-14.4938	0
TCGA-B0-4836	41.2667	1	61	1	1		3	4	-14.9905	0
TCGA-B0-4837	45.9333	1	63	1	0	0	1	1	-12.5751	1
TCGA-B0-4838	27.8	1	69	0	0	0	1	1	-16.0379	0
TCGA-B0-4839	54.6333	1	80	0	0	0	1	1	-16.1472	0
TCGA-B0-4841	6.8	1	63	1	1		2	4	-14.8179	0
TCGA-B0-4842	57.4667	1	73	0	0	0	3	3	-15.4815	0
TCGA-B0-4843	10.6667	1	57	1	0	0	3	3	-13.595	0
TCGA-B0-4844	10.4333	1	60	1	1		3	4	-13.8288	0
TCGA-B0-4845	66.2	1	70	1	1		3	4	-14.8843	0
TCGA-B0-4846	40	1	52	1	1	0	3	4	-15.9951	0
TCGA-B0-4847	26.4333	1	60	1	1		3	4	-13.8584	0
TCGA-B0-4848	29.4333	1	54	1	0		3	3	-15.6607	0
TCGA-B0-4849	2.3	1	51	1	0		3	3	-14.8791	0
TCGA-B0-4852	37.3667	1	78	0	0	0	2	2	-15.6399	0
TCGA-B0-4945	71.5	1	75	0	0	0	1	1	-15.3336	0
TCGA-B0-5075	21.2333	1	77	0	0	0	3	3	-15.975	0
TCGA-B0-5077	43.9	1	77	1	0	0	1	1	-15.48	0
TCGA-B0-5080	11.4	1	63	1	1	0	3	4	-14.9993	0
TCGA-B0-5081	12.0667	1	79	0	0	0	3	3	-14.5648	0
TCGA-B0-5083	34.8333	1	63	1	0	0	1	1	-12.9226	1
TCGA-B0-5084	7.4	1	33	1	1	1	3	4	-15.4887	0
TCGA-B0-5085	25.6667	1	76	0	0	0	3	3	-14.1643	0
TCGA-B0-5088	18.7667	1	53	1	0	0	1	1	-14.9917	0
TCGA-B0-5092	15.3	1	53	0	1	0	1	4	-14.6379	0
TCGA-B0-5094	11.1	1	62	1	1	0	3	4	-14.7376	0
TCGA-B0-5095	8.16667	1	81	1	0	0	3	3	-13.7774	0
TCGA-B0-5096	2.26667	1	72	0	0	1	3	3	-11.6396	1
TCGA-B0-5097	22.1667	0	59	0	0	0	3	3	-13.8639	0
TCGA-B0-5098	52.8	1	53	0	0		1	1	-10.9051	1
TCGA-B0-5099	16.1667	1	88	0	0		3	3	-15.2544	0
TCGA-B0-5100	63.7667	1	72	1	0		3	3	-14.9126	0
TCGA-B0-5102	92.1333	1	74	0	0		1	1	-16.8046	0
TCGA-B0-5104	0	1	90	0	0	0	1	1	-15.7806	0
TCGA-B0-5106	53.2667	1	64	1	0	0	1	1	-15.1004	0
TCGA-B0-5107	30.9	1	65	0	1	0	2	4	-14.9309	0
TCGA-B0-5108	59.4	0	54	1	0	0	3	3	-14.4826	0
TCGA-B0-5109	19.5667	1	69	1	0	1	3	3	-14.1217	0
TCGA-B0-5110	66.9667	0	71	0	0	0	1	1	-15.9348	0
TCGA-B0-5113	39.1667	0	69	0	0	0	3	3	-15.3035	0
TCGA-B0-5115	53.4667	0	43	1	1	0	2	4	-14.8404	0
TCGA-B0-5116	42.4667	0	52	1	0	0	3	3	-15.2773	0
TCGA-B0-5117	53.6	0	40	1	0		1	1	-12.1195	1
TCGA-B0-5119	51.7333	0	61	0	0	0	1	1	-15.4988	0
TCGA-B0-5120	38.9667	0	72	0	0	0	1	1	-15.1716	0
TCGA-B0-5121	49.5	0	56	1	0	0	1	1	-14.9149	0
TCGA-B0-5399	47.0333	0	46	1	0	0	1	1	-14.7026	0
TCGA-B0-5400	57.7667	0	59	0	0	0	3	3	-13.4729	1
TCGA-B0-5402	43	0	64	1	0		4	4	-16.37	0
TCGA-B0-5690	113.067	0	53	0	0		1	1	-15.8931	0
TCGA-B0-5691	114.367	0	66	0	0	0	1	1	-17.0073	0
TCGA-B0-5692	131.467	0	66	0	0	0	3	3	-15.22	0
TCGA-B0-5693	135.8	0	47	0	0		1	1	-15.7724	0
TCGA-B0-5694	16	1	71	1	0	0	3	3	-15.4933	0
TCGA-B0-5695	71.6667	0	61	0	0	0	1	1	-16.2672	0
TCGA-B0-5696	86.9667	0	69	1	0	0	3	3	-15.5321	0
TCGA-B0-5697	87.6667	0	50	1	0	0	1	1	-15.5296	0
TCGA-B0-5698	121.033	0	77	1	0	0	1	1	-15.5104	0
TCGA-B0-5699	128.033	0	53	1	0	0	1	1	-16.0675	0
TCGA-B0-5700	59.6667	0	77	1	0	0	1	1	-15.0071	0
TCGA-B0-5701	82.0333	0	65	1	0	0	3	3	-16.8453	0
TCGA-B0-5702	72.4	0	71	1	0	0	1	1	-13.7722	0
TCGA-B0-5703	74.8667	0	73	1	0	0	1	1	-16.1712	0
TCGA-B0-5705	151.233	0	65	0	0	0	1	1	-16.7171	0
TCGA-B0-5706	106.833	0	45	1	0	0	2	2	-14.5491	0
TCGA-B0-5707	124.8	0	39	0	0	0	1	1	-15.2675	0
TCGA-B0-5709	132.467	0	62	0	0		3	3	-16.7978	0
TCGA-B0-5710	81	0	57	1	0	0	1	1	-16.1649	0
TCGA-B0-5711	132.967	0	50	1	0		3	3	-15.9649	0
TCGA-B0-5712	90.7333	0	68	0	1	0	2	4	-14.6325	0
TCGA-B0-5713	92.7333	0	75	0	0	0	3	3	-15.9865	0
TCGA-B0-5812	127.8	0	53	1	0		1	1	-15.8576	0
TCGA-B1-5398	41.7	0	73	1	0	0	3	3	-16.8029	0
TCGA-B1-7332	38.0333	0	60	0			2	2	-16.3899	0
TCGA-B1-A47M	21.9667	0	79	1			3	3	-14.0176	0
TCGA-B1-A47N	37	0	62	1			1	1	-14.0336	0
TCGA-B1-A47O	28.0667	0	54	0		0	1	1	-13.0153	1
TCGA-B1-A654	20.5333	0	43	0	0		1	1	-14.5106	0
TCGA-B1-A655	17	0	77	0	0	0	1	1	-18.8496	0
TCGA-B1-A656	20.6	0	64	1	0	0	1	1	-15.8464	0
TCGA-B1-A657	21.3667	0	54	1	0	0	1	1	-15.5236	0
TCGA-B2-3923	33.0667	0	59	1	0		2	2	-13.7004	0
TCGA-B2-3924	36.4	0	73	1	0		1	1	-15.4477	0
TCGA-B2-4098	1.7	1	72	0	0		1	1	-15.4051	0
TCGA-B2-4099	32.4	0	83	1	0		1	1	-15.0681	0
TCGA-B2-4101	21.6	0	52	1	0		2	2	-15.0997	0
TCGA-B2-4102	31.7333	0	61	1	0		1	1	-16.2	0
TCGA-B2-5633	32.1	0	56	1	0	0	1	1	-16.2309	0
TCGA-B2-5635	25.1667	0	74	1	0		1	1	-16.1389	0
TCGA-B2-5636	30.6333	0	79	1	0		1	1	-17.6898	0
TCGA-B2-5639	33.4333	1	46	1	1		3	4	-17.1831	0
TCGA-B2-5641	21.8667	0	79	1	0	0	1	1	-15.9615	0
TCGA-B2-A4SR	16.9	0	61	1	0		2	2	-15.5199	0
TCGA-B3-3925	34.3	0	52	1	0		3	3	-16.2142	0
TCGA-B3-3926	29.4333	0	59	0	0		1	1	-17.3671	0
TCGA-B3-4103	31	0	56	1	0		1	1	-15.7657	0
TCGA-B3-4104	34.9667	0	75	1	0		2	2	-10.9786	1
TCGA-B3-8121	12.6333	0	48	0			1	1	-16.3888	0
TCGA-B3-A6W5	10.3	0	43	1			1	1	-15.7776	0
TCGA-B4-5377	12.1667	0	68	0	1	0	3	4	-16.5434	0
TCGA-B4-5378	5.83333	0	62	1	0	0	1	1	-17.9284	0
TCGA-B4-5832	5.16667	0	65	1	0	0	3	3	-15.8108	0
TCGA-B4-5834	1.26667	0	59	1	0	0	1	1	-16.0949	0
TCGA-B4-5835	0.533333	0	64	0	0	0	1	1	-15.1177	0
TCGA-B4-5836	4.7	0	61	0	0	0	1	1	-16.0425	0
TCGA-B4-5838	5.53333	0	52	1	0	1	3		-17.3386	0
TCGA-B4-5843	0.366667	0	45	1	0	0	1	1	-16.5465	0
TCGA-B4-5844	0.233333	0	61	0	0	0	2	2	-16.5157	0
TCGA-B8-4143	23.6333	1	66	0	1	0	3	4	-10.8582	1
TCGA-B8-4146	17.0333	0	41	0	0		1	1	-17.7415	0
TCGA-B8-4148	50.6667	0	63	0	0	0	1	1	-15.538	0
TCGA-B8-4151	43.3	0	51	0	0	0	3	3	-16.3111	0
TCGA-B8-4153	25.4	0	74	1	0		3	3	-14.9551	0
TCGA-B8-4154	46	0	73	0	0	0	1	1	-15.6326	0
TCGA-B8-4619	17.4333	0	58	1	0	0	1	1	-14.3161	0
TCGA-B8-4620	25.9	0	70	0	0	0	3	3	-14.0799	0
TCGA-B8-4621	26.2667	0	63	1	0	0	1	1	-17.8413	0
TCGA-B8-4622	50.8333	0	57	1	1	0	3	4	-15.888	0
TCGA-B8-5158	40.6	0	56	1	0	1	3	3	-16.0569	0
TCGA-B8-5159	24.0667	0	61	0	0	0	1	1	-16.472	0
TCGA-B8-5162	1.2	0	62	1	0		2	2	-14.244	0
TCGA-B8-5163	27.4	0	63	0	0	0	3	3	-14.5682	0
TCGA-B8-5164	0.866667	0	65	1	0	0	3	3	-17.9454	0
TCGA-B8-5165	24.5667	0	43	1	0	0	1	1	-16.8368	0
TCGA-B8-5545	50.8333	0	42	1	0	0	1	1	-15.9762	0
TCGA-B8-5546	16.8333	0	38	0	0	0	1	1	-16.8064	0
TCGA-B8-5549	6.46667	0	53	1	0	0	1	1	-16.2026	0
TCGA-B8-5550	49.2	0	71	1	0	0	3	3	-16.8367	0
TCGA-B8-5551	0.533333	0	65	0	0	0	1	1	-13.167	1
TCGA-B8-5552	34.8667	0	41	0	0		1	1	-15.8365	0
TCGA-B8-5553	14.5	0	67	0	0	0	1	1	-17.2089	0
TCGA-B8-A54D	27.6667	0	69	1			3	3	-15.0983	0
TCGA-B8-A54E	30.3	0	62	0			1	1	-14.5001	0
TCGA-B8-A54F	17.3	0	49	0			1	1	-14.6245	0
TCGA-B8-A54G	1.76667	0	50	1			1	1	-14.199	0
TCGA-B8-A54H	8.53333	0	69	0		0	2	2	-15.5794	0
TCGA-B8-A54I	5	0	48	1			1	1	-14.7395	0
TCGA-B8-A54J	17.6	0	60	1			2	2	-15.2248	0
TCGA-B8-A54K	15.6333	0	61	1			1	1	-18.2103	0
TCGA-B8-A7U6	16.5	0	54	0			1	1	-14.1005	0
TCGA-B8-A8YJ	14.3667	0	60	0			1	1	-15.0628	0
TCGA-B9-4113	51.2	1	64	1			1	1	-15.7735	0
TCGA-B9-4115	26.7667	0	53	1			1	1	-14.9064	0
TCGA-B9-4116	20.9	0	75	0			2		-15.1875	0
TCGA-B9-4117	0.466667	0	48	0			2		-16.6785	0
TCGA-B9-4617	1.16667	0	41	1	0		1		-16.6602	0
TCGA-B9-5155	22.1667	0	71	1			3	3	-16.1831	0
TCGA-B9-5156	44.6	0	51	1			1		-17.2194	0
TCGA-B9-7268	22.3667	0	59	1	0	0	2	2	-17.0835	0
TCGA-B9-A44B	12.0333	0	70	1			3	3	-13.0002	1
TCGA-B9-A5W7	19.5	0	47	1			1	1	-16.4291	0
TCGA-B9-A5W8	17.4667	0	50	1	0		2	2	-16.081	0
TCGA-B9-A5W9	0.166667	0	40	1			1	1	-14.8757	0
TCGA-B9-A69E	15.0667	0	71	1			3	3	-16.7331	0
TCGA-B9-A8YH	17.7333	0	52	1			1	1	-15.7578	0
TCGA-B9-A8YI	12.4667	0	79	1			1	1	-16.0161	0
TCGA-BP-4158	112.567	0	69	1	0	0	1	1	-15.604	0
TCGA-BP-4159	86.7	1	70	1	0	0	1	1	-15.5323	0
TCGA-BP-4160	96.0333	0	67	1	0	0	3	3	-16.1485	0
TCGA-BP-4161	91.5333	0	74	1	0		1	1	-15.3376	0
TCGA-BP-4162	102.467	0	65	0	0	0	1	1	-16.4907	0
TCGA-BP-4163	94.6333	0	60	0	0	0	3	3	-15.3827	0
TCGA-BP-4164	33.0667	1	51	0	0		3	3	-16.6812	0
TCGA-BP-4165	101.233	0	64	0	0	0	1	1	-15.3798	0
TCGA-BP-4166	0.433333	0	69	1	0	0	3	3	-16.0611	0
TCGA-BP-4167	90.6	0	59	1	0		3	3	-13.4255	1
TCGA-BP-4169	23.3667	1	76	0	0	0	2	2	-14.2926	0
TCGA-BP-4170	78.1	1	72	0	0	0	1	1	-15.9784	0
TCGA-BP-4173	63.1	0	47	1	0	0	2	2	-15.412	0
TCGA-BP-4174	62.6333	0	49	1	0	0	2	2	-15.3814	0
TCGA-BP-4176	65.1667	0	64	1	0		1	1	-15.7098	0
TCGA-BP-4177	55.6667	0	65	1	0		1	1	-18.2238	0
TCGA-BP-4325	98.8	0	64	0	0	0	1	1	-16.3004	0
TCGA-BP-4326	54.1667	1	53	0	0	0	1	1	-14.1434	0
TCGA-BP-4327	3.63333	1	75	0	0	0	2	2	-15.8249	0
TCGA-BP-4329	28.1667	1	75	1	0	0	3	3	-15.408	0
TCGA-BP-4330	62.9333	0	60	0	0	0	3	3	-16.4788	0
TCGA-BP-4331	81.8	1	52	1	0	0	1	1	-15.7532	0
TCGA-BP-4332	37.7667	0	36	1	0	0	3	3	-15.6773	0
TCGA-BP-4334	21.5	1	56	1	0	0	3	3	-10.7558	1
TCGA-BP-4335	15.8333	1	65	0	1	0	3	4	-15.152	0
TCGA-BP-4337	0.0666667	1	76	0	0	0	3	3	-14.4596	0
TCGA-BP-4338	95.3	0	43	1	0	0	1	1	-12.4384	1
TCGA-BP-4340	18.7333	1	70	0	0	0	1	1	-16.0312	0
TCGA-BP-4341	52.9667	1	67	1	0		3	3	-15.2653	0
TCGA-BP-4342	75.2	1	79	1	0	0	2	2	-11.6096	1
TCGA-BP-4343	63.7333	1	64	1	0	0	3	3	-15.6486	0
TCGA-BP-4344	55.5333	0	75	0	0		1	1	-15.2571	0
TCGA-BP-4345	50.5333	0	62	1	0	0	3	3	-14.3044	0
TCGA-BP-4346	49.7667	1	57	1	0	0	3	3	-15.5606	0
TCGA-BP-4347	45.5667	0	74	1	0		3	3	-16.5561	0
TCGA-BP-4349	12.4	0	68	0	0		1	1	-16.2063	0
TCGA-BP-4351	32.3333	0	51	0	0	0	3	3	-14.9702	0
TCGA-BP-4352	11.4667	1	74	0	1	0	3	4	-12.2425	1
TCGA-BP-4353	12.5	1	61	1	0	0	1	1	-16.1862	0
TCGA-BP-4354	34.4667	1	40	1	1	1	4	4	-11.7576	1
TCGA-BP-4355	31.7667	1	59	0	0		3	3	-15.3455	0
TCGA-BP-4756	12.4667	0	62	0	0	0	1	1	-16.3841	0
TCGA-BP-4758	73.6	0	40	1	0		1	1	-15.735	0
TCGA-BP-4759	79.0667	0	50	1	0		1	1	-15.6019	0
TCGA-BP-4760	78.7	0	69	1	0		1	1	-17.8034	0
TCGA-BP-4761	6.06667	0	57	1	0	1	3	3	-11.1198	1
TCGA-BP-4762	44.7667	1	42	1	0		1	1	-16.038	0
TCGA-BP-4763	42.3333	1	79	0	0		1	1	-15.7909	0
TCGA-BP-4765	72.8	0	43	1	0		1	1	-14.6709	0
TCGA-BP-4766	48.7333	0	43	0	0		1	1	-16.6426	0
TCGA-BP-4768	13.3333	0	72	0	0	0	1	1	-15.5538	0
TCGA-BP-4769	62.5333	0	63	1	0		1	1	-16.5423	0
TCGA-BP-4770	10.9667	1	73	0	0	0	4	4	-10.3351	1
TCGA-BP-4771	5.4	1	62	1	1	0	3	4	-15.4117	0
TCGA-BP-4774	62.8333	0	57	0	0		1	1	-15.2693	0
TCGA-BP-4775	61.4333	0	55	0	0		1	1	-16.0889	0
TCGA-BP-4776	13.7	0	52	1	0		1	1	-14.4974	0
TCGA-BP-4777	57.7	0	46	1	0		1	1	-16.3238	0
TCGA-BP-4781	69.3333	0	78	1	0		1	1	-15.8814	0
TCGA-BP-4782	11.8	0	55	0	0		1	1	-16.1663	0
TCGA-BP-4784	61.8	0	67	0	0		1	1	-16.4441	0
TCGA-BP-4787	16	1	59	0	1	0	3	4	-15.2422	0
TCGA-BP-4789	49.6333	0	48	1	0		1	1	-15.5696	0
TCGA-BP-4790	37.0333	1	76	1	0		1	1	-15.6927	0
TCGA-BP-4795	20.6667	0	74	0	0	0	1	1	-16.9627	0
TCGA-BP-4797	36.9	0	34	1	0	0	3	3	-16.2039	0
TCGA-BP-4798	11.1333	1	74	1	1	0	3		-14.7191	0
TCGA-BP-4799	37.7667	1	70	1	0	0	3	3	-13.3329	1
TCGA-BP-4801	37.4667	0	57	1	0		1	1	-15.8766	0
TCGA-BP-4803	6.8	0	79	1	0		3	3	-15.7698	0
TCGA-BP-4804	48.6333	0	59	1	0		1	1	-14.6527	0
TCGA-BP-4807	7.03333	0	42	1	0		1	1	-16.804	0
TCGA-BP-4959	88.6667	0	49	1	0		1	1	-16.3394	0
TCGA-BP-4960	72.4	0	46	1	0	0	2	2	-13.64	0
TCGA-BP-4961	64.5	0	47	1	0		1	1	-15.8166	0
TCGA-BP-4962	59.5	0	58	1	0		2	2	-16.0888	0
TCGA-BP-4963	61.1333	0	63	1	0		1	1	-16.1024	0
TCGA-BP-4964	62.0667	0	54	0	0	0	1	1	-15.466	0
TCGA-BP-4965	62.3667	0	46	1	0		1	1	-16.7712	0
TCGA-BP-4967	6.83333	0	76	1	0	0	3	3	-16.2853	0
TCGA-BP-4968	58.2	0	40	1	0	0	1	1	-15.8317	0
TCGA-BP-4969	59.8	0	63	0	0		1	1	-15.8619	0
TCGA-BP-4970	14.4333	0	44	1	0	1	1	3	-16.4486	0
TCGA-BP-4971	49.5667	0	40	1	0	0	3	3	-13.6688	0
TCGA-BP-4972	50.0667	0	43	0	0		3	3	-16.2939	0
TCGA-BP-4973	46.1333	0	47	1	0		3	3	-15.9441	0
TCGA-BP-4974	7.03333	1	58	1	1	0	3	4	-14.9657	0
TCGA-BP-4975	47.7667	0	40	1	0		1	1	-15.7242	0
TCGA-BP-4976	54.4	0	77	1	0		1	1	-17.3765	0
TCGA-BP-4977	15.1333	0	57	1	0		1	1	-15.6564	0
TCGA-BP-4981	36.5667	1	75	0	0		3	3	-14.0956	0
TCGA-BP-4982	33.8	0	42	1	0		1	1	-15.9221	0
TCGA-BP-4983	47.1	0	67	0	0		3	3	-11.3325	1
TCGA-BP-4985	31.7333	1	72	1	0	0	3	3	-12.5454	1
TCGA-BP-4986	26.1667	0	75	1	0	0	1	1	-15.9134	0
TCGA-BP-4987	37.4667	0	41	0	0		1	1	-15.9994	0
TCGA-BP-4989	3.93333	0	58	1	0	0	3	3	-14.7051	0
TCGA-BP-4991	47.1	0	54	1	0		1	1	-15.7327	0
TCGA-BP-4992	16.7	0	66	1	0		1	1	-14.0302	0
TCGA-BP-4993	5.9	0	58	1	0		1	1	-15.6838	0
TCGA-BP-4994	43.6	0	54	1	0		1	1	-15.2673	0
TCGA-BP-4995	45.7	0	68	1	0	0	1	1	-15.5604	0
TCGA-BP-4998	31.0667	0	49	1	0		1	1	-15.3603	0
TCGA-BP-4999	42.2	0	56	1	0		1	1	-15.4852	0
TCGA-BP-5000	18.7667	0	40	1	0		1	1	-15.4917	0
TCGA-BP-5001	39.2333	0	43	0	0		1	1	-16.3563	0
TCGA-BP-5004	37.5333	0	53	1	0		1	1	-16.3097	0
TCGA-BP-5006	28	0	61	1	0	0	1	1	-15.2858	0
TCGA-BP-5007	38	0	45	1	0	0	2	2	-15.9234	0
TCGA-BP-5008	35.7	0	46	1	0		1	1	-15.1225	0
TCGA-BP-5009	36.4	1	52	1	0		1	1	-15.7722	0
TCGA-BP-5010	29.2667	1	63	1	0	0	3	3	-13.8052	0
TCGA-BP-5168	48.7667	1	75	1	0		1	1	-15.5861	0
TCGA-BP-5169	6.43333	0	70	1	0	0	1	1	-12.0822	1
TCGA-BP-5170	80.4	0	55	1	0		1	1	-15.0848	0
TCGA-BP-5173	2.06667	1	75	1	0		1	1	-17.2199	0
TCGA-BP-5174	75.2333	0	45	0	0		1	1	-16.059	0
TCGA-BP-5175	31.0667	0	60	1	0		1	1	-14.1348	0
TCGA-BP-5176	53	1	78	0	0		1	1	-15.7574	0
TCGA-BP-5177	9.76667	0	46	0	0		1	1	-15.5439	0
TCGA-BP-5178	63.7333	1	71	1	1		3	4	-12.9594	1
TCGA-BP-5180	75.4333	0	53	1	0		1	1	-15.8739	0
TCGA-BP-5181	49.8333	0	58	0	0		1	1	-16.351	0
TCGA-BP-5182	38.8333	0	56	1	0	0	1	1	-16.2203	0
TCGA-BP-5183	43.0333	0	57	1	0		3	3	-14.9719	0
TCGA-BP-5184	37.7667	0	54	1	0		1	1	-15.1803	0
TCGA-BP-5185	37.7333	0	56	1	0		1	1	-13.9662	0
TCGA-BP-5186	23.1	0	50	0	0	0	1	1	-16.3193	0
TCGA-BP-5187	13.5333	0	54	1	0		1	1	-14.7989	0
TCGA-BP-5189	27.4	1	60	1	0		1	1	-15.8188	0
TCGA-BP-5190	33.7	0	61	1	0		1	1	-15.1944	0
TCGA-BP-5191	32.2333	0	79	1	0	0	3	3	-13.732	0
TCGA-BP-5192	23.8	0	59	1	0		1	1	-16.3586	0
TCGA-BP-5194	13.6	0	39	1	0		1	1	-15.593	0
TCGA-BP-5195	24.9667	0	75	1	0		1	1	-15.3266	0
TCGA-BP-5196	33.9333	0	53	1	0		1	1	-14.0665	0
TCGA-BP-5198	20.1	0	72	1	0	0	3	3	-14.6983	0
TCGA-BP-5199	45.1667	0	58	1	0	0	2	2	-13.8205	0
TCGA-BP-5200	35.4333	0	44	1	0		2	2	-16.0986	0
TCGA-BP-5201	31.7	0	63	1	1	0	3	4	-15.2518	0
TCGA-BP-5202	0.966667	0	75	1	0		3	3	-14.8128	0
TCGA-BQ-5875	87.9667	0	66	0	0		3	3	-15.508	0
TCGA-BQ-5876	19.5333	0	75	1	0		1	1	-15.5748	0
TCGA-BQ-5877	9	1	60	1	1	1	3	4	-16.6128	0
TCGA-BQ-5878	64.6	0	79	0	0	1	3	3	-15.1016	0
TCGA-BQ-5879	23.2333	1	32	0	0	1	3	3	-11.6874	1
TCGA-BQ-5880	43.8	1	79	1	0	1	3	3	-15.1982	0
TCGA-BQ-5881	48.4667	0	69	1	0		1	1	-16.0052	0
TCGA-BQ-5882	21.9333	1	54	1	0	0	3	3	-16.0268	0
TCGA-BQ-5883	41.4	0	79	0	0		1	1	-13.7902	0
TCGA-BQ-5884	26.4	0	59	0	0		1	1	-19.0396	0
TCGA-BQ-5885	30.7	0	63	1	0	0	3	3	-14.7914	0
TCGA-BQ-5886	26.4	0	75	1	0		3	3	-15.6214	0
TCGA-BQ-5887	25.7	0	54	1	0	0	3	3	-17.1623	0
TCGA-BQ-5888	13.4333	0	74	0	0	0	1	1	-13.432	1
TCGA-BQ-5889	10.9667	1	63	1	1	1	3	4	-14.4284	0
TCGA-BQ-5890	7.76667	0	69	1	0	0	3	3	-15.2843	0
TCGA-BQ-5891	0.966667	0	57	0	0	0	3	3	-16.6926	0
TCGA-BQ-5892	12.1333	0	51	1	0	0	1	1	-16.3887	0
TCGA-BQ-5893	8.03333	1	61	1	1	1	3	4	-11.8607	1
TCGA-BQ-5894	2.8	0	42	1	1	1	3	4	-11.7336	1
TCGA-BQ-7044	125.333	0	73	1	0		3	3	-16.7016	0
TCGA-BQ-7045	48.9333	1	78	1	0	0	1	1	-15.8748	0
TCGA-BQ-7046	98.2667	0	61	1	0		1	1	-16.8249	0
TCGA-BQ-7048	94.6333	0	64	1	0	0	3	3	-17.2848	0
TCGA-BQ-7049	45.4667	1	45	0	0		1	1	-14.8178	0
TCGA-BQ-7050	62.1333	0	53	0	0	0	1	1	-16.7517	0
TCGA-BQ-7051	51.1	0	74	1	0	0	2	2	-15.2601	0
TCGA-BQ-7053	50.5333	0	57	0	0		3	3	-16.9393	0
TCGA-BQ-7055	26.6333	0	73	1	0		1	1	-13.0649	1
TCGA-BQ-7056	20.4	0	75	0	0	0	3	3	-16.1068	0
TCGA-BQ-7058	11.4333	1	81	1	0		3	3	-15.9386	0
TCGA-BQ-7059	7.73333	0	71	1	0		1	1	-16.7375	0
TCGA-BQ-7060	7.13333	0	53	1	0		1	1	-17.4884	0
TCGA-BQ-7061	7.26667	0	83	0	0		1	1	-16.6236	0
TCGA-BQ-7062	3.86667	0	64	1	0		1	1	-15.6304	0
TCGA-CJ-4634	116.6	0	60	0	0		1	1	-15.8957	0
TCGA-CJ-4635	47.2	0	48	1	0		1	1	-16.0878	0
TCGA-CJ-4636	64.1333	0	51	1	0	0	3	3	-15.7507	0
TCGA-CJ-4637	74.2333	1	52	0	1		2	4	-14.1899	0
TCGA-CJ-4638	14.3667	1	46	0	1	1	3	4	-14.5937	0
TCGA-CJ-4639	107.633	0	49	0	0	0	2	2	-16.0336	0
TCGA-CJ-4640	116	0	49	1	0	0	3	3	-16.7564	0
TCGA-CJ-4641	55.3667	1	55	0	1		3	4	-15.7767	0
TCGA-CJ-4642	106.833	0	47	1	0		2	2	-13.1323	1
TCGA-CJ-4643	59.7667	0	67	0	0	0	2	2	-16.0618	0
TCGA-CJ-4644	11.2	1	48	0	1	0	3	4	-16.752	0
TCGA-CJ-4868	21.5333	1	42	1	1	0	3	4	-14.4855	0
TCGA-CJ-4869	85.1333	0	49	1	0	1	2	3	-15.8055	0
TCGA-CJ-4870	49.9333	0	58	0	0		3	3	-15.898	0
TCGA-CJ-4871	80.7667	0	63	1	1		3	4	-16.2052	0
TCGA-CJ-4872	47.8333	0	51	1	0	0	1	1	-14.8038	0
TCGA-CJ-4873	59.2	0	85	0	0	0	3	3	-14.1664	0
TCGA-CJ-4874	76.1	0	73	0	0	0	1	1	-16.1666	0
TCGA-CJ-4875	118.467	1	67	1	1		3	4	-15.2045	0
TCGA-CJ-4876	65.1667	0	57	1	0	0	2	2	-15.5622	0
TCGA-CJ-4878	72.8667	0	71	0	0		3	3	-15.1682	0
TCGA-CJ-4881	67.1333	0	41	1	0		3	3	-14.1734	0
TCGA-CJ-4882	62.7667	0	57	1	0		3	3	-13.533	1
TCGA-CJ-4884	58.6333	0	72	0	0		3	3	-17.2104	0
TCGA-CJ-4885	115.033	0	64	1	1		3	4	-16.4006	0
TCGA-CJ-4886	65.0667	0	42	0	0		1	1	-16.1639	0
TCGA-CJ-4887	31.0667	1	48	1	1		3	4	-15.2713	0
TCGA-CJ-4888	52.2333	1	59	1	1		3	4	-14.6336	0
TCGA-CJ-4889	64.8667	0	63	0	0		1	1	-15.4944	0
TCGA-CJ-4890	117.3	0	72	1	1	0	3	4	-13.703	0
TCGA-CJ-4891	27.3	1	57	0	0	0	3	3	-11.8104	1
TCGA-CJ-4892	50.7	0	65	0	0	0	1	1	-15.986	0
TCGA-CJ-4893	25	0	76	0	0		1	1	-16.9494	0
TCGA-CJ-4894	28.0333	1	58	1	0	0	3	3	-16.2349	0
TCGA-CJ-4895	40	1	62	1	1		3	4	-14.6165	0
TCGA-CJ-4897	111.367	0	79	0	0		3	3	-17.5242	0
TCGA-CJ-4899	50.9333	0	42	1	0		1	1	-15.4857	0
TCGA-CJ-4900	57.1333	1	69	0	1	1	4	4	-14.5598	0
TCGA-CJ-4901	48.3333	0	47	1	0		3	3	-13.8503	0
TCGA-CJ-4902	50.6667	0	61	1	0		3	3	-14.8628	0
TCGA-CJ-4903	52	0	50	1	0		1	1	-15.1471	0
TCGA-CJ-4904	110.067	0	60	0	1	0	3	4	-16.4568	0
TCGA-CJ-4905	49.8667	0	62	0	0		1	1	-16.4241	0
TCGA-CJ-4907	49.9667	0	58	1	0		3	3	-16.7321	0
TCGA-CJ-4908	51.0333	0	38	1	0		1	1	-15.2579	0
TCGA-CJ-4912	55.2333	0	61	1	0		2	2	-15.3767	0
TCGA-CJ-4916	45.7667	0	69	0	0		3	3	-14.7188	0
TCGA-CJ-4918	3.1	1	64	1	1	0	3	4	-15.0186	0
TCGA-CJ-4920	4.63333	1	64	0	0		1	1	-15.0803	0
TCGA-CJ-5671	132.9	0	51	1	0		1	1	-14.5933	0
TCGA-CJ-5672	65.7333	1	84	1	0		1	1	-16.1672	0
TCGA-CJ-5675	131.2	0	70	1	0		2	2	-15.5507	0
TCGA-CJ-5676	135.567	0	47	1	0		3	3	-14.7857	0
TCGA-CJ-5677	26.0667	1	54	0	1		3	4	-15.5053	0
TCGA-CJ-5678	19.1333	1	62	1	1	0	2	4	-15.6134	0
TCGA-CJ-5679	22.6333	1	73	1	0		3	3	-14.5207	0
TCGA-CJ-5680	25.6	1	65	0	1		3	4	-17.1413	0
TCGA-CJ-5681	18.4	1	44	0	1		3	4	-16.8318	0
TCGA-CJ-5682	124.533	0	60	1	1		3	4	-16.1578	0
TCGA-CJ-5683	62.9667	0	78	1	0		1	1	-15.6746	0
TCGA-CJ-5684	74.3667	0	61	1	0		3	3	-15.638	0
TCGA-CJ-5686	67.9333	0	59	0	0		1	1	-16.4116	0
TCGA-CJ-5689	0	1	90	1	0		1	1	-15.6511	0
TCGA-CJ-6027	120.5	1	77	1	0		1	1	-12.8063	1
TCGA-CJ-6028	54.1667	1	58	1	1		3	4	-15.9098	0
TCGA-CJ-6030	76.6333	1	65	1	0	0	1	1	-15.3607	0
TCGA-CJ-6031	63.5333	0	54	1	0		1	1	-15.3689	0
TCGA-CJ-6032	121.3	0	63	0	0		2	2	-16.9463	0
TCGA-CJ-6033	7.46667	1	54	0	1	0	3	4	-14.6365	0
TCGA-CW-5580	65.4667	1	73	0	1		3	4	-15.0255	0
TCGA-CW-5581	93.3	0	44	1	0		1	1	-15.9785	0
TCGA-CW-5583	82.9667	0	51	0	0		1	1	-16.476	0
TCGA-CW-5584	5.46667	1	74	1	0	1	3	3	-15.6169	0
TCGA-CW-5585	86.9667	0	51	1	1	0	3	4	-17.4032	0
TCGA-CW-5587	74.2	0	62	0	0	0	3	3	-16.5349	0
TCGA-CW-5588	67.2333	0	78	0	0		1	1	-15.8613	0
TCGA-CW-5589	79.2667	0	52	1	0		1	1	-15.899	0
TCGA-CW-5590	35.8333	1	51	1	1		3	4	-15.4625	0
TCGA-CW-5591	75.7	0	56	1	1	0	3	4	-17.2467	0
TCGA-CW-6087	1.36667	1	61	1	1	1	3	4	-15.2486	0
TCGA-CW-6088	107.4	0	60	1	0	0	1	1	-15.6109	0
TCGA-CW-6090	85.0667	0	68	1	0		1	1	-14.2669	0
TCGA-CW-6093	104.867	0	73	1	0		1	1	-15.341	0
TCGA-CW-6097	19.0333	1	32	1	0		3	3	-14.4155	0
TCGA-CZ-4853	25.8	0	82	1	0		1	1	-15.7189	0
TCGA-CZ-4854	46.8	1	68	1	0	0	1	1	-14.7956	0
TCGA-CZ-4856	0.6	0	62	0	0	0	1	1	-15.4486	0
TCGA-CZ-4857	47.7333	1	56	1	1	0	3	4	-12.1323	1
TCGA-CZ-4858	70.1667	1	39	1	0		2	2	-8.67773	1
TCGA-CZ-4859	59.5667	0	59	0	0	0	1	1	-15.7448	0
TCGA-CZ-4860	6.86667	1	60	1	1		4	4	-10.1151	1
TCGA-CZ-4861	14.8667	1	63	1	0		2	2	-14.7031	0
TCGA-CZ-4862	109.033	0	46	1	0		1	1	-16.1804	0
TCGA-CZ-4863	64.2667	0	51	0	0	0	3	3	-16.7866	0
TCGA-CZ-4864	43.8333	1	86	1	0	0	2	2	-16.4119	0
TCGA-CZ-4865	5.53333	1	70	0	0		1	1	-16.2275	0
TCGA-CZ-4866	108.9	0	79	0	0		1	1	-17.1701	0
TCGA-CZ-5451	64.3	0	74	1	0	0	2	2	-15.7688	0
TCGA-CZ-5452	59.6333	0	69	1	0	0	2	2	-16.2337	0
TCGA-CZ-5453	80.6333	1	67	1	0		2	2	-14.785	0
TCGA-CZ-5454	24.0667	1	63	1	1	0	2	4	-15.3381	0
TCGA-CZ-5455	18.7	1	63	1	1		3	4	-15.233	0
TCGA-CZ-5456	80.7333	0	57	1	0	0	2	2	-14.8523	0
TCGA-CZ-5457	91.8	0	62	1	0		3	3	-15.3211	0
TCGA-CZ-5458	92.9667	0	43	1	0		3	3	-16.4337	0
TCGA-CZ-5459	56.1	0	63	1	0		3	3	-14.9237	0
TCGA-CZ-5460	95.7667	0	55	1	1		3	4	-15.3434	0
TCGA-CZ-5461	11	1	52	1	1		1	4	-16.4211	0
TCGA-CZ-5462	10.3667	1	83	1	1		1	4	-15.1092	0
TCGA-CZ-5463	22.0667	0	76	1	0		2	2	-17.2277	0
TCGA-CZ-5464	70.9333	0	69	1	1		3	4	-15.579	0
TCGA-CZ-5465	85.4667	1	76	0	0		3	3	-15.531	0
TCGA-CZ-5466	22.8333	0	67	1	0		3	3	-14.2637	0
TCGA-CZ-5467	2.43333	1	86	0	0	0	3	3	-15.2962	0
TCGA-CZ-5468	1.96667	1	84	1	1		3	4	-13.9683	0
TCGA-CZ-5469	31.5333	1	41	1	0	0	2	2	-14.4239	0
TCGA-CZ-5470	12.8667	0	72	0	0	0	2	2	-14.9667	0
TCGA-CZ-5982	81.3	0	59	0	0		1	1	-16.0685	0
TCGA-CZ-5984	68.9	0	51	1	0	0	1	1	-16.2248	0
TCGA-CZ-5985	66.5667	0	58	1	0	0	2	2	-16.057	0
TCGA-CZ-5986	12.4333	0	61	1	0	0	1	1	-15.2339	0
TCGA-CZ-5987	14.8333	1	60	1	1		3	4	-15.9359	0
TCGA-CZ-5988	23.1	0	38	1	0	0	1	1	-15.547	0
TCGA-CZ-5989	63.5	0	60	1	0	0	2	2	-16.7971	0
TCGA-DV-5565	44.3	0	59	1	0		1	1	-15.4081	0
TCGA-DV-5566	46.6	0	67	0	0		1	1	-15.7405	0
TCGA-DV-5567	66.8	0	40	0	0		1	1	-18.2497	0
TCGA-DV-5568	12.3333	0	26	1	0		1	1	-14.8349	0
TCGA-DV-5569	11.8333	0	29	0	0		1	1	-16.2859	0
TCGA-DV-5573	37.6667	0	41	1	0		1	1	-16.0881	0
TCGA-DV-5574	67.2	0	37	1	0		1	1	-15.9227	0
TCGA-DV-5575	57.6333	0	52	0	0		1	1	-15.8998	0
TCGA-DV-5576	24.2333	1	55	0	0		1	1	-17.6443	0
TCGA-DV-A4VX	54.2	1	59	1		0	3	4	-13.2883	1
TCGA-DV-A4VZ	12.1667	0	53	1			1	1	-17.0145	0
TCGA-DV-A4W0	82.3333	0	55	1			1	1	-14.2888	0
TCGA-DW-5560	49.5333	0	38	0	0		1	1	-14.2201	0
TCGA-DW-5561	13.8	0	51	1	0		1	1	-16.225	0
TCGA-DW-7834	131.667	0	53	1			1	1	-15.7069	0
TCGA-DW-7836	36.4333	0	55	1			1	1	-15.8771	0
TCGA-DW-7837	38.0667	0	43	1			1	1	-15.967	0
TCGA-DW-7838	24.8	0	66	1			1	1	-15.8391	0
TCGA-DW-7839	13.9667	0	58	0			1	1	-15.8654	0
TCGA-DW-7840	3.8	0	60	1			1	1	-15.7641	0
TCGA-DW-7841	14.8333	0	61	1			1	1	-14.5297	0
TCGA-DW-7842	3.06667	0	52	1			1	1	-17.092	0
TCGA-DW-7963	41.3333	0	43	1		0	1	1	-16.4691	0
TCGA-DZ-6132	82	0	69	1			1	1	-14.6806	0
TCGA-DZ-6133	51.9	1	66	0			1	1	-17.0417	0
TCGA-DZ-6134	61.8667	0	69	1			1	1	-16.795	0
TCGA-DZ-6135	75.6333	0	45	1			1	1	-16.2835	0
TCGA-EU-5904	18.3667	0	47	0	0		1	1	-17.0576	0
TCGA-EU-5905	3.96667	0	67	0	0		1	1	-16.0659	0
TCGA-EU-5906	6.86667	0	55	1	0		1	1	-16.1626	0
TCGA-EU-5907	4.23333	0	81	1	0		3	3	-15.8191	0
TCGA-EV-5901	34.6667	0	47	0	0		1	1	-15.1534	0
TCGA-EV-5902	19.2667	0	58	1	0		1	1	-16.8912	0
TCGA-EV-5903	25.2333	0	57	1	0		1	1	-16.8891	0
TCGA-F9-A4JJ	10.8333	1	35	0			3	3	-10.1825	1
TCGA-F9-A7Q0	13.2667	0	37	0	0		1	1	-15.9861	0
TCGA-F9-A7VF	2.43333	0	75	0	0		1	1	-13.1901	1
TCGA-F9-A8NY	1.2	0	38	0	1	1	4	4	-11.3396	1
TCGA-F9-A97G	0.433333	0	79	1	0	0	3	3	-17.3214	0
TCGA-G6-A5PC	8.06667	1	54	0	1	0	1	4	-13.6091	0
TCGA-G6-A8L6	10.4333	1	55	1			2	4	-13.5759	0
TCGA-G6-A8L7	71.1	0	81	0		0	1	1	-10.9855	1
TCGA-G6-A8L8	36.3667	1	62	0			1	1	-14.6432	0
TCGA-G7-6789	4.06667	1	53	0		2	3	4	-14.0958	0
TCGA-G7-6790	52.5	0	57	1			1	1	-17.6469	0
TCGA-G7-6792	92.1667	0	40	1			1	1	-15.9987	0
TCGA-G7-6793	11.2	1	60	0		2	3	4	-10.7921	1
TCGA-G7-6795	39.8	0	56	1		0	1	1	-15.034	0
TCGA-G7-6796	72.4333	0	58	1			1	1	-15.6246	0
TCGA-G7-6797	25.5	0	46	1			1	3	-17.0001	0
TCGA-G7-7501	20.8	1	55	0		1	3	3	-17.7398	0
TCGA-G7-7502	26.2	0	83	1			1	1	-15.798	0
TCGA-G7-A4TM	25.6	0	40	1			1	1	-15.2325	0
TCGA-G7-A8LB	18.2333	0	70	1			2	4	-13.762	0
TCGA-G7-A8LC	23.4	0	61	1			1	1	-15.846	0
TCGA-G7-A8LD	17.1333	1	71	1		1	3	3	-14.3156	0
TCGA-G7-A8LE	81.7667	0	62	1			1	1	-16.2339	0
TCGA-GK-A6C7	2.03333	0	76	0			1	1	-15.3374	0
TCGA-GL-6846	197.5	0	52	1		1	4	4	-17.1196	0
TCGA-GL-7773	13.1	0	63	1			1	1	-15.5849	0
TCGA-GL-7966	3.73333	0	28	0		1	3	3	-11.4176	1
TCGA-GL-8500	28.0333	0	63	1			1	1	-16.7138	0
TCGA-GL-A4EM	1.06667	0	61	1			1	1	-14.0979	0
TCGA-GL-A59R	12.6	0	79	1		0	3	3	-15.9418	0
TCGA-GL-A59T	18.2	0	46	1			1	1	-14.7135	0
TCGA-GL-A9DC	13.0667	0	66	0		0	1	1	-15.9391	0
TCGA-GL-A9DD	11.3667	0	69	1			1	1	-15.8039	0
TCGA-GL-A9DE	16.5333	0	74	1			1	1	-16.5714	0
TCGA-HE-7128	0	0	0	1			1	1	-16.6487	0
TCGA-HE-7129	83.0667	0	0	1	0		2	2	-16.3844	0
TCGA-HE-7130	59	0	0	0	0		3	3	-11.4764	1
TCGA-HE-A5NF	86.0667	0	58	1			1	1	-16.799	0
TCGA-HE-A5NH	26.3667	0	62	1			1	1	-15.9019	0
TCGA-HE-A5NI	12	0	73	1	0		1	1	-14.5976	0
TCGA-HE-A5NJ	57.5333	0	58	1	0		1		-14.9611	0
TCGA-HE-A5NK	74.2667	0	82	1	0		1		-16.108	0
TCGA-HE-A5NL	25.5667	0	51	1			1	1	-15.4251	0
TCGA-IA-A40U	17.0333	0	56	1		0	3	3	-14.9642	0
TCGA-IA-A40X	20.2667	0	49	0			1	1	-16.8412	0
TCGA-IA-A40Y	2.06667	0	60	0		1	3	3	-16.2631	0
TCGA-IA-A83S	86.9667	1	81	1					-15.792	0
TCGA-IA-A83T	89.4667	1	80	1					-14.6661	0
TCGA-IA-A83V	98.0333	1	63	1			1	1	-14.8773	0
TCGA-IA-A83W	68.1	1	70	1	0	0	1	1	-14.3669	0
TCGA-IZ-8195	22.5667	0	82	1			2	2	-16.4139	0
TCGA-IZ-8196	21.6333	0	50	1			1	1	-17.1194	0
TCGA-IZ-A6M8	16.5667	0	69	1			1	1	-14.9773	0
TCGA-IZ-A6M9	12.5333	0	63	1			1	1	-15.0466	0
TCGA-J7-6720	12.9333	0	42	1	0	0	1	1	-16.3086	0
TCGA-J7-8537	10.7	1	37	0	0	1	3	3	-17.0292	0
TCGA-J7-A8I2	10.2333	0	75	1	0	0	1	1	-9.95881	1
TCGA-KV-A6GD	18.6667	0	85	1	0		1	1	-15.0286	0
TCGA-KV-A6GE	29.5	0	65	1			1	1	-14.3581	0
TCGA-KV-A74V	11.5667	0	40	1	0	0	1	1	-15.6565	0
TCGA-MH-A55W	34.7667	0	50	1			1	1	-16.4596	0
TCGA-MH-A55Z	28.1667	0	65	1			1	1	-15.4942	0
TCGA-MH-A560	30.8	0	62	1			1	1	-17.5627	0
TCGA-MH-A561	28.0333	0	66	1			1	1	-14.9659	0
TCGA-MH-A562	20.5333	0	57	1			1	1	-14.4399	0
TCGA-MH-A854	17.8667	0	62	0			1	1	-14.3458	0
TCGA-MH-A855	12.3	0	52	0			2	2	-15.8662	0
TCGA-MH-A856	31.5667	0	54	1	0		1	1	-14.9845	0
TCGA-MH-A857	29.6667	0	63	1	0		1	1	-17.459	0
TCGA-MM-A563	19.7	0	41	1			3		-14.7951	0
TCGA-MM-A564	20.2333	0	68	1			2	2	-13.5562	0
TCGA-MM-A84U	23.3333	0	58	0			1	1	-13.7557	0
TCGA-MW-A4EC	16.6	0	72	0			1	1	-15.1754	0
TCGA-O9-A75Z	15.7	0	44	1			1	1	-15.5277	0
TCGA-P4-A5E6	101.167	0	67	1		1	1	3	-15.0254	0
TCGA-P4-A5E7	88.3	0	74	0			1	1	-14.8287	0
TCGA-P4-A5E8	43.5333	1	57	1	0	1	2	3	-9.45166	1
TCGA-P4-A5EA	6.7	1	54	0		1	3	3	-9.36074	1
TCGA-P4-A5EB	82.5667	0	83	1			1	1	-16.6102	0
TCGA-P4-A5ED	93.8667	0	51	1			1	1	-10.4135	1
TCGA-P4-AAVK	53	0	74	1		1	3	3	-16.4703	0
TCGA-P4-AAVL	16.2333	1	85	1		0	3	3	-14.5611	0
TCGA-P4-AAVM	51.3	0	69	1			1	1	-16.4432	0
TCGA-P4-AAVO	80	0	69	1			1	1	-16.0238	0
TCGA-PJ-A5Z8	20	0	60	0	0		1	1	-15.701	0
TCGA-PJ-A5Z9	18	0	80	0			1	1	-14.5752	0
TCGA-Q2-A5QZ	14.2667	0	61	0			3	3	-13.8881	0
TCGA-SX-A71R	48.5667	0	51	1	0	0	1	1	-13.8965	0
TCGA-SX-A71S	50.1333	0	66	0	0		1	1	-16.4637	0
TCGA-SX-A71U	45.2333	0	57	1	0		1	1	-14.963	0
TCGA-SX-A71V	29.2	0	80	1	0		1	1	-16.1444	0
TCGA-SX-A71W	35.8667	0	66	1	0		1	1	-14.8013	0
TCGA-SX-A7SL	27.4333	0	74	1	0		1	1	-14.5617	0
TCGA-SX-A7SM	12.1	1	60	1	1	1	3	4	-15.5641	0
TCGA-SX-A7SN	19.2667	0	52	1	0		1	1	-15.9947	0
TCGA-SX-A7SO	41.9	0	64	1	0		1	1	-18.1997	0
TCGA-SX-A7SP	16.5333	1	66	0	0	0	1	1	-15.2735	0
TCGA-SX-A7SQ	42.2	0	48	1	0		1	1	-16.6727	0
TCGA-SX-A7SR	26.8333	0	66	1	0		2	2	-15.2225	0
TCGA-SX-A7SS	53.8333	0	67	1	0	0	1	1	-14.1935	0
TCGA-SX-A7SU	44.3667	0	47	1	0		1	1	-15.1143	0
TCGA-T7-A92I	11.8667	0	47	0			1	1	-19.2948	0
TCGA-UN-AAZ9	18.2667	0	76	0		0	1	1	-17.4355	0
TCGA-UZ-A9PJ	26.5667	1	78	1			1	1	-16.8845	0
TCGA-UZ-A9PK	119.033	0	71	1			1	1	-15.4085	0
TCGA-UZ-A9PL	105.067	0	59	1			2	2	-14.2193	0
TCGA-UZ-A9PM	127.033	0	62	1		0	2	2	-16.0056	0
TCGA-UZ-A9PN	37.8667	1	54	1			3	3	-15.2049	0
TCGA-UZ-A9PO	63.7	0	80	1			1	1	-17.4665	0
TCGA-UZ-A9PP	100.333	0	60	1			1	1	-15.1593	0
TCGA-UZ-A9PQ	87.4667	1	59	1		1	2	3	-17.8736	0
TCGA-UZ-A9PR	73.0333	0	84	1			1	1	-15.9763	0
TCGA-UZ-A9PS	72.2333	0	62	0			2	2	-15.8753	0
TCGA-UZ-A9PU	31.1	1	77	1			1	1	-15.7556	0
TCGA-UZ-A9PV	48.1333	0	65	1			1	1	-14.3078	0
TCGA-UZ-A9PX	66.0333	0	73	1		0	1	1	-15.5824	0
TCGA-UZ-A9PZ	21.9	0	65	1			3	3	-15.2665	0
TCGA-UZ-A9Q0	112.267	0	60	1			1	1	-14.0828	0
TCGA-UZ-A9Q1	24.3333	0	88	0			1	1	-18.2993	0
TCGA-V9-A7HT	32.1667	0	67	1			2	2	-15.7157	0
TCGA-WN-A9G9	26.3667	0	55	1			1	1	-15.3473	0
TCGA-WN-AB4C	39.6	0	60	0			1	1	-16.7083	0
TCGA-Y8-A894	18.9	0	57	0			1	1	-16.8793	0
TCGA-Y8-A895	16.1333	0	74	1			1	1	-15.2014	0
TCGA-Y8-A896	18.9	0	62	1			3	3	-16.2408	0
TCGA-Y8-A897	18.3	0	68	0		0	1	1	-15.6393	0
TCGA-Y8-A898	15.8333	0	69	1			1	1	-14.5075	0
TCGA-Y8-A8RY	25.6333	0	63	1			1	1	-15.4588	0
TCGA-Y8-A8RZ	6.83333	0	55	1		0	1	1	-15.3493	0
TCGA-Y8-A8S0	6.1	0	58	1			1	1	-15.8613	0
TCGA-Y8-A8S1	13.4667	0	61	1			1	1	-16.8845	0

## Sheet: Figure 4g
Term	P	HR	HRlower	HRupper
M	3.88954e-30	5.03669	3.815	6.64961
S	1.93779e-26	4.17353	3.20778	5.43004
T	3.83611e-23	3.59108	2.78865	4.6244
R	1.09263e-08	2.37468	1.76525	3.1945
N	1.86912e-08	3.23288	2.14777	4.86621
A	0.000644299	1.56015	1.20841	2.01428

## Sheet: Figure 4h
Term	P	HR	HRlower	HRupper
M	9.27e-08	3.2244	2.0982	4.955
N	0.008752	1.9473	1.1832	3.205
R	0.000267	2.0956	1.4079	3.119
A	0.014056	1.552	1.0928	2.204

## Sheet: Figure 4i&l
Tag	vital	os	age	sex	T	N	M	Stage	R	Group
DO47044	0	24.3667	64	1	1	0	0	1	-13.5576	0
DO47162	0	49.6333	52	1	1	0	0	1	-13.8516	0
DO47222	0	52.2	58	0	1	0	0	1	-15.2638	0
DO47012	1	13.8333	62	1	1		0	1	-12.5328	1
DO46828	1	18.8	54	1	3	0	1	4	-13.1109	1
DO47072	1	26.3	64	1	2	0	0	2	-11.5211	1
DO46865	0	68.6	67	1	1	0	0	1	-12.553	1
DO46830	0	68.1333	77	0	1	0	0	1	-14.0146	0
DO47213	0	64.0667	49	0	3	0	0	3	-14.3279	0
DO47140	0	64.5333	70	1	1	0	0	1	-13.466	1
DO47068	1	56.1667	48	1	1	0	0	1	-13.157	1
DO46945	0	64.0667	60	0	1	0	0	1	-14.2135	0
DO46827	1	26.0667	67	1	3	0	1	4	-13.5985	0
DO46893	1	4.86667	62	0	3	0	1	4	-12.8737	1
DO47210	0	49.9333	67	1	2	0	0	2	-14.1902	0
DO46949	1	15.8	76	0	4	0	1	4	-9.41407	1
DO47048	0	64.4	59	0	1	0	0	1	-14.0715	0
DO47016	0	65.8667	51	1	1	0	0	1	-14.6242	0
DO47120	0	66.6333	60	1	2	0	0	2	-13.5711	0
DO46859	1	52.8667	59	0	2	0	0	2	-14.2029	0
DO46973	0	72	78	1	4	0	1	4	-13.8718	0
DO46889	1	33.2333	60	1	3	0	0	3	-14.1936	0
DO47171	1	15.8	65	1	3		1	4	-13.1813	1
DO46969	0	60.4333	59	1	1	0	0	1	-13.1719	1
DO46838	0	72.9667	61	1	1	1	0	3	-14.977	0
DO47204	0	58.1	60	0	1	0	0	1	-14.235	0
DO46961	0	60.8	59	1	1	0	0	1	-12.3288	1
DO46856	0	68.0667	73	1	1	0	0	1	-13.588	0
DO47174	1	50.2667	70	1	3		1	4	-11.0728	1
DO47028	0	70.9333	67	1	1		0	1	-13.8867	0
DO47056	0	70.1333	54	1	3	0	0	3	-12.562	1
DO47000	0	70.7	43	0	1	0	0	1	-14.1125	0
DO47024	0	75.7	44	1	1		0	1	-14.0912	0
DO47132	0	71.4333	61	0	1	0	0	1	-12.1192	1
DO46834	1	32.6	52	0	1	0	0	1	-15.1185	0
DO46877	0	52.5333	61	1	3	0	0	3	-11.5676	1
DO47004	1	7.36667	46	1	1	0	0	1	-13.7076	0
DO47216	0	64.2	63	0	1	0	0	1	-11.9087	1
DO47225	0	57.4333	45	1	1	0	0	1	-13.9093	0
DO46965	0	55.2667	39	1	1	0	0	1	-15.3205	0
DO46917	0	70.1333	58	1	2	0	0	2	-13.906	0
DO47201	0	58.8667	54	1	1	0	0	1	-13.5884	0
DO46953	0	61.7333	50	1	1	0	0	1	-14.9839	0
DO46933	0	39	73	1	1	0	0	1	-14.3953	0
DO47219	0	60.7333	37	1	3	0	0	3	-11.5389	1
DO46844	0	69.9	65	0	1	0	0	1	-14.7666	0
DO47207	0	51.2333	54	0	1	0	0	1	-12.2711	1
DO46913	0	59.5667	54	0	2	0	0	2	-10.817	1
DO46862	0	54.5333	54	0	1	0	0	1	-14.4049	0
DO47189	1	49.4	72	1	2	0	0	2	-13.2301	1
DO47108	1	34.2667	65	0	1	0	0	1	-14.4906	0
DO46832	1	0.0666667	55	1	3	0	1	4	-12.2849	1
DO47128	0	75.4667	66	1	3		0	3	-13.8017	0
DO46905	0	7.73333	56	1	3	0	0	3	-13.7394	0
DO47020	1	64.1	60	1	2	0	0	2	-13.9934	0
DO46957	0	71.8667	75	0	1	0	0	1	-14.175	0
DO46853	0	70.4	62	0	1	0	0	1	-12.6703	1
DO46850	1	3.8	65	1	3	0	0	3	-12.4935	1
DO46988	1	37.6667	65	0	3	0	0	3	-14.7668	0
DO47100	0	59.1333	67	1	1	0	0	1	-13.7468	0
DO47084	1	2.46667	57	0	3	1	1	4	-14.0307	0
DO46909	0	32.7	78	1	1	0	0	1	-15.205	0
DO47080	0	62.1333	50	0	1	0	0	1	-14.0182	0
DO47159	1	46.7333	83	0	1	0	0	1	-14.7239	0
DO47183	1	5.8	72	1	1	0	0	1	-13.1047	1
DO46984	0	65.2333	65	1	1	0	0	1	-13.585	0
DO47008	0	54.6	53	0	1	0	0	1	-14.2256	0
DO47040	0	67.0667	52	1	3	0		4	-14.9163	0
DO47186	1	21.7333	62	0	1	0	0	1	-14.0285	0
DO46841	1	41.8	60	0	3	0	0	3	-13.3887	1
DO46941	0	21.8	72	1	3	0	0	3	-13.0596	1
DO47192	1	46.4	75	0	3	0	0	3	-3.79038	1
DO47076	0	62.2	38	0	1	0	0	1	-14.2669	0
DO47156	0	64.4	60	0	1	0	0	1	-13.8482	0
DO47032	1	62.7333	75	1	1		0	1	-13.5095	1
DO46873	1	51.3	69	1	1	0	0	1	-13.401	1
DO47231	0	53.9667	66	1	1	0	0	1	-14.1618	0
DO47096	0	68.6667	55	0	1	0	0	1	-13.13	1
DO47177	0	67.3667	56	1	1		0	1	-12.7181	1
DO47195	0	62.7	63	0	1	0	0	1	-13.6803	0
DO47228	1	33.6667	71	0	3	0	0	3	-13.7495	0
DO47198	0	52.6667	55	0	2	0	0	2	-13.9737	0
DO46996	1	62	48	1	2	0	0	2	-12.6888	1
DO47180	0	1.7	35	1	2		0	2	-13.4047	1
DO47036	0	65.3	47	1	1	0	0	1	-14.1808	0
DO47168	0	66	69	1	1	0	0	1	-14.061	0
DO46925	0	70.8667	66	0	1	0	0	1	-13.7408	0
DO46992	0	61.4	76	0	1	0	0	1	-14.1959	0
DO47144	0	70.0667	69	0	2	0	0	2	-14.5239	0
DO46980	1	34.3	56	0	2	0	0	2	-13.2268	1
DO46847	0	68.7333	57	0	3		0	3	-13.8655	0
TCGA-2K-A9WE	0	7.13333	53	1	2		0	2	-14.8538	0
TCGA-2Z-A9J1	0	76.6	71	1	1	0		1	-16.4878	0
TCGA-2Z-A9J2	0	59.8333	71	0	1			1	-15.2903	0
TCGA-2Z-A9J3	1	59.0333	67	1	2			2	-15.3532	0
TCGA-2Z-A9J5	0	101.667	80	1	2			2	-14.8774	0
TCGA-2Z-A9J6	0	57.7	60	1	1			1	-15.4974	0
TCGA-2Z-A9J7	1	4.63333	63	1	2		1	4	-14.7381	0
TCGA-2Z-A9J8	0	93	50	1	1			1	-13.6602	0
TCGA-2Z-A9J9	0	76.4667	77	1	1			1	-17.6545	0
TCGA-2Z-A9JD	0	35.3333	66	1	1			1	-16.8959	0
TCGA-2Z-A9JE	0	57.6	59	1	1			1	-15.2739	0
TCGA-2Z-A9JG	0	55.4	64	1	1			1	-16.7585	0
TCGA-2Z-A9JI	0	52.2333	38	1	3			3	-15.2054	0
TCGA-2Z-A9JJ	0	40.4333	69	0	1		0	1	-12.5115	1
TCGA-2Z-A9JK	0	39.5333	50	1	3			3	-15.0084	0
TCGA-2Z-A9JL	0	33.5333	47	1	1			1	-14.823	0
TCGA-2Z-A9JM	0	31.1333	28	1	1			1	-14.9813	0
TCGA-2Z-A9JN	0	24.6667	50	0	1			1	-14.2837	0
TCGA-2Z-A9JO	0	31.6333	56	0	1	0		1	-17.2995	0
TCGA-2Z-A9JP	0	29.7667	63	1	1			1	-15.8773	0
TCGA-2Z-A9JQ	0	25.9333	66	1	1			1	-15.3913	0
TCGA-2Z-A9JR	0	5.36667	57	1	1			1	-15.4953	0
TCGA-2Z-A9JS	1	16.4	74	1	1			1	-15.8698	0
TCGA-2Z-A9JT	0	22.8	71	1	1			1	-14.8374	0
TCGA-3Z-A93Z	0	12.8333	69	1	1	0	0	1	-15.1012	0
TCGA-4A-A93W	0	0.133333	66	0	1	0	0	1	-15.3504	0
TCGA-4A-A93X	0	13	58	1	3	1		4	-13.8737	0
TCGA-4A-A93Y	0	11.7333	63	0	2	0	0	2	-15.4145	0
TCGA-5P-A9JU	0	12.4333	81	1	3	0	0	3	-14.5589	0
TCGA-5P-A9JV	0	68.1	49	1	1				-15.4858	0
TCGA-5P-A9JW	0	108.033	64	1	1				-16.6915	0
TCGA-5P-A9JY	1	50.2667	79	1	2				-14.3054	0
TCGA-5P-A9JZ	0	91.4667	51	0	1				-15.8655	0
TCGA-5P-A9K0	0	22.5667	75	1	1				-15.9687	0
TCGA-5P-A9K2	0	79.7333	62	1	1				-12.8462	1
TCGA-5P-A9K3	1	15.7	59	1	2				-15.9276	0
TCGA-5P-A9K4	0	72.8	54	1	1				-14.9908	0
TCGA-5P-A9K6	0	63.8	64	1	1				-16.5074	0
TCGA-5P-A9K8	0	43.6333	51	0	3				-16.9241	0
TCGA-5P-A9K9	1	19.6333	59	0	3	2			-14.8526	0
TCGA-5P-A9KA	0	13.1667	61	1	1				-14.9454	0
TCGA-5P-A9KC	0	12.5667	51	0	1				-15.8607	0
TCGA-5P-A9KE	0	27.4667	70	1	1		0		-15.7496	0
TCGA-5P-A9KF	0	28.1667	53	1	1	0			-14.0959	0
TCGA-5P-A9KH	0	68.3667	77	1	1				-11.6743	1
TCGA-6D-AA2E	0	12.0667	68	0	1			1	-17.5918	0
TCGA-A3-3306	0	37.3333	67	1	1	0	0	1	-14.614	0
TCGA-A3-3307	0	47.8667	66	1	3	0	0	3	-15.6197	0
TCGA-A3-3308	0	0.533333	77	0	3	0	0	3	-15.7186	0
TCGA-A3-3311	1	39.7	57	1	1		0	1	-15.3411	0
TCGA-A3-3313	1	24.5	59	1	1	0	0	1	-18.6869	0
TCGA-A3-3316	0	49.7667	57	1	2		0	2	-15.5718	0
TCGA-A3-3317	0	49.7	67	1	2	0	0	2	-14.8789	0
TCGA-A3-3319	0	37.6667	70	1	1		0	1	-15.0667	0
TCGA-A3-3320	0	50.2667	52	0	1		0	1	-16.4047	0
TCGA-A3-3322	0	49.2667	51	1	1		0	1	-15.5264	0
TCGA-A3-3323	0	36.8667	53	1	1		0	1	-14.7373	0
TCGA-A3-3324	0	39.5333	51	1	1		0	1	-15.9057	0
TCGA-A3-3325	1	39	52	1	1		0	1	-15.2767	0
TCGA-A3-3326	0	37.9	47	1	1		0	1	-15.1065	0
TCGA-A3-3328	0	46.1667	79	1	1	0	0	1	-10.7454	1
TCGA-A3-3329	0	54.1333	75	1	1	0	0	1	-14.9745	0
TCGA-A3-3331	0	41.9	86	0	1	0	0	1	-16.3592	0
TCGA-A3-3335	0	62.8667	41	1	2	0	0	2	-14.947	0
TCGA-A3-3343	0	31.5	79	1	2	0	0	2	-15.6167	0
TCGA-A3-3346	1	4.56667	68	1	1		0	1	-11.4547	1
TCGA-A3-3347	1	53.6667	76	0	1	1	0	3	-14.7014	0
TCGA-A3-3349	0	46.1667	34	0	1	0	0	1	-15.8067	0
TCGA-A3-3351	0	30.3333	42	1	2	0	0	2	-16.1762	0
TCGA-A3-3352	1	18.7	74	1	3	0	0	3	-15.3229	0
TCGA-A3-3357	0	89.6	62	1	2	0	0	2	-15.7073	0
TCGA-A3-3358	0	43.5667	57	0	1	0	0	1	-15.8368	0
TCGA-A3-3359	0	83.4667	82	0	1	0	0	1	-15.8045	0
TCGA-A3-3362	0	51.9667	60	0	1	0	0	1	-16.2594	0
TCGA-A3-3363	0	10.6333	50	1	2	0	0	2	-16.0281	0
TCGA-A3-3365	0	29.1	46	1	1		0	1	-15.2464	0
TCGA-A3-3367	0	75.6667	72	1	1	0	0	1	-15.0062	0
TCGA-A3-3370	0	75.8	48	0	1	0	0	1	-15.357	0
TCGA-A3-3372	0	24.5	64	1	3		0	3	-15.9787	0
TCGA-A3-3373	0	54.0333	54	0	1	0	0	1	-16.9637	0
TCGA-A3-3374	0	43.8	51	0	1	0	0	1	-11.4355	1
TCGA-A3-3376	1	56.5333	51	1	1	0	0	1	-15.5449	0
TCGA-A3-3378	0	21	60	1	1	0	0	1	-14.7019	0
TCGA-A3-3380	0	18.9	54	1	1	0	0	1	-15.8753	0
TCGA-A3-3382	0	19.1333	69	1	1		0	1	-15.4604	0
TCGA-A3-3383	0	28.7	52	1	1		0	1	-13.3409	1
TCGA-A3-3385	0	66.4333	46	0	1	0	0	1	-16.3212	0
TCGA-A3-3387	0	20.5667	49	1	1	0	0	1	-14.71	0
TCGA-A3-A6NI	0	33.9333	47	1	1			1	-15.1729	0
TCGA-A3-A6NJ	0	15.6	57	0	1			1	-15.1422	0
TCGA-A3-A6NL	0	22.9667	49	0	1			1	-15.5677	0
TCGA-A3-A6NN	0	0.1	78	1	1			1	-15.572	0
TCGA-A3-A8CQ	0	0.1	59	0	1			1	-15.7832	0
TCGA-A3-A8OU	0	0	74	0	1			1	-14.8439	0
TCGA-A3-A8OV	0	11.3333	75	1	1			1	-14.3602	0
TCGA-A3-A8OW	0	10.7667	37	1	3			3	-15.3967	0
TCGA-A3-A8OX	0	0	65	0	1			1	-15.7384	0
TCGA-A4-7286	0	18.4667	42	1	3				-17.2186	0
TCGA-A4-7287	1	19.9	75	0	1			1	-11.1666	1
TCGA-A4-7288	0	61.9	71	0	1				-15.9421	0
TCGA-A4-7583	0	0.1	60	1	1	0	0	1	-16.8465	0
TCGA-A4-7584	0	21.6667	59	1	1			1	-16.5352	0
TCGA-A4-7585	1	35.6667	67	1	3	0	0	3	-15.4005	0
TCGA-A4-7732	0	19.4	55	1	2				-15.8728	0
TCGA-A4-7734	0	0.9	53	0	1			1	-16.0159	0
TCGA-A4-7828	0	7.93333	74	0	1		0	1	-16.1635	0
TCGA-A4-7915	0	0.233333	35	0	2	0		2	-12.0366	1
TCGA-A4-7996	0	16.8667	61	0	1			1	-15.3641	0
TCGA-A4-7997	0	30.9	67	1	1		0	1	-15.3947	0
TCGA-A4-8098	0	29.8667	73	1	1			1	-13.8047	0
TCGA-A4-8310	0	26	58	1	3			3	-16.6968	0
TCGA-A4-8311	0	24.3	60	1	1			1	-15.5574	0
TCGA-A4-8312	0	23.6	60	1	1			1	-13.021	1
TCGA-A4-8515	0	23.6333	47	1	1			1	-16.3732	0
TCGA-A4-8516	0	0.766667	62	1	3			3	-16.4389	0
TCGA-A4-8517	0	19.9	71	1	1			1	-17.142	0
TCGA-A4-8518	0	20	48	1	1			1	-16.7837	0
TCGA-A4-8630	0	14.5333	59	0	1			1	-16.2782	0
TCGA-A4-A48D	0	12.6333	84	1	1			1	-16.0112	0
TCGA-A4-A4ZT	0	17.2	71	0	1			1	-16.2222	0
TCGA-A4-A57E	1	8.6	59	1	2	0	1	4	-15.9852	0
TCGA-A4-A5DU	0	16.5333	45	0	1			1	-15.4332	0
TCGA-A4-A5XZ	0	15.9667	65	0	2			2	-16.0687	0
TCGA-A4-A5Y0	0	8.4	61	0	1			1	-16.031	0
TCGA-A4-A5Y1	1	13.1667	75	1	1	1		3	-15.6233	0
TCGA-A4-A6HP	0	12.6333	66	1	1			1	-14.5195	0
TCGA-A4-A772	0	0	39	1	1			1	-15.7848	0
TCGA-A4-A7UZ	0	0	71	1	3	1		3	-14.5552	0
TCGA-AK-3425	0	111.433	68	1	1	0	0	1	-15.4521	0
TCGA-AK-3426	1	29.5	37	1	3	1	0	3	-12.8771	1
TCGA-AK-3427	0	119.433	65	1	1	0	0	1	-14.1	0
TCGA-AK-3428	0	124.267	62	1	3	0	0	3	-14.995	0
TCGA-AK-3429	0	110.933	54	0	2	0	0	2	-16.0515	0
TCGA-AK-3431	1	74.7	62	0	2		0	2	-15.1532	0
TCGA-AK-3433	0	113.633	48	0	2	0	0	2	-12.2251	1
TCGA-AK-3434	0	69.5667	72	1	1		0	1	-15.0737	0
TCGA-AK-3436	0	111.033	40	1	2	0	1	4	-16.1039	0
TCGA-AK-3440	0	95.5	58	1	1		0	1	-11.8849	1
TCGA-AK-3443	0	47.4333	45	1	2	0	0	2	-12.1186	1
TCGA-AK-3445	0	79.7333	69	1	3		0	3	-14.1169	0
TCGA-AK-3447	0	40.5667	83	1	2		0	2	-12.7248	1
TCGA-AK-3450	0	50.2667	85	0	1	0	0	1	-16.5869	0
TCGA-AK-3451	0	95.6	48	1	2	0	0	2	-15.8638	0
TCGA-AK-3453	0	84.3667	58	0	2		0	2	-13.5426	0
TCGA-AK-3454	0	29.1333	84	1	1		0	1	-13.1574	1
TCGA-AK-3455	1	22.7667	71	0	3		0	3	-15.3913	0
TCGA-AK-3456	0	38.1	48	1	2	0	0	2	-17.5987	0
TCGA-AK-3458	0	38.9333	48	1	1		0	1	-14.8501	0
TCGA-AK-3460	0	83.6	58	1	1		0	1	-15.4357	0
TCGA-AK-3461	0	73.9	72	1	1		0	1	-15.4249	0
TCGA-AK-3465	0	12.3	71	0	1		0	1	-14.7397	0
TCGA-AL-3466	1	9.76667	41	1	3	1	1	4	-14.0332	0
TCGA-AL-3467	0	71.1667	54	0	1		0		-14.3202	0
TCGA-AL-3468	1	77.7	74	1	2		0	2	-15.6142	0
TCGA-AL-3471	1	50	74	1	1		0	1	-14.5662	0
TCGA-AL-3472	0	67.6333	57	1	2	0	0		-15.0007	0
TCGA-AL-3473	0	63.5333	55	1	2	0	0	2	-15.7107	0
TCGA-AL-7173	0	68.6667	72	0	3	2	0	4	-14.5385	0
TCGA-AL-A5DJ	1	49.9333	54	0	3			3	-8.20496	1
TCGA-AS-3777	0	41.2667	63	1	1		0	1	-11.2396	1
TCGA-AS-3778	0	1.43333	35	1	1		0	1	-15.8593	0
TCGA-AT-A5NU	0	2.23333	77	1	1			1	-15.6329	0
TCGA-B0-4688	1	3.36667	46	1	4	0	1	4	-10.2171	1
TCGA-B0-4690	1	1.43333	65	1	4	0	1	4	-14.0444	0
TCGA-B0-4691	1	4.63333	55	1	2	0	1	4	-13.8443	0
TCGA-B0-4693	1	2.56667	72	0	3	0	0	3	-16.0706	0
TCGA-B0-4694	1	3.53333	72	1	3		0	3	-15.0299	0
TCGA-B0-4696	1	28.8667	58	1	3	0	0	3	-10.9383	1
TCGA-B0-4697	1	19.2667	46	0	3		1	4	-11.1622	1
TCGA-B0-4698	1	1.4	75	1	4		0	4	-8.68321	1
TCGA-B0-4699	1	3.66667	74	1	4	0	1	4	-10.4301	1
TCGA-B0-4700	1	66	60	1	4		1	4	-14.3354	0
TCGA-B0-4701	1	7.93333	66	0	3	0	1	4	-14.6136	0
TCGA-B0-4703	1	6.06667	51	1	3	0	1	4	-14.5575	0
TCGA-B0-4706	1	2.16667	61	1	3		0	3	-14.0894	0
TCGA-B0-4707	1	20	63	1	3		0	3	-12.6299	1
TCGA-B0-4710	0	58.5	75	0	3	0	0	3	-14.5387	0
TCGA-B0-4712	1	44.5667	76	1	3		1	4	-15.1242	0
TCGA-B0-4713	1	6.73333	76	0	3		0	3	-14.3347	0
TCGA-B0-4714	1	3.3	81	1	3		1	4	-14.432	0
TCGA-B0-4718	0	59.2667	57	1	3		0	3	-14.1999	0
TCGA-B0-4810	1	15.9333	47	1	3	1	0	3	-14.3984	0
TCGA-B0-4811	1	47.2333	48	1	3	0	0	3	-14.3016	0
TCGA-B0-4813	1	0.6	68	1	3		0	3	-11.3527	1
TCGA-B0-4814	1	5.6	58	1	4	0	1	4	-15.6918	0
TCGA-B0-4815	1	52.9333	65	1	3		0	3	-12.3487	1
TCGA-B0-4816	1	45.7	49	1	2	0	0	2	-15.1852	0
TCGA-B0-4817	1	33.9667	81	1	3	0	0	3	-14.1742	0
TCGA-B0-4818	1	17	68	0	2		0	2	-15.5646	0
TCGA-B0-4819	1	6.1	60	0	3		1	4	-13.7306	0
TCGA-B0-4821	1	41	68	0	3	0	0	3	-11.6075	1
TCGA-B0-4822	1	37.0333	78	1	2		0	2	-12.9318	1
TCGA-B0-4823	1	15.1333	88	1	1	0	0	1	-15.8459	0
TCGA-B0-4824	1	55.2333	49	0	1	0	0	1	-14.9148	0
TCGA-B0-4827	1	29.5	77	0	3	0	0	3	-13.6045	0
TCGA-B0-4828	1	10.2333	79	1	2		1	4	-14.1702	0
TCGA-B0-4833	1	79.5333	82	0	1	0	0	1	-15.0023	0
TCGA-B0-4834	1	69.6667	49	1	1	0	0	1	-14.4938	0
TCGA-B0-4836	1	41.2667	61	1	3		1	4	-14.9905	0
TCGA-B0-4837	1	45.9333	63	1	1	0	0	1	-12.5751	1
TCGA-B0-4838	1	27.8	69	0	1	0	0	1	-16.0379	0
TCGA-B0-4839	1	54.6333	80	0	1	0	0	1	-16.1472	0
TCGA-B0-4841	1	6.8	63	1	2		1	4	-14.8179	0
TCGA-B0-4842	1	57.4667	73	0	3	0	0	3	-15.4815	0
TCGA-B0-4843	1	10.6667	57	1	3	0	0	3	-13.595	0
TCGA-B0-4844	1	10.4333	60	1	3		1	4	-13.8288	0
TCGA-B0-4845	1	66.2	70	1	3		1	4	-14.8843	0
TCGA-B0-4846	1	40	52	1	3	0	1	4	-15.9951	0
TCGA-B0-4847	1	26.4333	60	1	3		1	4	-13.8584	0
TCGA-B0-4848	1	29.4333	54	1	3		0	3	-15.6607	0
TCGA-B0-4849	1	2.3	51	1	3		0	3	-14.8791	0
TCGA-B0-4852	1	37.3667	78	0	2	0	0	2	-15.6399	0
TCGA-B0-4945	1	71.5	75	0	1	0	0	1	-15.3336	0
TCGA-B0-5075	1	21.2333	77	0	3	0	0	3	-15.975	0
TCGA-B0-5077	1	43.9	77	1	1	0	0	1	-15.48	0
TCGA-B0-5080	1	11.4	63	1	3	0	1	4	-14.9993	0
TCGA-B0-5081	1	12.0667	79	0	3	0	0	3	-14.5648	0
TCGA-B0-5083	1	34.8333	63	1	1	0	0	1	-12.9226	1
TCGA-B0-5084	1	7.4	33	1	3	1	1	4	-15.4887	0
TCGA-B0-5085	1	25.6667	76	0	3	0	0	3	-14.1643	0
TCGA-B0-5088	1	18.7667	53	1	1	0	0	1	-14.9917	0
TCGA-B0-5092	1	15.3	53	0	1	0	1	4	-14.6379	0
TCGA-B0-5094	1	11.1	62	1	3	0	1	4	-14.7376	0
TCGA-B0-5095	1	8.16667	81	1	3	0	0	3	-13.7774	0
TCGA-B0-5096	1	2.26667	72	0	3	1	0	3	-11.6396	1
TCGA-B0-5097	0	22.1667	59	0	3	0	0	3	-13.8639	0
TCGA-B0-5098	1	52.8	53	0	1		0	1	-10.9051	1
TCGA-B0-5099	1	16.1667	88	0	3		0	3	-15.2544	0
TCGA-B0-5100	1	63.7667	72	1	3		0	3	-14.9126	0
TCGA-B0-5102	1	92.1333	74	0	1		0	1	-16.8046	0
TCGA-B0-5104	1	0	90	0	1	0	0	1	-15.7806	0
TCGA-B0-5106	1	53.2667	64	1	1	0	0	1	-15.1004	0
TCGA-B0-5107	1	30.9	65	0	2	0	1	4	-14.9309	0
TCGA-B0-5108	0	59.4	54	1	3	0	0	3	-14.4826	0
TCGA-B0-5109	1	19.5667	69	1	3	1	0	3	-14.1217	0
TCGA-B0-5110	0	66.9667	71	0	1	0	0	1	-15.9348	0
TCGA-B0-5113	0	39.1667	69	0	3	0	0	3	-15.3035	0
TCGA-B0-5115	0	53.4667	43	1	2	0	1	4	-14.8404	0
TCGA-B0-5116	0	42.4667	52	1	3	0	0	3	-15.2773	0
TCGA-B0-5117	0	53.6	40	1	1		0	1	-12.1195	1
TCGA-B0-5119	0	51.7333	61	0	1	0	0	1	-15.4988	0
TCGA-B0-5120	0	38.9667	72	0	1	0	0	1	-15.1716	0
TCGA-B0-5121	0	49.5	56	1	1	0	0	1	-14.9149	0
TCGA-B0-5399	0	47.0333	46	1	1	0	0	1	-14.7026	0
TCGA-B0-5400	0	57.7667	59	0	3	0	0	3	-13.4729	1
TCGA-B0-5402	0	43	64	1	4		0	4	-16.37	0
TCGA-B0-5690	0	113.067	53	0	1		0	1	-15.8931	0
TCGA-B0-5691	0	114.367	66	0	1	0	0	1	-17.0073	0
TCGA-B0-5692	0	131.467	66	0	3	0	0	3	-15.22	0
TCGA-B0-5693	0	135.8	47	0	1		0	1	-15.7724	0
TCGA-B0-5694	1	16	71	1	3	0	0	3	-15.4933	0
TCGA-B0-5695	0	71.6667	61	0	1	0	0	1	-16.2672	0
TCGA-B0-5696	0	86.9667	69	1	3	0	0	3	-15.5321	0
TCGA-B0-5697	0	87.6667	50	1	1	0	0	1	-15.5296	0
TCGA-B0-5698	0	121.033	77	1	1	0	0	1	-15.5104	0
TCGA-B0-5699	0	128.033	53	1	1	0	0	1	-16.0675	0
TCGA-B0-5700	0	59.6667	77	1	1	0	0	1	-15.0071	0
TCGA-B0-5701	0	82.0333	65	1	3	0	0	3	-16.8453	0
TCGA-B0-5702	0	72.4	71	1	1	0	0	1	-13.7722	0
TCGA-B0-5703	0	74.8667	73	1	1	0	0	1	-16.1712	0
TCGA-B0-5705	0	151.233	65	0	1	0	0	1	-16.7171	0
TCGA-B0-5706	0	106.833	45	1	2	0	0	2	-14.5491	0
TCGA-B0-5707	0	124.8	39	0	1	0	0	1	-15.2675	0
TCGA-B0-5709	0	132.467	62	0	3		0	3	-16.7978	0
TCGA-B0-5710	0	81	57	1	1	0	0	1	-16.1649	0
TCGA-B0-5711	0	132.967	50	1	3		0	3	-15.9649	0
TCGA-B0-5712	0	90.7333	68	0	2	0	1	4	-14.6325	0
TCGA-B0-5713	0	92.7333	75	0	3	0	0	3	-15.9865	0
TCGA-B0-5812	0	127.8	53	1	1		0	1	-15.8576	0
TCGA-B1-5398	0	41.7	73	1	3	0	0	3	-16.8029	0
TCGA-B1-7332	0	38.0333	60	0	2			2	-16.3899	0
TCGA-B1-A47M	0	21.9667	79	1	3			3	-14.0176	0
TCGA-B1-A47N	0	37	62	1	1			1	-14.0336	0
TCGA-B1-A47O	0	28.0667	54	0	1	0		1	-13.0153	1
TCGA-B1-A654	0	20.5333	43	0	1		0	1	-14.5106	0
TCGA-B1-A655	0	17	77	0	1	0	0	1	-18.8496	0
TCGA-B1-A656	0	20.6	64	1	1	0	0	1	-15.8464	0
TCGA-B1-A657	0	21.3667	54	1	1	0	0	1	-15.5236	0
TCGA-B2-3923	0	33.0667	59	1	2		0	2	-13.7004	0
TCGA-B2-3924	0	36.4	73	1	1		0	1	-15.4477	0
TCGA-B2-4098	1	1.7	72	0	1		0	1	-15.4051	0
TCGA-B2-4099	0	32.4	83	1	1		0	1	-15.0681	0
TCGA-B2-4101	0	21.6	52	1	2		0	2	-15.0997	0
TCGA-B2-4102	0	31.7333	61	1	1		0	1	-16.2	0
TCGA-B2-5633	0	32.1	56	1	1	0	0	1	-16.2309	0
TCGA-B2-5635	0	25.1667	74	1	1		0	1	-16.1389	0
TCGA-B2-5636	0	30.6333	79	1	1		0	1	-17.6898	0
TCGA-B2-5639	1	33.4333	46	1	3		1	4	-17.1831	0
TCGA-B2-5641	0	21.8667	79	1	1	0	0	1	-15.9615	0
TCGA-B2-A4SR	0	16.9	61	1	2		0	2	-15.5199	0
TCGA-B3-3925	0	34.3	52	1	3		0	3	-16.2142	0
TCGA-B3-3926	0	29.4333	59	0	1		0	1	-17.3671	0
TCGA-B3-4103	0	31	56	1	1		0	1	-15.7657	0
TCGA-B3-4104	0	34.9667	75	1	2		0	2	-10.9786	1
TCGA-B3-8121	0	12.6333	48	0	1			1	-16.3888	0
TCGA-B3-A6W5	0	10.3	43	1	1			1	-15.7776	0
TCGA-B4-5377	0	12.1667	68	0	3	0	1	4	-16.5434	0
TCGA-B4-5378	0	5.83333	62	1	1	0	0	1	-17.9284	0
TCGA-B4-5832	0	5.16667	65	1	3	0	0	3	-15.8108	0
TCGA-B4-5834	0	1.26667	59	1	1	0	0	1	-16.0949	0
TCGA-B4-5835	0	0.533333	64	0	1	0	0	1	-15.1177	0
TCGA-B4-5836	0	4.7	61	0	1	0	0	1	-16.0425	0
TCGA-B4-5838	0	5.53333	52	1	3	1	0		-17.3386	0
TCGA-B4-5843	0	0.366667	45	1	1	0	0	1	-16.5465	0
TCGA-B4-5844	0	0.233333	61	0	2	0	0	2	-16.5157	0
TCGA-B8-4143	1	23.6333	66	0	3	0	1	4	-10.8582	1
TCGA-B8-4146	0	17.0333	41	0	1		0	1	-17.7415	0
TCGA-B8-4148	0	50.6667	63	0	1	0	0	1	-15.538	0
TCGA-B8-4151	0	43.3	51	0	3	0	0	3	-16.3111	0
TCGA-B8-4153	0	25.4	74	1	3		0	3	-14.9551	0
TCGA-B8-4154	0	46	73	0	1	0	0	1	-15.6326	0
TCGA-B8-4619	0	17.4333	58	1	1	0	0	1	-14.3161	0
TCGA-B8-4620	0	25.9	70	0	3	0	0	3	-14.0799	0
TCGA-B8-4621	0	26.2667	63	1	1	0	0	1	-17.8413	0
TCGA-B8-4622	0	50.8333	57	1	3	0	1	4	-15.888	0
TCGA-B8-5158	0	40.6	56	1	3	1	0	3	-16.0569	0
TCGA-B8-5159	0	24.0667	61	0	1	0	0	1	-16.472	0
TCGA-B8-5162	0	1.2	62	1	2		0	2	-14.244	0
TCGA-B8-5163	0	27.4	63	0	3	0	0	3	-14.5682	0
TCGA-B8-5164	0	0.866667	65	1	3	0	0	3	-17.9454	0
TCGA-B8-5165	0	24.5667	43	1	1	0	0	1	-16.8368	0
TCGA-B8-5545	0	50.8333	42	1	1	0	0	1	-15.9762	0
TCGA-B8-5546	0	16.8333	38	0	1	0	0	1	-16.8064	0
TCGA-B8-5549	0	6.46667	53	1	1	0	0	1	-16.2026	0
TCGA-B8-5550	0	49.2	71	1	3	0	0	3	-16.8367	0
TCGA-B8-5551	0	0.533333	65	0	1	0	0	1	-13.167	1
TCGA-B8-5552	0	34.8667	41	0	1		0	1	-15.8365	0
TCGA-B8-5553	0	14.5	67	0	1	0	0	1	-17.2089	0
TCGA-B8-A54D	0	27.6667	69	1	3			3	-15.0983	0
TCGA-B8-A54E	0	30.3	62	0	1			1	-14.5001	0
TCGA-B8-A54F	0	17.3	49	0	1			1	-14.6245	0
TCGA-B8-A54G	0	1.76667	50	1	1			1	-14.199	0
TCGA-B8-A54H	0	8.53333	69	0	2	0		2	-15.5794	0
TCGA-B8-A54I	0	5	48	1	1			1	-14.7395	0
TCGA-B8-A54J	0	17.6	60	1	2			2	-15.2248	0
TCGA-B8-A54K	0	15.6333	61	1	1			1	-18.2103	0
TCGA-B8-A7U6	0	16.5	54	0	1			1	-14.1005	0
TCGA-B8-A8YJ	0	14.3667	60	0	1			1	-15.0628	0
TCGA-B9-4113	1	51.2	64	1	1			1	-15.7735	0
TCGA-B9-4115	0	26.7667	53	1	1			1	-14.9064	0
TCGA-B9-4116	0	20.9	75	0	2				-15.1875	0
TCGA-B9-4117	0	0.466667	48	0	2				-16.6785	0
TCGA-B9-4617	0	1.16667	41	1	1		0		-16.6602	0
TCGA-B9-5155	0	22.1667	71	1	3			3	-16.1831	0
TCGA-B9-5156	0	44.6	51	1	1				-17.2194	0
TCGA-B9-7268	0	22.3667	59	1	2	0	0	2	-17.0835	0
TCGA-B9-A44B	0	12.0333	70	1	3			3	-13.0002	1
TCGA-B9-A5W7	0	19.5	47	1	1			1	-16.4291	0
TCGA-B9-A5W8	0	17.4667	50	1	2		0	2	-16.081	0
TCGA-B9-A5W9	0	0.166667	40	1	1			1	-14.8757	0
TCGA-B9-A69E	0	15.0667	71	1	3			3	-16.7331	0
TCGA-B9-A8YH	0	17.7333	52	1	1			1	-15.7578	0
TCGA-B9-A8YI	0	12.4667	79	1	1			1	-16.0161	0
TCGA-BP-4158	0	112.567	69	1	1	0	0	1	-15.604	0
TCGA-BP-4159	1	86.7	70	1	1	0	0	1	-15.5323	0
TCGA-BP-4160	0	96.0333	67	1	3	0	0	3	-16.1485	0
TCGA-BP-4161	0	91.5333	74	1	1		0	1	-15.3376	0
TCGA-BP-4162	0	102.467	65	0	1	0	0	1	-16.4907	0
TCGA-BP-4163	0	94.6333	60	0	3	0	0	3	-15.3827	0
TCGA-BP-4164	1	33.0667	51	0	3		0	3	-16.6812	0
TCGA-BP-4165	0	101.233	64	0	1	0	0	1	-15.3798	0
TCGA-BP-4166	0	0.433333	69	1	3	0	0	3	-16.0611	0
TCGA-BP-4167	0	90.6	59	1	3		0	3	-13.4255	1
TCGA-BP-4169	1	23.3667	76	0	2	0	0	2	-14.2926	0
TCGA-BP-4170	1	78.1	72	0	1	0	0	1	-15.9784	0
TCGA-BP-4173	0	63.1	47	1	2	0	0	2	-15.412	0
TCGA-BP-4174	0	62.6333	49	1	2	0	0	2	-15.3814	0
TCGA-BP-4176	0	65.1667	64	1	1		0	1	-15.7098	0
TCGA-BP-4177	0	55.6667	65	1	1		0	1	-18.2238	0
TCGA-BP-4325	0	98.8	64	0	1	0	0	1	-16.3004	0
TCGA-BP-4326	1	54.1667	53	0	1	0	0	1	-14.1434	0
TCGA-BP-4327	1	3.63333	75	0	2	0	0	2	-15.8249	0
TCGA-BP-4329	1	28.1667	75	1	3	0	0	3	-15.408	0
TCGA-BP-4330	0	62.9333	60	0	3	0	0	3	-16.4788	0
TCGA-BP-4331	1	81.8	52	1	1	0	0	1	-15.7532	0
TCGA-BP-4332	0	37.7667	36	1	3	0	0	3	-15.6773	0
TCGA-BP-4334	1	21.5	56	1	3	0	0	3	-10.7558	1
TCGA-BP-4335	1	15.8333	65	0	3	0	1	4	-15.152	0
TCGA-BP-4337	1	0.0666667	76	0	3	0	0	3	-14.4596	0
TCGA-BP-4338	0	95.3	43	1	1	0	0	1	-12.4384	1
TCGA-BP-4340	1	18.7333	70	0	1	0	0	1	-16.0312	0
TCGA-BP-4341	1	52.9667	67	1	3		0	3	-15.2653	0
TCGA-BP-4342	1	75.2	79	1	2	0	0	2	-11.6096	1
TCGA-BP-4343	1	63.7333	64	1	3	0	0	3	-15.6486	0
TCGA-BP-4344	0	55.5333	75	0	1		0	1	-15.2571	0
TCGA-BP-4345	0	50.5333	62	1	3	0	0	3	-14.3044	0
TCGA-BP-4346	1	49.7667	57	1	3	0	0	3	-15.5606	0
TCGA-BP-4347	0	45.5667	74	1	3		0	3	-16.5561	0
TCGA-BP-4349	0	12.4	68	0	1		0	1	-16.2063	0
TCGA-BP-4351	0	32.3333	51	0	3	0	0	3	-14.9702	0
TCGA-BP-4352	1	11.4667	74	0	3	0	1	4	-12.2425	1
TCGA-BP-4353	1	12.5	61	1	1	0	0	1	-16.1862	0
TCGA-BP-4354	1	34.4667	40	1	4	1	1	4	-11.7576	1
TCGA-BP-4355	1	31.7667	59	0	3		0	3	-15.3455	0
TCGA-BP-4756	0	12.4667	62	0	1	0	0	1	-16.3841	0
TCGA-BP-4758	0	73.6	40	1	1		0	1	-15.735	0
TCGA-BP-4759	0	79.0667	50	1	1		0	1	-15.6019	0
TCGA-BP-4760	0	78.7	69	1	1		0	1	-17.8034	0
TCGA-BP-4761	0	6.06667	57	1	3	1	0	3	-11.1198	1
TCGA-BP-4762	1	44.7667	42	1	1		0	1	-16.038	0
TCGA-BP-4763	1	42.3333	79	0	1		0	1	-15.7909	0
TCGA-BP-4765	0	72.8	43	1	1		0	1	-14.6709	0
TCGA-BP-4766	0	48.7333	43	0	1		0	1	-16.6426	0
TCGA-BP-4768	0	13.3333	72	0	1	0	0	1	-15.5538	0
TCGA-BP-4769	0	62.5333	63	1	1		0	1	-16.5423	0
TCGA-BP-4770	1	10.9667	73	0	4	0	0	4	-10.3351	1
TCGA-BP-4771	1	5.4	62	1	3	0	1	4	-15.4117	0
TCGA-BP-4774	0	62.8333	57	0	1		0	1	-15.2693	0
TCGA-BP-4775	0	61.4333	55	0	1		0	1	-16.0889	0
TCGA-BP-4776	0	13.7	52	1	1		0	1	-14.4974	0
TCGA-BP-4777	0	57.7	46	1	1		0	1	-16.3238	0
TCGA-BP-4781	0	69.3333	78	1	1		0	1	-15.8814	0
TCGA-BP-4782	0	11.8	55	0	1		0	1	-16.1663	0
TCGA-BP-4784	0	61.8	67	0	1		0	1	-16.4441	0
TCGA-BP-4787	1	16	59	0	3	0	1	4	-15.2422	0
TCGA-BP-4789	0	49.6333	48	1	1		0	1	-15.5696	0
TCGA-BP-4790	1	37.0333	76	1	1		0	1	-15.6927	0
TCGA-BP-4795	0	20.6667	74	0	1	0	0	1	-16.9627	0
TCGA-BP-4797	0	36.9	34	1	3	0	0	3	-16.2039	0
TCGA-BP-4798	1	11.1333	74	1	3	0	1		-14.7191	0
TCGA-BP-4799	1	37.7667	70	1	3	0	0	3	-13.3329	1
TCGA-BP-4801	0	37.4667	57	1	1		0	1	-15.8766	0
TCGA-BP-4803	0	6.8	79	1	3		0	3	-15.7698	0
TCGA-BP-4804	0	48.6333	59	1	1		0	1	-14.6527	0
TCGA-BP-4807	0	7.03333	42	1	1		0	1	-16.804	0
TCGA-BP-4959	0	88.6667	49	1	1		0	1	-16.3394	0
TCGA-BP-4960	0	72.4	46	1	2	0	0	2	-13.64	0
TCGA-BP-4961	0	64.5	47	1	1		0	1	-15.8166	0
TCGA-BP-4962	0	59.5	58	1	2		0	2	-16.0888	0
TCGA-BP-4963	0	61.1333	63	1	1		0	1	-16.1024	0
TCGA-BP-4964	0	62.0667	54	0	1	0	0	1	-15.466	0
TCGA-BP-4965	0	62.3667	46	1	1		0	1	-16.7712	0
TCGA-BP-4967	0	6.83333	76	1	3	0	0	3	-16.2853	0
TCGA-BP-4968	0	58.2	40	1	1	0	0	1	-15.8317	0
TCGA-BP-4969	0	59.8	63	0	1		0	1	-15.8619	0
TCGA-BP-4970	0	14.4333	44	1	1	1	0	3	-16.4486	0
TCGA-BP-4971	0	49.5667	40	1	3	0	0	3	-13.6688	0
TCGA-BP-4972	0	50.0667	43	0	3		0	3	-16.2939	0
TCGA-BP-4973	0	46.1333	47	1	3		0	3	-15.9441	0
TCGA-BP-4974	1	7.03333	58	1	3	0	1	4	-14.9657	0
TCGA-BP-4975	0	47.7667	40	1	1		0	1	-15.7242	0
TCGA-BP-4976	0	54.4	77	1	1		0	1	-17.3765	0
TCGA-BP-4977	0	15.1333	57	1	1		0	1	-15.6564	0
TCGA-BP-4981	1	36.5667	75	0	3		0	3	-14.0956	0
TCGA-BP-4982	0	33.8	42	1	1		0	1	-15.9221	0
TCGA-BP-4983	0	47.1	67	0	3		0	3	-11.3325	1
TCGA-BP-4985	1	31.7333	72	1	3	0	0	3	-12.5454	1
TCGA-BP-4986	0	26.1667	75	1	1	0	0	1	-15.9134	0
TCGA-BP-4987	0	37.4667	41	0	1		0	1	-15.9994	0
TCGA-BP-4989	0	3.93333	58	1	3	0	0	3	-14.7051	0
TCGA-BP-4991	0	47.1	54	1	1		0	1	-15.7327	0
TCGA-BP-4992	0	16.7	66	1	1		0	1	-14.0302	0
TCGA-BP-4993	0	5.9	58	1	1		0	1	-15.6838	0
TCGA-BP-4994	0	43.6	54	1	1		0	1	-15.2673	0
TCGA-BP-4995	0	45.7	68	1	1	0	0	1	-15.5604	0
TCGA-BP-4998	0	31.0667	49	1	1		0	1	-15.3603	0
TCGA-BP-4999	0	42.2	56	1	1		0	1	-15.4852	0
TCGA-BP-5000	0	18.7667	40	1	1		0	1	-15.4917	0
TCGA-BP-5001	0	39.2333	43	0	1		0	1	-16.3563	0
TCGA-BP-5004	0	37.5333	53	1	1		0	1	-16.3097	0
TCGA-BP-5006	0	28	61	1	1	0	0	1	-15.2858	0
TCGA-BP-5007	0	38	45	1	2	0	0	2	-15.9234	0
TCGA-BP-5008	0	35.7	46	1	1		0	1	-15.1225	0
TCGA-BP-5009	1	36.4	52	1	1		0	1	-15.7722	0
TCGA-BP-5010	1	29.2667	63	1	3	0	0	3	-13.8052	0
TCGA-BP-5168	1	48.7667	75	1	1		0	1	-15.5861	0
TCGA-BP-5169	0	6.43333	70	1	1	0	0	1	-12.0822	1
TCGA-BP-5170	0	80.4	55	1	1		0	1	-15.0848	0
TCGA-BP-5173	1	2.06667	75	1	1		0	1	-17.2199	0
TCGA-BP-5174	0	75.2333	45	0	1		0	1	-16.059	0
TCGA-BP-5175	0	31.0667	60	1	1		0	1	-14.1348	0
TCGA-BP-5176	1	53	78	0	1		0	1	-15.7574	0
TCGA-BP-5177	0	9.76667	46	0	1		0	1	-15.5439	0
TCGA-BP-5178	1	63.7333	71	1	3		1	4	-12.9594	1
TCGA-BP-5180	0	75.4333	53	1	1		0	1	-15.8739	0
TCGA-BP-5181	0	49.8333	58	0	1		0	1	-16.351	0
TCGA-BP-5182	0	38.8333	56	1	1	0	0	1	-16.2203	0
TCGA-BP-5183	0	43.0333	57	1	3		0	3	-14.9719	0
TCGA-BP-5184	0	37.7667	54	1	1		0	1	-15.1803	0
TCGA-BP-5185	0	37.7333	56	1	1		0	1	-13.9662	0
TCGA-BP-5186	0	23.1	50	0	1	0	0	1	-16.3193	0
TCGA-BP-5187	0	13.5333	54	1	1		0	1	-14.7989	0
TCGA-BP-5189	1	27.4	60	1	1		0	1	-15.8188	0
TCGA-BP-5190	0	33.7	61	1	1		0	1	-15.1944	0
TCGA-BP-5191	0	32.2333	79	1	3	0	0	3	-13.732	0
TCGA-BP-5192	0	23.8	59	1	1		0	1	-16.3586	0
TCGA-BP-5194	0	13.6	39	1	1		0	1	-15.593	0
TCGA-BP-5195	0	24.9667	75	1	1		0	1	-15.3266	0
TCGA-BP-5196	0	33.9333	53	1	1		0	1	-14.0665	0
TCGA-BP-5198	0	20.1	72	1	3	0	0	3	-14.6983	0
TCGA-BP-5199	0	45.1667	58	1	2	0	0	2	-13.8205	0
TCGA-BP-5200	0	35.4333	44	1	2		0	2	-16.0986	0
TCGA-BP-5201	0	31.7	63	1	3	0	1	4	-15.2518	0
TCGA-BP-5202	0	0.966667	75	1	3		0	3	-14.8128	0
TCGA-BQ-5875	0	87.9667	66	0	3		0	3	-15.508	0
TCGA-BQ-5876	0	19.5333	75	1	1		0	1	-15.5748	0
TCGA-BQ-5877	1	9	60	1	3	1	1	4	-16.6128	0
TCGA-BQ-5878	0	64.6	79	0	3	1	0	3	-15.1016	0
TCGA-BQ-5879	1	23.2333	32	0	3	1	0	3	-11.6874	1
TCGA-BQ-5880	1	43.8	79	1	3	1	0	3	-15.1982	0
TCGA-BQ-5881	0	48.4667	69	1	1		0	1	-16.0052	0
TCGA-BQ-5882	1	21.9333	54	1	3	0	0	3	-16.0268	0
TCGA-BQ-5883	0	41.4	79	0	1		0	1	-13.7902	0
TCGA-BQ-5884	0	26.4	59	0	1		0	1	-19.0396	0
TCGA-BQ-5885	0	30.7	63	1	3	0	0	3	-14.7914	0
TCGA-BQ-5886	0	26.4	75	1	3		0	3	-15.6214	0
TCGA-BQ-5887	0	25.7	54	1	3	0	0	3	-17.1623	0
TCGA-BQ-5888	0	13.4333	74	0	1	0	0	1	-13.432	1
TCGA-BQ-5889	1	10.9667	63	1	3	1	1	4	-14.4284	0
TCGA-BQ-5890	0	7.76667	69	1	3	0	0	3	-15.2843	0
TCGA-BQ-5891	0	0.966667	57	0	3	0	0	3	-16.6926	0
TCGA-BQ-5892	0	12.1333	51	1	1	0	0	1	-16.3887	0
TCGA-BQ-5893	1	8.03333	61	1	3	1	1	4	-11.8607	1
TCGA-BQ-5894	0	2.8	42	1	3	1	1	4	-11.7336	1
TCGA-BQ-7044	0	125.333	73	1	3		0	3	-16.7016	0
TCGA-BQ-7045	1	48.9333	78	1	1	0	0	1	-15.8748	0
TCGA-BQ-7046	0	98.2667	61	1	1		0	1	-16.8249	0
TCGA-BQ-7048	0	94.6333	64	1	3	0	0	3	-17.2848	0
TCGA-BQ-7049	1	45.4667	45	0	1		0	1	-14.8178	0
TCGA-BQ-7050	0	62.1333	53	0	1	0	0	1	-16.7517	0
TCGA-BQ-7051	0	51.1	74	1	2	0	0	2	-15.2601	0
TCGA-BQ-7053	0	50.5333	57	0	3		0	3	-16.9393	0
TCGA-BQ-7055	0	26.6333	73	1	1		0	1	-13.0649	1
TCGA-BQ-7056	0	20.4	75	0	3	0	0	3	-16.1068	0
TCGA-BQ-7058	1	11.4333	81	1	3		0	3	-15.9386	0
TCGA-BQ-7059	0	7.73333	71	1	1		0	1	-16.7375	0
TCGA-BQ-7060	0	7.13333	53	1	1		0	1	-17.4884	0
TCGA-BQ-7061	0	7.26667	83	0	1		0	1	-16.6236	0
TCGA-BQ-7062	0	3.86667	64	1	1		0	1	-15.6304	0
TCGA-CJ-4634	0	116.6	60	0	1		0	1	-15.8957	0
TCGA-CJ-4635	0	47.2	48	1	1		0	1	-16.0878	0
TCGA-CJ-4636	0	64.1333	51	1	3	0	0	3	-15.7507	0
TCGA-CJ-4637	1	74.2333	52	0	2		1	4	-14.1899	0
TCGA-CJ-4638	1	14.3667	46	0	3	1	1	4	-14.5937	0
TCGA-CJ-4639	0	107.633	49	0	2	0	0	2	-16.0336	0
TCGA-CJ-4640	0	116	49	1	3	0	0	3	-16.7564	0
TCGA-CJ-4641	1	55.3667	55	0	3		1	4	-15.7767	0
TCGA-CJ-4642	0	106.833	47	1	2		0	2	-13.1323	1
TCGA-CJ-4643	0	59.7667	67	0	2	0	0	2	-16.0618	0
TCGA-CJ-4644	1	11.2	48	0	3	0	1	4	-16.752	0
TCGA-CJ-4868	1	21.5333	42	1	3	0	1	4	-14.4855	0
TCGA-CJ-4869	0	85.1333	49	1	2	1	0	3	-15.8055	0
TCGA-CJ-4870	0	49.9333	58	0	3		0	3	-15.898	0
TCGA-CJ-4871	0	80.7667	63	1	3		1	4	-16.2052	0
TCGA-CJ-4872	0	47.8333	51	1	1	0	0	1	-14.8038	0
TCGA-CJ-4873	0	59.2	85	0	3	0	0	3	-14.1664	0
TCGA-CJ-4874	0	76.1	73	0	1	0	0	1	-16.1666	0
TCGA-CJ-4875	1	118.467	67	1	3		1	4	-15.2045	0
TCGA-CJ-4876	0	65.1667	57	1	2	0	0	2	-15.5622	0
TCGA-CJ-4878	0	72.8667	71	0	3		0	3	-15.1682	0
TCGA-CJ-4881	0	67.1333	41	1	3		0	3	-14.1734	0
TCGA-CJ-4882	0	62.7667	57	1	3		0	3	-13.533	1
TCGA-CJ-4884	0	58.6333	72	0	3		0	3	-17.2104	0
TCGA-CJ-4885	0	115.033	64	1	3		1	4	-16.4006	0
TCGA-CJ-4886	0	65.0667	42	0	1		0	1	-16.1639	0
TCGA-CJ-4887	1	31.0667	48	1	3		1	4	-15.2713	0
TCGA-CJ-4888	1	52.2333	59	1	3		1	4	-14.6336	0
TCGA-CJ-4889	0	64.8667	63	0	1		0	1	-15.4944	0
TCGA-CJ-4890	0	117.3	72	1	3	0	1	4	-13.703	0
TCGA-CJ-4891	1	27.3	57	0	3	0	0	3	-11.8104	1
TCGA-CJ-4892	0	50.7	65	0	1	0	0	1	-15.986	0
TCGA-CJ-4893	0	25	76	0	1		0	1	-16.9494	0
TCGA-CJ-4894	1	28.0333	58	1	3	0	0	3	-16.2349	0
TCGA-CJ-4895	1	40	62	1	3		1	4	-14.6165	0
TCGA-CJ-4897	0	111.367	79	0	3		0	3	-17.5242	0
TCGA-CJ-4899	0	50.9333	42	1	1		0	1	-15.4857	0
TCGA-CJ-4900	1	57.1333	69	0	4	1	1	4	-14.5598	0
TCGA-CJ-4901	0	48.3333	47	1	3		0	3	-13.8503	0
TCGA-CJ-4902	0	50.6667	61	1	3		0	3	-14.8628	0
TCGA-CJ-4903	0	52	50	1	1		0	1	-15.1471	0
TCGA-CJ-4904	0	110.067	60	0	3	0	1	4	-16.4568	0
TCGA-CJ-4905	0	49.8667	62	0	1		0	1	-16.4241	0
TCGA-CJ-4907	0	49.9667	58	1	3		0	3	-16.7321	0
TCGA-CJ-4908	0	51.0333	38	1	1		0	1	-15.2579	0
TCGA-CJ-4912	0	55.2333	61	1	2		0	2	-15.3767	0
TCGA-CJ-4916	0	45.7667	69	0	3		0	3	-14.7188	0
TCGA-CJ-4918	1	3.1	64	1	3	0	1	4	-15.0186	0
TCGA-CJ-4920	1	4.63333	64	0	1		0	1	-15.0803	0
TCGA-CJ-5671	0	132.9	51	1	1		0	1	-14.5933	0
TCGA-CJ-5672	1	65.7333	84	1	1		0	1	-16.1672	0
TCGA-CJ-5675	0	131.2	70	1	2		0	2	-15.5507	0
TCGA-CJ-5676	0	135.567	47	1	3		0	3	-14.7857	0
TCGA-CJ-5677	1	26.0667	54	0	3		1	4	-15.5053	0
TCGA-CJ-5678	1	19.1333	62	1	2	0	1	4	-15.6134	0
TCGA-CJ-5679	1	22.6333	73	1	3		0	3	-14.5207	0
TCGA-CJ-5680	1	25.6	65	0	3		1	4	-17.1413	0
TCGA-CJ-5681	1	18.4	44	0	3		1	4	-16.8318	0
TCGA-CJ-5682	0	124.533	60	1	3		1	4	-16.1578	0
TCGA-CJ-5683	0	62.9667	78	1	1		0	1	-15.6746	0
TCGA-CJ-5684	0	74.3667	61	1	3		0	3	-15.638	0
TCGA-CJ-5686	0	67.9333	59	0	1		0	1	-16.4116	0
TCGA-CJ-5689	1	0	90	1	1		0	1	-15.6511	0
TCGA-CJ-6027	1	120.5	77	1	1		0	1	-12.8063	1
TCGA-CJ-6028	1	54.1667	58	1	3		1	4	-15.9098	0
TCGA-CJ-6030	1	76.6333	65	1	1	0	0	1	-15.3607	0
TCGA-CJ-6031	0	63.5333	54	1	1		0	1	-15.3689	0
TCGA-CJ-6032	0	121.3	63	0	2		0	2	-16.9463	0
TCGA-CJ-6033	1	7.46667	54	0	3	0	1	4	-14.6365	0
TCGA-CW-5580	1	65.4667	73	0	3		1	4	-15.0255	0
TCGA-CW-5581	0	93.3	44	1	1		0	1	-15.9785	0
TCGA-CW-5583	0	82.9667	51	0	1		0	1	-16.476	0
TCGA-CW-5584	1	5.46667	74	1	3	1	0	3	-15.6169	0
TCGA-CW-5585	0	86.9667	51	1	3	0	1	4	-17.4032	0
TCGA-CW-5587	0	74.2	62	0	3	0	0	3	-16.5349	0
TCGA-CW-5588	0	67.2333	78	0	1		0	1	-15.8613	0
TCGA-CW-5589	0	79.2667	52	1	1		0	1	-15.899	0
TCGA-CW-5590	1	35.8333	51	1	3		1	4	-15.4625	0
TCGA-CW-5591	0	75.7	56	1	3	0	1	4	-17.2467	0
TCGA-CW-6087	1	1.36667	61	1	3	1	1	4	-15.2486	0
TCGA-CW-6088	0	107.4	60	1	1	0	0	1	-15.6109	0
TCGA-CW-6090	0	85.0667	68	1	1		0	1	-14.2669	0
TCGA-CW-6093	0	104.867	73	1	1		0	1	-15.341	0
TCGA-CW-6097	1	19.0333	32	1	3		0	3	-14.4155	0
TCGA-CZ-4853	0	25.8	82	1	1		0	1	-15.7189	0
TCGA-CZ-4854	1	46.8	68	1	1	0	0	1	-14.7956	0
TCGA-CZ-4856	0	0.6	62	0	1	0	0	1	-15.4486	0
TCGA-CZ-4857	1	47.7333	56	1	3	0	1	4	-12.1323	1
TCGA-CZ-4858	1	70.1667	39	1	2		0	2	-8.67773	1
TCGA-CZ-4859	0	59.5667	59	0	1	0	0	1	-15.7448	0
TCGA-CZ-4860	1	6.86667	60	1	4		1	4	-10.1151	1
TCGA-CZ-4861	1	14.8667	63	1	2		0	2	-14.7031	0
TCGA-CZ-4862	0	109.033	46	1	1		0	1	-16.1804	0
TCGA-CZ-4863	0	64.2667	51	0	3	0	0	3	-16.7866	0
TCGA-CZ-4864	1	43.8333	86	1	2	0	0	2	-16.4119	0
TCGA-CZ-4865	1	5.53333	70	0	1		0	1	-16.2275	0
TCGA-CZ-4866	0	108.9	79	0	1		0	1	-17.1701	0
TCGA-CZ-5451	0	64.3	74	1	2	0	0	2	-15.7688	0
TCGA-CZ-5452	0	59.6333	69	1	2	0	0	2	-16.2337	0
TCGA-CZ-5453	1	80.6333	67	1	2		0	2	-14.785	0
TCGA-CZ-5454	1	24.0667	63	1	2	0	1	4	-15.3381	0
TCGA-CZ-5455	1	18.7	63	1	3		1	4	-15.233	0
TCGA-CZ-5456	0	80.7333	57	1	2	0	0	2	-14.8523	0
TCGA-CZ-5457	0	91.8	62	1	3		0	3	-15.3211	0
TCGA-CZ-5458	0	92.9667	43	1	3		0	3	-16.4337	0
TCGA-CZ-5459	0	56.1	63	1	3		0	3	-14.9237	0
TCGA-CZ-5460	0	95.7667	55	1	3		1	4	-15.3434	0
TCGA-CZ-5461	1	11	52	1	1		1	4	-16.4211	0
TCGA-CZ-5462	1	10.3667	83	1	1		1	4	-15.1092	0
TCGA-CZ-5463	0	22.0667	76	1	2		0	2	-17.2277	0
TCGA-CZ-5464	0	70.9333	69	1	3		1	4	-15.579	0
TCGA-CZ-5465	1	85.4667	76	0	3		0	3	-15.531	0
TCGA-CZ-5466	0	22.8333	67	1	3		0	3	-14.2637	0
TCGA-CZ-5467	1	2.43333	86	0	3	0	0	3	-15.2962	0
TCGA-CZ-5468	1	1.96667	84	1	3		1	4	-13.9683	0
TCGA-CZ-5469	1	31.5333	41	1	2	0	0	2	-14.4239	0
TCGA-CZ-5470	0	12.8667	72	0	2	0	0	2	-14.9667	0
TCGA-CZ-5982	0	81.3	59	0	1		0	1	-16.0685	0
TCGA-CZ-5984	0	68.9	51	1	1	0	0	1	-16.2248	0
TCGA-CZ-5985	0	66.5667	58	1	2	0	0	2	-16.057	0
TCGA-CZ-5986	0	12.4333	61	1	1	0	0	1	-15.2339	0
TCGA-CZ-5987	1	14.8333	60	1	3		1	4	-15.9359	0
TCGA-CZ-5988	0	23.1	38	1	1	0	0	1	-15.547	0
TCGA-CZ-5989	0	63.5	60	1	2	0	0	2	-16.7971	0
TCGA-DV-5565	0	44.3	59	1	1		0	1	-15.4081	0
TCGA-DV-5566	0	46.6	67	0	1		0	1	-15.7405	0
TCGA-DV-5567	0	66.8	40	0	1		0	1	-18.2497	0
TCGA-DV-5568	0	12.3333	26	1	1		0	1	-14.8349	0
TCGA-DV-5569	0	11.8333	29	0	1		0	1	-16.2859	0
TCGA-DV-5573	0	37.6667	41	1	1		0	1	-16.0881	0
TCGA-DV-5574	0	67.2	37	1	1		0	1	-15.9227	0
TCGA-DV-5575	0	57.6333	52	0	1		0	1	-15.8998	0
TCGA-DV-5576	1	24.2333	55	0	1		0	1	-17.6443	0
TCGA-DV-A4VX	1	54.2	59	1	3	0		4	-13.2883	1
TCGA-DV-A4VZ	0	12.1667	53	1	1			1	-17.0145	0
TCGA-DV-A4W0	0	82.3333	55	1	1			1	-14.2888	0
TCGA-DW-5560	0	49.5333	38	0	1		0	1	-14.2201	0
TCGA-DW-5561	0	13.8	51	1	1		0	1	-16.225	0
TCGA-DW-7834	0	131.667	53	1	1			1	-15.7069	0
TCGA-DW-7836	0	36.4333	55	1	1			1	-15.8771	0
TCGA-DW-7837	0	38.0667	43	1	1			1	-15.967	0
TCGA-DW-7838	0	24.8	66	1	1			1	-15.8391	0
TCGA-DW-7839	0	13.9667	58	0	1			1	-15.8654	0
TCGA-DW-7840	0	3.8	60	1	1			1	-15.7641	0
TCGA-DW-7841	0	14.8333	61	1	1			1	-14.5297	0
TCGA-DW-7842	0	3.06667	52	1	1			1	-17.092	0
TCGA-DW-7963	0	41.3333	43	1	1	0		1	-16.4691	0
TCGA-DZ-6132	0	82	69	1	1			1	-14.6806	0
TCGA-DZ-6133	1	51.9	66	0	1			1	-17.0417	0
TCGA-DZ-6134	0	61.8667	69	1	1			1	-16.795	0
TCGA-DZ-6135	0	75.6333	45	1	1			1	-16.2835	0
TCGA-EU-5904	0	18.3667	47	0	1		0	1	-17.0576	0
TCGA-EU-5905	0	3.96667	67	0	1		0	1	-16.0659	0
TCGA-EU-5906	0	6.86667	55	1	1		0	1	-16.1626	0
TCGA-EU-5907	0	4.23333	81	1	3		0	3	-15.8191	0
TCGA-EV-5901	0	34.6667	47	0	1		0	1	-15.1534	0
TCGA-EV-5902	0	19.2667	58	1	1		0	1	-16.8912	0
TCGA-EV-5903	0	25.2333	57	1	1		0	1	-16.8891	0
TCGA-F9-A4JJ	1	10.8333	35	0	3			3	-10.1825	1
TCGA-F9-A7Q0	0	13.2667	37	0	1		0	1	-15.9861	0
TCGA-F9-A7VF	0	2.43333	75	0	1		0	1	-13.1901	1
TCGA-F9-A8NY	0	1.2	38	0	4	1	1	4	-11.3396	1
TCGA-F9-A97G	0	0.433333	79	1	3	0	0	3	-17.3214	0
TCGA-G6-A5PC	1	8.06667	54	0	1	0	1	4	-13.6091	0
TCGA-G6-A8L6	1	10.4333	55	1	2			4	-13.5759	0
TCGA-G6-A8L7	0	71.1	81	0	1	0		1	-10.9855	1
TCGA-G6-A8L8	1	36.3667	62	0	1			1	-14.6432	0
TCGA-G7-6789	1	4.06667	53	0	3	2		4	-14.0958	0
TCGA-G7-6790	0	52.5	57	1	1			1	-17.6469	0
TCGA-G7-6792	0	92.1667	40	1	1			1	-15.9987	0
TCGA-G7-6793	1	11.2	60	0	3	2		4	-10.7921	1
TCGA-G7-6795	0	39.8	56	1	1	0		1	-15.034	0
TCGA-G7-6796	0	72.4333	58	1	1			1	-15.6246	0
TCGA-G7-6797	0	25.5	46	1	1			3	-17.0001	0
TCGA-G7-7501	1	20.8	55	0	3	1		3	-17.7398	0
TCGA-G7-7502	0	26.2	83	1	1			1	-15.798	0
TCGA-G7-A4TM	0	25.6	40	1	1			1	-15.2325	0
TCGA-G7-A8LB	0	18.2333	70	1	2			4	-13.762	0
TCGA-G7-A8LC	0	23.4	61	1	1			1	-15.846	0
TCGA-G7-A8LD	1	17.1333	71	1	3	1		3	-14.3156	0
TCGA-G7-A8LE	0	81.7667	62	1	1			1	-16.2339	0
TCGA-GK-A6C7	0	2.03333	76	0	1			1	-15.3374	0
TCGA-GL-6846	0	197.5	52	1	4	1		4	-17.1196	0
TCGA-GL-7773	0	13.1	63	1	1			1	-15.5849	0
TCGA-GL-7966	0	3.73333	28	0	3	1		3	-11.4176	1
TCGA-GL-8500	0	28.0333	63	1	1			1	-16.7138	0
TCGA-GL-A4EM	0	1.06667	61	1	1			1	-14.0979	0
TCGA-GL-A59R	0	12.6	79	1	3	0		3	-15.9418	0
TCGA-GL-A59T	0	18.2	46	1	1			1	-14.7135	0
TCGA-GL-A9DC	0	13.0667	66	0	1	0		1	-15.9391	0
TCGA-GL-A9DD	0	11.3667	69	1	1			1	-15.8039	0
TCGA-GL-A9DE	0	16.5333	74	1	1			1	-16.5714	0
TCGA-HE-7128	0	0	0	1	1			1	-16.6487	0
TCGA-HE-7129	0	83.0667	0	1	2		0	2	-16.3844	0
TCGA-HE-7130	0	59	0	0	3		0	3	-11.4764	1
TCGA-HE-A5NF	0	86.0667	58	1	1			1	-16.799	0
TCGA-HE-A5NH	0	26.3667	62	1	1			1	-15.9019	0
TCGA-HE-A5NI	0	12	73	1	1		0	1	-14.5976	0
TCGA-HE-A5NJ	0	57.5333	58	1	1		0		-14.9611	0
TCGA-HE-A5NK	0	74.2667	82	1	1		0		-16.108	0
TCGA-HE-A5NL	0	25.5667	51	1	1			1	-15.4251	0
TCGA-IA-A40U	0	17.0333	56	1	3	0		3	-14.9642	0
TCGA-IA-A40X	0	20.2667	49	0	1			1	-16.8412	0
TCGA-IA-A40Y	0	2.06667	60	0	3	1		3	-16.2631	0
TCGA-IA-A83S	1	86.9667	81	1					-15.792	0
TCGA-IA-A83T	1	89.4667	80	1					-14.6661	0
TCGA-IA-A83V	1	98.0333	63	1	1			1	-14.8773	0
TCGA-IA-A83W	1	68.1	70	1	1	0	0	1	-14.3669	0
TCGA-IZ-8195	0	22.5667	82	1	2			2	-16.4139	0
TCGA-IZ-8196	0	21.6333	50	1	1			1	-17.1194	0
TCGA-IZ-A6M8	0	16.5667	69	1	1			1	-14.9773	0
TCGA-IZ-A6M9	0	12.5333	63	1	1			1	-15.0466	0
TCGA-J7-6720	0	12.9333	42	1	1	0	0	1	-16.3086	0
TCGA-J7-8537	1	10.7	37	0	3	1	0	3	-17.0292	0
TCGA-J7-A8I2	0	10.2333	75	1	1	0	0	1	-9.95881	1
TCGA-KV-A6GD	0	18.6667	85	1	1		0	1	-15.0286	0
TCGA-KV-A6GE	0	29.5	65	1	1			1	-14.3581	0
TCGA-KV-A74V	0	11.5667	40	1	1	0	0	1	-15.6565	0
TCGA-MH-A55W	0	34.7667	50	1	1			1	-16.4596	0
TCGA-MH-A55Z	0	28.1667	65	1	1			1	-15.4942	0
TCGA-MH-A560	0	30.8	62	1	1			1	-17.5627	0
TCGA-MH-A561	0	28.0333	66	1	1			1	-14.9659	0
TCGA-MH-A562	0	20.5333	57	1	1			1	-14.4399	0
TCGA-MH-A854	0	17.8667	62	0	1			1	-14.3458	0
TCGA-MH-A855	0	12.3	52	0	2			2	-15.8662	0
TCGA-MH-A856	0	31.5667	54	1	1		0	1	-14.9845	0
TCGA-MH-A857	0	29.6667	63	1	1		0	1	-17.459	0
TCGA-MM-A563	0	19.7	41	1	3				-14.7951	0
TCGA-MM-A564	0	20.2333	68	1	2			2	-13.5562	0
TCGA-MM-A84U	0	23.3333	58	0	1			1	-13.7557	0
TCGA-MW-A4EC	0	16.6	72	0	1			1	-15.1754	0
TCGA-O9-A75Z	0	15.7	44	1	1			1	-15.5277	0
TCGA-P4-A5E6	0	101.167	67	1	1	1		3	-15.0254	0
TCGA-P4-A5E7	0	88.3	74	0	1			1	-14.8287	0
TCGA-P4-A5E8	1	43.5333	57	1	2	1	0	3	-9.45166	1
TCGA-P4-A5EA	1	6.7	54	0	3	1		3	-9.36074	1
TCGA-P4-A5EB	0	82.5667	83	1	1			1	-16.6102	0
TCGA-P4-A5ED	0	93.8667	51	1	1			1	-10.4135	1
TCGA-P4-AAVK	0	53	74	1	3	1		3	-16.4703	0
TCGA-P4-AAVL	1	16.2333	85	1	3	0		3	-14.5611	0
TCGA-P4-AAVM	0	51.3	69	1	1			1	-16.4432	0
TCGA-P4-AAVO	0	80	69	1	1			1	-16.0238	0
TCGA-PJ-A5Z8	0	20	60	0	1		0	1	-15.701	0
TCGA-PJ-A5Z9	0	18	80	0	1			1	-14.5752	0
TCGA-Q2-A5QZ	0	14.2667	61	0	3			3	-13.8881	0
TCGA-SX-A71R	0	48.5667	51	1	1	0	0	1	-13.8965	0
TCGA-SX-A71S	0	50.1333	66	0	1		0	1	-16.4637	0
TCGA-SX-A71U	0	45.2333	57	1	1		0	1	-14.963	0
TCGA-SX-A71V	0	29.2	80	1	1		0	1	-16.1444	0
TCGA-SX-A71W	0	35.8667	66	1	1		0	1	-14.8013	0
TCGA-SX-A7SL	0	27.4333	74	1	1		0	1	-14.5617	0
TCGA-SX-A7SM	1	12.1	60	1	3	1	1	4	-15.5641	0
TCGA-SX-A7SN	0	19.2667	52	1	1		0	1	-15.9947	0
TCGA-SX-A7SO	0	41.9	64	1	1		0	1	-18.1997	0
TCGA-SX-A7SP	1	16.5333	66	0	1	0	0	1	-15.2735	0
TCGA-SX-A7SQ	0	42.2	48	1	1		0	1	-16.6727	0
TCGA-SX-A7SR	0	26.8333	66	1	2		0	2	-15.2225	0
TCGA-SX-A7SS	0	53.8333	67	1	1	0	0	1	-14.1935	0
TCGA-SX-A7SU	0	44.3667	47	1	1		0	1	-15.1143	0
TCGA-T7-A92I	0	11.8667	47	0	1			1	-19.2948	0
TCGA-UN-AAZ9	0	18.2667	76	0	1	0		1	-17.4355	0
TCGA-UZ-A9PJ	1	26.5667	78	1	1			1	-16.8845	0
TCGA-UZ-A9PK	0	119.033	71	1	1			1	-15.4085	0
TCGA-UZ-A9PL	0	105.067	59	1	2			2	-14.2193	0
TCGA-UZ-A9PM	0	127.033	62	1	2	0		2	-16.0056	0
TCGA-UZ-A9PN	1	37.8667	54	1	3			3	-15.2049	0
TCGA-UZ-A9PO	0	63.7	80	1	1			1	-17.4665	0
TCGA-UZ-A9PP	0	100.333	60	1	1			1	-15.1593	0
TCGA-UZ-A9PQ	1	87.4667	59	1	2	1		3	-17.8736	0
TCGA-UZ-A9PR	0	73.0333	84	1	1			1	-15.9763	0
TCGA-UZ-A9PS	0	72.2333	62	0	2			2	-15.8753	0
TCGA-UZ-A9PU	1	31.1	77	1	1			1	-15.7556	0
TCGA-UZ-A9PV	0	48.1333	65	1	1			1	-14.3078	0
TCGA-UZ-A9PX	0	66.0333	73	1	1	0		1	-15.5824	0
TCGA-UZ-A9PZ	0	21.9	65	1	3			3	-15.2665	0
TCGA-UZ-A9Q0	0	112.267	60	1	1			1	-14.0828	0
TCGA-UZ-A9Q1	0	24.3333	88	0	1			1	-18.2993	0
TCGA-V9-A7HT	0	32.1667	67	1	2			2	-15.7157	0
TCGA-WN-A9G9	0	26.3667	55	1	1			1	-15.3473	0
TCGA-WN-AB4C	0	39.6	60	0	1			1	-16.7083	0
TCGA-Y8-A894	0	18.9	57	0	1			1	-16.8793	0
TCGA-Y8-A895	0	16.1333	74	1	1			1	-15.2014	0
TCGA-Y8-A896	0	18.9	62	1	3			3	-16.2408	0
TCGA-Y8-A897	0	18.3	68	0	1	0		1	-15.6393	0
TCGA-Y8-A898	0	15.8333	69	1	1			1	-14.5075	0
TCGA-Y8-A8RY	0	25.6333	63	1	1			1	-15.4588	0
TCGA-Y8-A8RZ	0	6.83333	55	1	1	0		1	-15.3493	0
TCGA-Y8-A8S0	0	6.1	58	1	1			1	-15.8613	0
TCGA-Y8-A8S1	0	13.4667	61	1	1			1	-16.8845	0
