# Supplementary material for: Establishing a prognostic model of ferroptosis- and immune-related signatures in kidney cancer: A study based on TCGA and ICGC databases
Source: Front Oncol. 2022 Aug 26;12:931383. doi: 10.3389/fonc.2022.931383 (PMC9459019; doi:10.3389/fonc.2022.931383)
Supplement: Supplementary file 7 [file Table_5.xlsx]

## Sheet: Sheet1
cell_type	TCGA-2K-A9WE	TCGA-2Z-A9J1	TCGA-2Z-A9J2	TCGA-2Z-A9J3	TCGA-2Z-A9J5	TCGA-2Z-A9J6	TCGA-2Z-A9J7	TCGA-2Z-A9J8	TCGA-2Z-A9J9	TCGA-2Z-A9JD	TCGA-2Z-A9JE	TCGA-2Z-A9JG	TCGA-2Z-A9JI	TCGA-2Z-A9JK	TCGA-2Z-A9JL	TCGA-2Z-A9JM	TCGA-2Z-A9JN	TCGA-2Z-A9JO	TCGA-2Z-A9JP	TCGA-2Z-A9JQ	TCGA-2Z-A9JR	TCGA-2Z-A9JS	TCGA-2Z-A9JT	TCGA-3Z-A93Z	TCGA-4A-A93W	TCGA-4A-A93X	TCGA-4A-A93Y	TCGA-5M-AAT6	TCGA-5P-A9JU	TCGA-5P-A9JV	TCGA-5P-A9JW	TCGA-5P-A9JY	TCGA-5P-A9JZ	TCGA-5P-A9K0	TCGA-5P-A9K3	TCGA-5P-A9K4	TCGA-5P-A9K6	TCGA-5P-A9K8	TCGA-5P-A9K9	TCGA-5P-A9KA	TCGA-5P-A9KC	TCGA-5P-A9KE	TCGA-5P-A9KF	TCGA-6D-AA2E	TCGA-A3-3306	TCGA-A3-3307	TCGA-A3-3308	TCGA-A3-3311	TCGA-A3-3313
T cell CD4+ (non-regulatory)_QUANTISEQ	0.0432812	0.0410565	0.0134524	0.0373002	0.0541884	0.0692157	0.0458537	0.0407256	0.0106819	0.0246656	0.0614767	0.0466451	0.0180065	0.0326899	0.026179	0.0737265	0.0465821	0.0340069	0.0620768	0.049613	0.0587403	0.04787	0.0392668	0.0460584	0.0354032	0.0250313	0	0.0104834	0.0601753	0.0537877	0.0660859	0.0389596	0.0793679	0.0726775	0.0399573	0.048145	0.0547336	0.0288455	0.0232566	0.0343268	0.0657046	0.0628133	0.0425899	0	0.0455378	0.0294746	0.0617512	0.0334523	0.00542018
Neutrophil_QUANTISEQ	0.0548393	0.0634292	0.0649692	0.0993712	0.0510394	0.0640086	0	0.107687	0.0411643	0.130596	0.0312968	0.0708527	0.0769149	0.134417	0.0967765	0.0178643	0.134167	0.0757767	0.0630473	0.0301311	0.0755043	0.085258	0.0383113	0.0950263	0.076273	0.0735084	0.0289938	0.180683	0.111302	0.112374	0.0724321	0.038251	0.0819862	0.0622549	0.088552	0.101487	0.0840365	0.0478796	0.0786693	0.113528	0.160414	0.0666551	0.0885116	0.0740749	0.169347	0.15869	0.105257	0.151143	0.132876
Macrophage M2_QUANTISEQ	0.144237	0.0372781	0.0190552	0.0148703	0.0791496	0.0548225	0	0.0204786	0.0278999	0.0236307	0	0.023053	0.0417865	0.0537807	0.035005	0.0961111	0.0189385	0.0340391	0.0513037	0.0191347	0.0605089	0.0162733	0.0701624	0.0469138	0.0209944	0.0200332	0.158469	0.0461925	0.0303776	0.0440798	0.0344477	0.0226065	0.0332295	0.0344124	0.0352858	0.0230389	0.0492155	0.0723855	0.0359066	0.0227523	0.0668317	0.0436171	0.0369265	0.0975234	0.0418779	0.0723515	0.0795857	0.0630767	0.0885152
Monocyte_QUANTISEQ	0	0	0	0	0	0	0.106628	0	0	0	0.0775683	0	0.00616592	0	0	0.037074	0.00732817	0	0.00017777	0.0464167	0.002943	0	0.0116208	0	0.017032	0	0	0	0	0	0	0.0127488	0.0122316	0	0	0	0	0	0	0	0	0	0	0	0	0	0	0	0
Cancer associated fibroblast_EPIC	0.00813389	0.00282846	0.00508743	0.0020449	0.00578664	0.00218346	0.00128773	0.00847004	0.0041436	0.00244121	0.00205565	0.00231836	0.00645488	0.0434594	0.00440386	0.00617893	0.00372983	0.00260572	0.00274608	0.00184917	0.00444471	0.00479654	0.000834082	0.0376074	0.00798355	0.00352725	0.0797875	0.0799004	0.0113448	0.0209662	0.0058331	0.0021651	0.00145808	0.000948815	0.00112729	0.003894	0.00459282	0.000755421	0.0216563	0.00800487	0.0116423	0.00236403	0.00832964	0.00464042	0.00491364	0.0059323	0.0973011	0.0227559	0.0182179
Endothelial cell_EPIC	2.41e-07	0.00916669	0.00630017	0.0170316	3.66e-06	0.00619318	0.0110694	0.00869727	0.183766	0.0175867	0.0102036	0.00612749	0.0175193	0.0831196	0.00883864	0.00284478	0.0283581	0.021338	1.07e-05	0.0135853	0.0014036	0.020436	0.00588359	0.258392	0.0168342	0.00827564	0.0972212	0.334334	0.00905562	0.159974	0.000830725	0.00879974	0.0045988	0.013562	0.00784119	0.00883519	0.0139188	0.0329817	0.0203577	0.0126141	0.0151377	0.00518357	0.00253582	0.0303357	0.0515962	0.203823	0.25004	0.12365	0.0584192
T cell regulatory (Tregs)_CIBERSORT-ABS	0	0.00707377	0.009677	0.000760167	0.0041395	0.000244004	6.44e-05	0.00377102	0	0	0.0049803	0	0.0105456	0.0188472	0.0330992	0.0219676	0.00457388	0.000122279	3.29e-05	0.00277699	0	0.00291473	0.004069	0.00767243	0.00722735	0.000834193	0.00466344	0	6.38e-05	0	0.0138191	0.00472976	0.00135398	0.00105053	0.00423097	0.000301757	0.000206772	0.00605169	0.014809	0.00153746	0.00969209	4.33e-05	0.000815434	0.000552573	0	0.00897267	0.00969282	0.00211861	0.00190909
Monocyte_CIBERSORT-ABS	0.00784061	0.00394739	0.00562912	0.00419704	0.00580944	0.000817621	0.00334212	0.0201723	0.0219715	0.0129171	0.00493164	0	0.0132641	0.0211907	0.0137452	0.0415638	0.0082215	0.0015566	0	0.00832532	0.00801406	0.00444652	0.00713342	0.0325533	0.0111205	0.00371923	0	0.510347	0.00859604	0.0222058	0.00598374	0.00852181	0	0.00396634	0.0156313	0.00113909	0.00452633	0.00660235	0.01779	0.00147934	0.00982493	0	0.00269248	0.0111904	0.0460706	0.082967	0.0309733	0.0473682	0.0278415
T cell CD4+ memory resting_CIBERSORT-ABS	0.0601082	0.0689586	0.0208847	0.0272374	0.0681276	0.0761953	0.0145287	0.0147186	0.0656842	0.00726336	0.040156	0.0541316	0.0602152	0.075084	0.0584092	0.150447	0.0456594	0.0269211	0.0260852	0.0480017	0.129302	0.0433722	0.055268	0.0428116	0.0838013	0.0180841	0.104127	1.19457	0.0147965	0.0419897	0.0147474	0.043956	0.0258443	0.0247398	0.0211313	0.032977	0.05426	0.0373088	0.0274736	0.069314	0.0410023	0.0189026	0.0758186	0.0327909	0.109288	0.080794	0.077129	0.0757713	0.0378345
T cell CD8+_CIBERSORT-ABS	0.0261572	0.0282555	0.0162545	0.00793008	0.027535	0.0219516	0.00414406	0.0240516	0.0424697	0.0172258	0.00319156	0.0329358	0.0818905	0.0507468	0.026751	0.0537194	0.0111478	0.0146079	0.0132682	0.0108729	0.0480207	0.0137654	0.0369738	0.0627124	0.0159187	0.00359639	0.0444207	0.738865	0.000421091	0.0565887	0.0340676	0.0249597	0.0138237	0.0201791	0.0117261	0.00756784	0.0228752	0.0079073	0.0169023	0.0718133	0.00795498	0.0128074	0.0319319	0.0573282	0.0163384	0.140748	0.0451082	0.0912738	0
B cell naive_CIBERSORT-ABS	0.00337428	0	0.000167437	0	0	0	0	0	0	0.00131279	2.57e-05	0.00421163	0	0	0	0	0.00758336	0.00393607	0.00102524	0.000505365	0.00286943	0.00224452	0	0.00140504	0	0	0	0.159141	0	0	0.000121348	0	0	0	0	0	0	0	0.000829347	0	0	0.00104168	0	0.00474411	0.00545102	0	0.0111698	0.0175167	0.000769233
Mast cell activated_CIBERSORT-ABS	0	0.0218304	0.0012465	0.00789001	0	0.00554628	0	0	0.0541378	0	0.0128755	0.00109829	0.0173925	0.0353974	0.0452089	0.0330692	0.0230158	0	0	0.0142737	0	0.066961	0.00365884	0.00890414	0.0227533	0.00884109	0	0.311104	0	0.0117558	0	0.00603873	0	0.0081779	0.00461314	0.0156902	0.0042003	0.0298668	0.0242298	0.0013686	0.032818	0.0080939	0	0	0.00563547	0.00652	0.0270881	0.0126925	0
B cell memory_CIBERSORT-ABS	0	0.00511088	0.000640586	0.00543648	0.0208195	0.00246403	0.000490128	0.000416983	0.00170551	0.000763412	5.13e-05	0	0.0156001	0.00525688	0.00820169	0.000468233	0	0	0	0	0.00312234	0	0	0	0	0.00159513	0.00804115	0	0.00396246	0.000993676	0.00190198	0	0.0018981	0.00201702	0.00422823	0.000857738	0.00172295	0.00214516	0.000253698	0.0267347	0.00657794	0	0.000741033	0	0	0	0	0	0
B cell plasma_CIBERSORT-ABS	0.0175045	0.028658	0.00536674	0.000725667	0	0.0195607	0.011066	0.0158559	0.00517828	0.00827851	0	0.0139625	0.100688	0.0167337	0.140415	0	0.0121149	0.010773	0.000960972	0	0.00353048	0.0110196	0	0.0372106	0.0188145	0.000486479	0.0846497	0.00139591	0.00695684	0.0268501	0	0.00696905	0	0.00467523	0	0.0151869	0.012941	0	0.000221451	0.252167	0	0.00575909	0.00266006	0.0325809	0.0283303	0.0312402	0.0225082	0.0705476	0.00532261
T cell follicular helper_CIBERSORT-ABS	0.00462265	0.00367608	0.00876928	0	0.00351189	6.18e-05	0.00399043	0.0113387	0.00621528	0.00108703	0.000238616	0.008722	0.0225508	0.0101432	0.0205651	0	0.00187911	0.00114435	1.38e-06	0.00384975	0.00828028	0.006086	0.000207433	0.00712883	0.0119089	0.000149076	0	0.0898382	0.00447141	0.00334858	0.000984691	0.00129974	0.000590615	0.00517979	0.000792133	0.000293088	0	0.00191555	0.00296763	0.007697	0.0021763	0	0.00551362	0.00931374	0.00647984	0.0253623	0.00377334	0.0227822	0.000681355
T cell CD4+ naive_CIBERSORT-ABS	0	0	0	0	0	0	0	0	0	0	0	0	0	0	0	0	0	0	0	0	0	0	0	0	0	0	0	0	0	0	0	0	0	0	0	0	0	0	0	0	0	0	0	0	0	0	0	0	0
Eosinophil_CIBERSORT-ABS	0	0	0	0	0	0	0	0	0	0	0	0	0	0	0	0	0	0	0	0	0	0	0	0	0	0.000322129	0	0	0	0	0	0	0	0	0	0	0	0	0	0	0	0	0	0	0	0	0	0	0.00360322
T cell regulatory (Tregs)_CIBERSORT	0	0.0193876	0.058447	0.00715588	0.0105924	0.000764842	0.00072984	0.0150141	0	0	0.0434888	0	0.0156591	0.0320028	0.0568866	0.0360215	0.026573	0.000630786	0.000166553	0.0173429	0	0.0103734	0.017686	0.0189515	0.0228123	0.0144136	0.00538243	0	0.000436998	0	0.0582796	0.0230457	0.00552494	0.00395792	0.0259804	0.00164543	0.000614636	0.026927	0.0555059	0.00217325	0.0308837	0.000270499	0.00241824	0.00175089	0	0.0136102	0.0169863	0.00315468	0.00902555
Macrophage M2_CIBERSORT	0.514316	0.420326	0.454124	0.288071	0.602835	0.454037	0.150284	0.425253	0.278922	0.329698	0.292126	0.505726	0.410367	0.417702	0.229659	0.427381	0.260105	0.559017	0.589173	0.373279	0.473141	0.337299	0.476789	0.339249	0.328669	0.183899	0.462634	0.561579	0.564422	0.578461	0.670716	0.391746	0.601105	0.568613	0.412348	0.534633	0.605489	0.529471	0.560152	0.293777	0.517961	0.590712	0.45185	0.357007	0.283348	0.316458	0.475054	0.373826	0.529467
B cell naive_CIBERSORT	0.00468905	0	0.00101128	0	0	0	0	0	0	0.0119553	0.000224445	0.0141934	0	0	0	0	0.0440572	0.0203046	0.00519732	0.00315611	0.00571453	0.00798816	0	0.00347057	0	0	0	0.0197019	0	0	0.000511764	0	0	0	0	0	0	0	0.0031085	0	0	0.00651449	0	0.0150323	0.0142991	0	0.0195747	0.0260829	0.00363667
Macrophage M0_CIBERSORT	0.244643	0.0498919	0	0.0800065	0	0.103699	0.135898	0	0	0	0.0810591	0	0	0	0.144127	0.0164341	0	0.0125246	0.12794	0	0.0570623	0.0423463	0.00700843	0	0.0391304	0.018682	0.148874	0	0	0	0	0	0.131415	0.106521	0.0908107	0	0.0545555	0	0	0.0165245	0	0.0789721	0.0668783	0	0	0	0.0375188	0	0
T cell follicular helper_CIBERSORT	0.00642384	0.0100753	0.0529646	0	0.0089864	0.000193769	0.0451994	0.0451442	0.0177371	0.00989926	0.00208363	0.0293935	0.0334856	0.0172234	0.0353445	0	0.0109171	0.00590326	7.01e-06	0.0240425	0.0164903	0.0216599	0.000901613	0.0176088	0.0375892	0.00257581	0	0.0111222	0.0306427	0.00645351	0.00415276	0.00633298	0.00241001	0.0195151	0.00486411	0.00159815	0	0.00852324	0.011123	0.0108799	0.00693474	0	0.0163512	0.0295117	0.0169979	0.0384708	0.00661264	0.0339234	0.00322122
Eosinophil_CIBERSORT	0	0	0	0	0	0	0	0	0	0	0	0	0	0	0	0	0	0	0	0	0	0	0	0	0	0.00556589	0	0	0	0	0	0	0	0	0	0	0	0	0	0	0	0	0	0	0	0	0	0	0.0170348
NK cell activated_CIBERSORT	0.0181692	0.0541959	0.0478223	0.0779454	0	0.0235582	0.111999	0.0631874	0.0849664	0.112792	0.043994	0.0345051	0.0536117	0.0504872	0.0238797	0.0304745	0.067266	0.0797624	0.0477603	0.0419932	0.0301046	0.0741425	0.049158	0.0345479	0.0894889	0.135123	0.057671	0.0320245	0.0763287	0.0276997	0.0208833	0.0601381	0.0434434	0.0566697	0.0483079	0.0603231	0.0286147	0.0573496	0.0290719	0.0512843	0.121771	0.0226027	0.0639351	0.0811675	0.0316805	0.0353118	0.00365809	0.022958	0.040894
Macrophage/Monocyte_MCPCOUNTER	48.4911	26.82	15.6474	15.367	27.5485	29.1308	16.914	23.5904	9.98117	25.238	13.9907	70.2777	49.977	63.2093	51.4287	39.65	4.68363	10.6108	18.4692	12.0067	35.6709	14.2139	14.5377	23.5379	22.2468	24.565	59.2501	2657.52	19.3998	27.9395	19.9661	20.4555	23.0262	23.0621	25.2836	35.0852	25.3584	19.7385	51.7322	35.6049	66.0607	14.4691	48.3488	16.8824	47.891	43.7553	31.6356	60.7074	15.2328
Monocyte_MCPCOUNTER	48.4911	26.82	15.6474	15.367	27.5485	29.1308	16.914	23.5904	9.98117	25.238	13.9907	70.2777	49.977	63.2093	51.4287	39.65	4.68363	10.6108	18.4692	12.0067	35.6709	14.2139	14.5377	23.5379	22.2468	24.565	59.2501	2657.52	19.3998	27.9395	19.9661	20.4555	23.0262	23.0621	25.2836	35.0852	25.3584	19.7385	51.7322	35.6049	66.0607	14.4691	48.3488	16.8824	47.891	43.7553	31.6356	60.7074	15.2328
T cell_MCPCOUNTER	8.48752	98.864	7.48994	41.6788	14.2302	31.9277	38.55	32.3947	30.1974	7.09877	38.1318	37.8612	5.32636	12.5361	38.6464	26.3051	15.241	3.02549	7.36502	62.7013	35.1531	57.9982	50.4231	15.5565	33.1665	0.692236	9.61169	110.988	0.874342	3.08381	8.16996	21.1601	20.1767	11.577	1.20868	26.2929	21.6995	36.284	16.5606	56.569	1.50292	8.08723	77.7599	4.14442	4.66855	8.67577	3.64853	6.03531	1.13467
Cancer associated fibroblast_MCPCOUNTER	70.4415	25.8989	19.7119	59.94	41.9965	12.7741	47.2665	10.8747	64.9627	20.5752	72.363	46.4532	30.5675	280.58	49.7313	66.9096	19.2001	32.8096	34.7918	38.1489	36.517	37.2971	20.7059	256.201	113.01	5.70919	456.25	7863.53	9.51497	202.975	14.8383	6.1308	43.1605	17.4384	11.7442	30.3704	56.5585	19.5592	106.506	69.7409	26.3627	14.0214	29.5745	92.5274	35.9044	74.6135	455.088	108.72	65.3711
cytotoxicity score_MCPCOUNTER	3.62032	1.38782	0.65116	0.583572	3.52288	0.758928	0.473898	0.707095	4.96032	1.61289	0.166441	1.22675	10.2614	2.05677	1.33902	2.25279	0.653399	1.06545	0.517407	0.664865	1.67836	1.49858	1.19806	14.6006	1.80992	0.100555	3.57974	111.052	0.675926	6.58336	0.98275	2.81149	0.378832	0.567065	0.59356	0.359359	0.883849	0.655766	0.624411	2.08716	0.670374	0.506056	0.637683	3.19842	3.75353	8.43571	2.88633	5.05015	0.700435
Neutrophil_MCPCOUNTER	9.89305	10.795	6.41988	15.5046	7.5471	10.0013	7.59688	22.3041	11.791	14.9471	7.88038	11.7279	12.0577	12.9915	18.9436	8.06831	19.9294	5.76371	6.85729	6.54954	12.7313	18.0627	4.56192	8.65315	15.5372	6.34803	5.02889	497.734	13.5679	16.9439	7.72649	9.83494	11.2546	9.06308	5.19015	20.9592	9.10981	6.77168	8.06941	20.4698	19.4925	6.65652	24.272	9.47959	18.8136	14.3033	9.23321	12.8026	9.88266
Myeloid dendritic cell_MCPCOUNTER	9.74522	2.50532	0.874551	0.489191	5.34178	2.04306	0.0965055	0.588312	3.74293	0.182556	0.244917	1.62635	2.22969	10.6084	3.0654	4.91621	0.430096	1.2268	1.08778	0.822145	1.73112	0.734366	1.41862	3.03391	1.46885	0.223134	4.01725	92.972	0.588862	3.5435	1.41316	0.513823	1.55048	2.12743	1.11811	1.0267	1.61501	1.24234	2.37435	5.2236	1.48827	0.975196	1.24551	1.69923	4.38327	4.96833	4.8796	4.4079	0.954091
B cell_MCPCOUNTER	3.66887	1.27495	0.88274	1.12522	1.30611	0.738183	0.54458	0.927647	0.47253	0.201026	0.25122	1.0162	8.84035	1.10788	6.16853	1.22934	0.686173	0.591292	0.777452	0.32516	1.73252	0.851383	1.04431	0.729986	2.48318	0.41471	16.6707	84.0011	0.48649	0.593533	0.42427	0.521049	0.87903	0.447074	0.310735	0.52159	0.935967	1.21682	0.493496	11.9816	0.551905	0.310102	0.789712	1.44618	1.95688	1.26502	1.19305	3.17393	0.89399
Macrophage_TIMER	0.591636	0.0368433	0	0	0.235707	0.0175934	0	0.0223419	0.0115001	0	0	0.0748172	0.132206	0.120741	0.0488692	0.143411	0	0.00799129	0.0694847	0	0.148422	0.0818623	0.0669511	0	0.00221188	0	0.465626	0.0503041	0	0.066124	0.0476927	0	0.0557654	0.0387731	0.00715945	0	0.0667484	0.125456	0.044003	0.0664303	0.119685	0.00703762	0.0369296	0	0.000679749	0.171991	0.147236	0.165358	0.00216735
T cell NK_XCELL	0.0149811	0.0106591	0.0085164	0.0577676	0.0201296	0.0235864	0.0549499	0.00987371	0	0.00242988	0.0287916	0.00189449	0.0475189	0.0317074	0.00858067	0.0165968	3.04e-18	0.00670672	0.0230609	0.0474447	0.0249989	0.0204411	0.0307708	0.112824	0.02613	0.0182222	0.041478	0.09742	0.0151255	0.00447397	0.0127563	0.0471032	0.042871	0.0166002	0.0362334	0.0295472	0.0167568	0	0.0242153	0.000660314	1.75e-19	0.0116349	0.0212271	0.0560279	0.0816043	0.102801	0.103501	0.0453633	0.0227332
T cell CD4+ central memory_XCELL	8.98e-19	0.00930346	0.0107457	0.0163475	3.51e-19	0.0107954	0.0163479	6.77e-19	0.0168468	0.0068184	2.01e-18	0.00257633	0	1.14e-18	0.0172276	2.65e-20	0.0136107	0	0	0.0119956	0.00863815	0.00558206	1.19e-18	4.89e-19	0.0206482	0.00338229	0	0.00185348	0.0147922	0.00579169	0	0.0210167	0.00586488	0.00856179	0	0.0172598	2.49e-19	0	0	0.0124897	0	0	0.0200507	0.00777661	0	0	0	0	0
T cell CD4+ Th2_XCELL	0.0586656	0.0374354	0.137868	0.0438833	0.0691932	0.0280795	0.0069808	0.154524	0.00415398	0.0295381	0.047725	0.0530329	0.188501	0.066066	0.0302386	0.0398931	0.0152617	0.0378291	0.0218312	0.0062367	0.0184688	0.00244311	0.0630129	1.23e-17	0.0133092	0.139504	0.0865032	0	0.0432846	0.00558714	0.104562	0.0218795	0.0377767	0.0318167	0.14844	0.0223163	0.0139831	0.0117455	0.151215	0.0507655	0.0907791	0.0515047	0.0153398	0	0.0351699	0.00890227	0	0.0504687	0
Macrophage M2_XCELL	0.178194	0.0423759	0.0695595	0.00982261	0.1534	0.0449081	0.012564	0.0363657	0.000205984	0.0384011	0.023145	0.0485556	0.0477992	0.0229299	0.0305532	0.0584184	0.0369048	0.129668	0.144187	0.0248683	0.0833789	0.0118586	0.129301	0.0191882	0.00977123	0.0339388	0.167554	0.0409513	0.0232632	0.0233318	0.0983394	0.0349503	0.098708	0.0834204	0.0496337	0.0419403	0.116603	0.0301077	0.0439284	0.0266972	0.111734	0.0890013	0.073351	0.121039	0.0285889	0.0401749	0.0365184	0.050127	0.0764782
B cell memory_XCELL	0.0238843	0.0124155	0.0277969	0.000350353	0.0123896	0.00826566	6.05e-20	0	1.71e-17	0	0	5.22e-19	0.0513731	7.31e-19	0.0157649	0.0043761	1.01e-18	0	0.00356104	0.00424692	0.00636024	8.55e-20	0.0188419	1.17e-17	0.00262354	2.95e-18	0.0414288	2.52e-18	1.02e-18	0	0.00407217	0.00728077	0.00190682	4.94e-21	0.00239872	0.000701277	0.00140052	0	0	0.0366983	0.00189531	0.00086486	0.00313035	0	0	4e-18	1.72e-17	1.04e-17	1.13e-17
Endothelial cell_XCELL	0.023233	0.00283327	0.0282666	0.00334502	0.0180361	0.0026113	0.0143825	0.00428851	0.325483	0.0116309	0.00668756	0	0.00957435	0.195285	5.55e-22	0.0129162	0.021194	0.0445466	0.0175815	0.0184457	0.000750252	0.0031443	0.0503524	0.349854	0.00327175	0.0141075	0.194485	0.112447	0.00499567	0.344494	0.00440285	0.0101911	0.00369216	0.0158657	0.0192081	0.00805257	0.0245277	0.058899	0.0469321	0	0.0365219	0.00665412	1.54e-19	0.0346786	0.121936	0.306801	0.333019	0.187843	0.0632392
B cell_XCELL	0.0990136	0.0317496	0.0298731	0	0.0515674	0.0238342	2.71e-19	0.00603593	0	4.71e-20	2.39e-19	0.0208732	0.12747	6.98e-19	0.0725986	0.0185104	1.95e-19	1.39e-19	0.0231334	0.0092498	0.036767	0	0.0518521	4.57e-18	0.00515439	0.00648548	0.126386	0	0.0026495	0	0.0348989	0.0207402	0.0168134	0.0241432	0.0250849	0.000708549	0.0171596	5.86e-05	8.81e-20	0.0937425	2.74e-21	0.0162973	0.0189585	0.00127002	0.000574492	4.96e-20	0	0.0115577	0.000453757
B cell naive_XCELL	0.0118169	0	0	0	0.00345483	0.00254507	0	0.00134844	0	1.08e-19	0	0.00242392	0.0030759	0	9.27e-19	0.00257889	5.15e-19	0	0.00048915	1.36e-20	0.00119686	0.00114329	0.00300821	1.92e-17	9.26e-19	0.00175139	0.0117296	1.94e-18	5.44e-19	0	0.00153364	0.00298944	0.00101234	0.0013813	0	3.85e-21	0.000504005	9.77e-20	7.48e-19	1.69e-18	0	0.00142445	0.000585635	3.44e-18	0	2.85e-18	0	7.59e-19	6.28e-19
B cell plasma_XCELL	0.00946433	0.0109229	0.0193086	0.00798817	0.0034285	0.00810222	0.00443419	0.0074248	0	0.00673918	0.0012665	0.0051732	0.0397097	3.53e-21	0.0455942	0.00276314	0.00711903	0.00554501	0	0.00169673	0.00256856	0.000854525	0.00338035	0	0.00167449	0.0148838	0.0531952	0	0.00437155	3.29e-18	0.00209904	0.00767813	0.00165745	0.00304173	0.0176388	0.00846457	0.00338276	0.010655	0.00638825	0.0592389	0.0162131	0.0050932	0.0097946	0.0200776	0.0215733	0.0130525	0.00132473	0.010295	0.0123793
T cell CD4+ naive_XCELL	3.58e-21	0	7.88e-18	0	0	0	7.32e-18	0	1.19e-18	0	4.92e-19	1.79e-18	0.00439453	1.1e-18	0	6.54e-19	0	0	0	4.78e-18	0	3.16e-18	7.43e-20	2.37e-18	5.46e-18	0	0.0144019	1.82e-18	1.17e-18	3.74e-18	1.22e-18	0	0	0	0	0	6.09e-18	3.42e-18	0	0	1.92e-18	0	0	9.23e-18	3.72e-18	0	0.016482	0	4.21e-18
T cell CD4+ effector memory_XCELL	0.0824219	0.101246	0.0750181	0.0137475	0.0985261	0.089815	1.62e-19	0.0216419	3.54e-19	0.0268695	0.0376812	0.0728609	0.046308	0.0534842	0.0499714	0.0916581	0.0346251	0.0398424	0.0881813	0.047235	0.113707	0.0210446	0.114167	0.022815	0.024291	0.00594247	0.0710783	0.0588322	0.030891	0.0179305	0.0888373	0.0564207	0.0461786	0.0726736	0.012573	0.0284311	0.0678963	0	0.00727778	0.0677599	0.0420427	0.0482454	0.0908893	0.0684247	0.105475	0.0282011	0.0232107	0.0621737	1.17e-19
stroma score_XCELL	0.0158372	0.0116546	0.0451576	0.00718133	0.00901803	0.00461634	0.0281131	0.00214426	0.162741	0.0154182	0.0237258	0	0.00478718	0.152286	0.019646	0.058702	0.0253074	0.0404652	0.0404825	0.0697593	0.0240281	0.00157215	0.045189	0.178457	0.0604868	0.00705376	0.23939	0.0562233	0.00249784	0.228582	0.00220143	0.00597912	0.00908908	0.00793285	0.00960403	0.00549737	0.0576634	0.0294495	0.0372831	0.0413073	0.039221	0.00332706	0.0236205	0.0346327	0.060968	0.1534	0.172982	0.0939216	0.0316196
T cell CD4+ Th1_XCELL	0.000547458	0.020967	0.023548	0.0569824	0.0307601	0.0178667	0.0645966	0	0	0.0221744	0.051198	0	0.0152361	1.1e-18	0.000293309	0.0247065	0	0.00942003	0.0350533	0.0674442	0.0132035	0.0195692	0.0451611	0.211806	0.0440179	0.0139158	0	0.0662743	0.0233633	0.00519182	0.000484117	0.0614992	0.0221618	0.0231584	0.0293707	0.0189228	0.0182733	0.00531258	0	0	1.35e-18	0.0186811	0.0105592	0.149158	0.114784	0.129506	0.126251	0.0975025	0.174944
Class-switched memory B cell_XCELL	0.00963583	0.00776369	0.00800089	0.0110534	6.93e-19	0.000614879	0.00151514	3.54e-19	6.18e-18	0.00542739	0.00293903	0.0123057	0.0106815	2.16e-20	0.0324784	0.000150074	0.013324	0	1.47e-18	0.00740576	0.0125316	0.000537743	1.5e-18	0	0.0146313	0	0.022978	2.97e-18	3.94e-19	0	0.0044047	0.00306847	0.00259174	0.00572814	7.2e-18	2.57e-19	0.00610356	0.00194262	1.53e-18	0.0386867	0	4.41e-21	0.00792112	0.00514238	0.00734805	8.12e-19	1.33e-17	1.22e-19	0
T cell CD4+ memory_XCELL	0.000143832	0.000482796	9.82e-20	0	0	3.09e-22	2.3e-18	0.00381636	0	1.62e-22	0	0.0123404	0.000933938	0	0.00178208	0	0.00956653	2.42e-19	0	2.34e-19	0	3.99e-20	2.44e-18	0	0	0.00198431	0.00708493	1.1e-18	0	6.88e-19	0.000532093	1.81e-19	5.06e-20	8.17e-20	0	0	1.11e-22	0	0.00181614	0.0174807	0.00265957	0.000359056	1.5e-20	1.18e-19	0.00573825	0	0	4.49e-20	1.58e-19
Plasmacytoid dendritic cell_XCELL	0.0221792	0.00682391	0.0171106	0.00301413	0.0500058	0.0127968	0.00261527	0.00985858	0	0.00838839	0	0.00376246	0.0128078	1.01e-17	0.00864562	0.0115274	0.00779574	0.0019874	0.0172105	0.00383912	0.00529435	2.85e-19	0.025577	0	0	0.00104851	0.0398462	1.49e-17	0.00342103	0	0.0068098	0.0162121	0.00452103	0.00737473	0.0112651	0	0.00478633	0.0257844	2.51e-19	0.00747615	0.0164131	0.0054529	0.00451512	2.85e-19	3.14e-18	4.59e-19	4.89e-18	4.29e-19	0.000582342
KL	2112.58	8237.85	3483.08	3206.29	2153.27	4233.89	2524.96	711.467	18522.6	11895.5	3178.58	11816.1	5318.41	2614.28	2110.81	2754.93	772.918	14119.1	4605.66	3005.86	3652.27	4117.09	1961.42	3676.57	3175.18	1272.6	3081.52	1774.92	5739.01	3221.41	7888.97	1810.53	5018.65	4778.28	4048.52	2638.07	7995.9	12708.5	1797.18	2043.32	6402.8	3880.23	1308.89	18624.9	3649.22	5315.01	4674.22	4875.15	37839.6
SORT1	7109.68	7015.23	5461.12	7064.63	7116.76	5220.37	4213.7	8582.98	9452.53	6633.13	6335.76	5407.22	2128.74	6046.15	6783.12	5240.87	19640.2	9053.04	8105.32	8486.04	6898.14	9921.12	7982.23	3652.85	7165.46	3969.72	8394.75	1276.47	661.938	8633.11	10514.7	4010.18	6752.98	8729.81	11224	5779.05	7659.35	6114.04	9660.83	8757.43	4210.37	9185.94	5346.6	8470.87	1714.78	4104.07	6131.81	3115.19	12368.3
R	-14.8538	-16.4878	-15.2903	-15.3532	-14.8774	-15.4974	-14.7381	-13.6602	-17.6545	-16.8959	-15.2739	-16.7585	-15.2054	-15.0084	-14.823	-14.9813	-14.2837	-17.2995	-15.8773	-15.3913	-15.4953	-15.8698	-14.8374	-15.1012	-15.3504	-13.8737	-15.4145	-13.5576	-14.5589	-15.4858	-16.6915	-14.3054	-15.8655	-15.9687	-15.9276	-14.9908	-16.5074	-16.9241	-14.8526	-14.9454	-15.8607	-15.7496	-14.0959	-17.5918	-14.614	-15.6197	-15.7186	-15.3411	-18.6869
Group	0	0	0	0	0	0	0	0	0	0	0	0	0	0	0	0	0	0	0	0	0	0	0	0	0	0	0	0	0	0	0	0	0	0	0	0	0	0	0	0	0	0	0	0	0	0	0	0	0
[truncated: 867 more columns]
