# Supplementary material for: Establishing a prognostic model of ferroptosis- and immune-related signatures in kidney cancer: A study based on TCGA and ICGC databases
Source: Front Oncol. 2022 Aug 26;12:931383. doi: 10.3389/fonc.2022.931383 (PMC9459019; doi:10.3389/fonc.2022.931383)
Supplement: Supplementary file 8 [file Table_6.xlsx]

## Sheet: Figure 6a
Category	Term	Count	GenesRatio	PValue	Genes	List Total	Pop Hits	Pop Total	Fold Enrichment	Bonferroni	Benjamini	FDR
GOTERM_BP_DIRECT	extracellular matrix organization	79	2.6816	7.77e-17	ERO1A, SPARC, OLFML2B, ITGAM, ITGB4, SERPINE1, ITGB2, LAMC1, OLFML2A, ITGAL, HAPLN1, ICAM1, ADAMTSL4, KDR, ITGAX, SERAC1, ITGB6, FGB, FGA, COL27A1, VWF, ITGA4, ITGA3, ITGA1, FGG, BGN, NPNT, HSPG2, DCN, VCAN, COL4A2, LOX, COL4A1, COL4A4, COL6A2, COL4A3, PXDN, COL4A5, COL6A3, COL8A1, VWA1, ITGA7, ITGA5, CD44, LAMA5, LAMA2, LAMA1, LAMA4, LAMA3, PDGFB, PDGFA, NDNF, HSD17B12, NID1, NID2, FBLN5, ACAN, …	2595	196	16792	2.60817	6.89e-13	4.82e-13	4.73e-13
GOTERM_BP_DIRECT	oxidation-reduction process	169	5.73659	2.55e-16	DMGDH, ERO1A, ALDH1L1, STEAP3, OXNAD1, STEAP4, KIAA1191, NCF2, GLDC, NCF4, PLOD3, MSMO1, PLOD2, IFI30, LOXL2, TM7SF2, CHCHD4, FADS3, FADS2, AKR7A3, IYD, PHYHD1, FDXR, DHRS4L2, HGD, DIO1, DHDH, CYBB, PIPOX, P3H1, SDHC, KMO, PDIA5, CYP39A1, ALDH3A2, LOX, ASPHD1, FDX1, UQCRC1, FAR2, HPD, ALDH7A1, IDO1, H6PD, MAOA, GMPR, HIGD1A, UQCRH, CYP27B1, LDHB, HSD11B2, LDHA, CYP2B6, PRDX4, CYB5R3, RDH12, RDH11…	2595	592	16792	1.84727	1.38e-12	7.91e-13	7.76e-13
GOTERM_BP_DIRECT	interferon-gamma-mediated signaling pathway	41	1.39172	2.41e-15	CIITA, PTAFR, IFI30, ICAM1, OASL, NCAM1, GBP2, FCGR1A, GBP1, HLA-DQA2, CAMK2G, B2M, TRIM22, HLA-DQA1, HLA-DPA1, HLA-H, HLA-DRB5, VCAM1, IFNGR2, HLA-B, HLA-C, HLA-A, HLA-F, MID1, HLA-G, PML, HLA-E, HCK, OAS1, OAS2, IRF1, OAS3, IRF7, HLA-DPB1, IRF8, HLA-DRA, IRF6, CD44, HLA-DQB2, HLA-DRB1, HLA-DQB1	2595	71	16792	3.73672	1.52e-11	4.99e-12	4.89e-12
GOTERM_BP_DIRECT	angiogenesis	83	2.81738	3.82e-15	ACVRL1, NRP1, ROBO4, NRP2, FLT1, PLXND1, SERPINE1, TNFAIP2, FGF1, HS6ST1, ELK3, MYDGF, ESM1, HEY1, FGF9, SOX18, ANPEP, KDR, THSD7A, SLC12A6, VAV3, EGFL7, UNC5B, PRKCA, VASH1, HSPG2, PGF, RHOB, MMP14, CEACAM1, EMCN, COL4A2, ADAM15, TAL1, MMRN2, ANGPTL3, COL8A1, PRKD2, ANGPTL4, ITGA5, MFGE8, SCG2, RAPGEF3, LAMA5, COL15A1, RAMP2, CALCRL, SHC1, EPAS1, ECSCR, PDGFA, TGFA, NDNF, RASIP1, APOLD1, TYMP, A…	2595	223	16792	2.40845	2.34e-11	5.92e-12	5.81e-12
GOTERM_BP_DIRECT	cell adhesion	132	4.48065	3.53e-13	SEMA5A, SPON2, CSF3R, ICAM1, LOXL2, LGALS4, CDH6, CDH5, SIRPA, SCN1B, HABP2, CDON, CD96, ENTPD1, CD300A, PRKCE, PRKCA, ATP1B1, AZGP1, BCAM, COL4A3, TYRO3, CERCAM, COL8A1, PRKD2, TLN2, FREM2, EPHA3, CD151, PCDH10, NTM, NID2, PCDH17, EFNB2, PODXL, ABL2, SLAMF7, MYH10, MPDZ, CD99, VCAM1, AMBP, LRRN2, MCAM, SIGLEC10, FN1, L1CAM, IGSF11, COL1A1, CXCL12, COL5A1, PARVG, SSPN, CNTN1, ITGBL1, TGFBI, LGALS…	2595	459	16792	1.86091	2.19e-09	4.38e-10	4.3e-10
GOTERM_CC_DIRECT	extracellular exosome	770	26.1371	1.63e-75	GHITM, CLDN2, LIPA, PSMD6, SCP2, DPYSL2, XYLB, WLS, HPCAL1, RNASE6, PDZK1, UPB1, HSPG2, BCR, CLDN5, ACE2, RBP4, RBP5, SPARCL1, PADI2, UQCRC2, HPD, C5ORF46, TTYH3, ABCB1, ABCB6, SHMT2, SHMT1, TPRG1L, SLC5A1, SLC5A2, IQGAP2, C2, C3, C5, HSPH1, C6, CYB5R3, C7, PRKAR2B, PDGFD, PRKAR2A, MYO6, HAO2, LYN, GSTM3, HLA-DRB5, NAPSA, CADM4, FN1, LYZ, CP, AIF1L, BHMT, COL1A2, NAPEPLD, HRG, HLA-DRB1, LGMN, FER…	2762	2811	18224	1.80738	1.31e-72	1.31e-72	1.21e-72
GOTERM_CC_DIRECT	integral component of plasma membrane	357	12.1181	4.77e-25	EPHB6, SLC23A1, AQP9, AQP6, AQP7, SLC4A1, AQP2, ZDHHC2, HS6ST1, AQP3, SLC4A4, IL27RA, ICAM1, AQP1, GJA1, EDNRA, GPR176, EDNRB, ANPEP, GJA4, C3AR1, KDR, SLC12A6, CDON, SLC34A2, SLC6A19, HLA-H, ENTPD1, SLC6A18, SLC11A1, SLC34A1, HLA-B, HLA-C, HLA-A, BCAM, TYRO3, PLPP2, EPHA3, EPHA2, SLC22A3, SLC22A6, IGSF6, GYPC, CLCNKB, FPR1, CLCNKA, TGFA, LPAR2, FPR3, PCDH12, SLC5A1, CD1D, SLC5A2, TRPM2, APOM, TS…	2762	1415	18224	1.66468	3.84e-22	1.43e-22	1.32e-22
GOTERM_CC_DIRECT	mitochondrial matrix	126	4.27699	5.33e-25	DMGDH, ACSM3, CHPF, GLDC, NUDT1, ABAT, OGDHL, GLS, GCSH, ABHD10, NARS2, PDK4, FDXR, HADH, ACAD10, PDK2, PDK1, MCCC2, PHYKPL, GPT2, MCCC1, TRNT1, LARS2, BTD, PPA2, LACTB2, FDX1, ACOT2, SUCLG2, SUCLG1, ALDH7A1, TP53, ISCU, GCDH, FECH, SHC1, SHMT2, AK3, AK4, GLYAT, ACAT1, PRDX3, PRODH, DECR1, PCK2, PDHA1, AGXT2, ADHFE1, GOT2, ACADSB, ACSF2, COQ3, GLUD1, ALDH6A1, ACO2, MIPEP, GFM1, ALAS1, HIBADH, LRR…	2762	327	18224	2.54239	4.29e-22	1.43e-22	1.32e-22
GOTERM_CC_DIRECT	plasma membrane	835	28.3435	1.77e-24	CLDN2, SCAMP5, PREX2, PREX1, C3AR1, WLS, UNC5B, PDZK1, PHKA2, HSPG2, CLDN5, ACE2, CLDN8, TTYH3, ABCB1, TTYH2, ABCB6, FPR1, CLCNKB, IL20RB, CLCNKA, FPR3, SLC5A1, SLC5A2, C3, EPB41L5, UGT8, OR2I1P, PRKAR2B, PRKAR2A, KCNMB1, MYO6, EPB41L3, ABCA1, JAG2, LYN, NGFR, CADM3, HLA-DRB5, JAG1, ABCA3, ABCA8, L1CAM, FXYD4, DCHS1, HRG, HLA-DRB1, PIGR, PTH1R, JPH2, SMPD1, HLA-DPA1, MYOF, EMP2, EMP3, F3, SLC39A1…	2762	4121	18224	1.33692	1.42e-21	3.56e-22	3.29e-22
GOTERM_CC_DIRECT	cell surface	168	5.70265	4.3e-21	EPHB6, CD86, SCARB1, PLVAP, SPARC, FAM89B, EPO, PLAT, CLU, ANTXR1, ICAM1, CDH5, LGALS1, ADGRA2, PLAU, CAPN5, ENPP1, PTGFRN, PPFIA4, PDGFRB, HLA-H, CD93, SLC34A1, F2R, HLA-B, HLA-C, ANK3, HLA-A, HLA-F, PRLR, HLA-E, PROCR, ACE2, SLC9A3, SFRP1, TYROBP, ADAM15, MXRA8, PLA2R1, EPHA2, CSF1R, ABCB1, NOTCH1, NOTCH4, SDC3, C5AR1, PDGFB, PDGFA, SLC1A3, TGFA, LPAR2, SLC1A4, PHB, CD1D, IQGAP2, APOH, PROM2, F…	2762	542	18224	2.04517	3.46e-18	6.93e-19	6.4e-19
GOTERM_MF_DIRECT	oxidoreductase activity	74	2.51188	1.72e-13	DMGDH, ERO1A, OXNAD1, ALDH1L1, KIAA1191, AKR1B1, MSMO1, ETFA, FADS3, AIFM1, ALDH2, IYD, FDXR, AOX1, DHRS4L2, AASS, HSDL2, GSTO2, DCXR, DHDH, AKR1A1, SORD, CYBB, PIPOX, PTGR1, SDHB, PDIA5, SUMF1, ALDH3A2, F8, BDH2, GFOD1, BDH1, ALDH1A2, FAR2, L2HGDH, ALDH7A1, HPGD, ADH1C, MAOA, ADH1B, ETFDH, HSD17B12, CYP3A5, HSD17B10, ADH5, ADH6, FOXRED2, PRDX4, CYB5R3, ALDH1B1, MICAL1, ASPDH, SC5D, RDH13, CHML, …	2603	200	16881	2.39953	3.63e-10	3.63e-10	3.54e-10
GOTERM_MF_DIRECT	electron carrier activity	40	1.35777	2.21e-10	DMGDH, GCDH, NCF2, GLDC, ETFDH, AKR1B1, ETFA, COX5A, ADH5, LOXL2, AKR7A3, ALDH2, AIFM1, AOX1, SH3BGRL3, PHGDH, ACADM, ACAD10, ACAD8, NQO2, GLRX5, AKR1A1, DHDH, CYBB, SDHC, SDHD, ACADSB, SDHB, ALDH4A1, QDPR, ACOX2, ACOX1, IVD, FDX1, NOX4, NDUFS2, CYCS, NDUFS1, DEGS1, IDO1	2603	90	16881	2.88232	4.65e-07	1.72e-07	1.68e-07
GOTERM_MF_DIRECT	protein homodimerization activity	177	6.00815	2.45e-10	SCARB1, PLVAP, DGKD, CSF1, ABAT, SLC4A1, OLFML2A, IKZF3, PYCARD, STK10, LGALS1, RPS19, CREB3L3, CHEK2, ENPP1, PDK2, PDGFRA, CUBN, ACOT7, SDS, S100A1, ACTN1, SLC11A1, SLC34A1, CEP131, SETMAR, TAP1, HOGA1, HLA-G, MID1, PRLR, PGF, RUNX1, JAML, MSH3, CD8A, GPD1, MASP1, NBL1, ABCG1, PVALB, CSF1R, SLC22A6, BHLHB9, SHMT1, PDGFB, PDGFA, CORO1A, FBLN5, RAP1GAP, ADH5, ACAT1, PRDX4, FLRT3, STC2, HMOX1, APOE…	2603	730	16881	1.57244	5.16e-07	1.72e-07	1.68e-07
GOTERM_MF_DIRECT	receptor binding	100	3.39443	6.99e-10	CD86, TRAF3IP2, SERPINE1, ECI2, PLAT, CDH5, GJA1, SCP2, PDGFRB, F2R, IGFBP2, HLA-B, PIPOX, HLA-A, HLA-F, HLA-G, HLA-E, TYROBP, BTK, ACOT2, SLC27A2, ACOT4, NXPH4, VTCN1, KNG1, C3, PCSK1N, C5, ABL2, HACL1, HAO2, CD276, ABCA1, FZD1, LYN, CADM3, CADM4, EPHX2, RARRES2, CAV1, IDH1, LIF, EFNA1, PTPRD, CXCL10, DIAPH2, DAO, CXCL12, HRG, CD200, HILPDA, ADM, CROT, ARRB2, SLC6A3, CX3CL1, HNF4A, RACK1, LBP, J…	2603	353	16881	1.83717	1.47e-06	3.68e-07	3.59e-07
GOTERM_MF_DIRECT	extracellular matrix structural constituent	31	1.05227	1.03e-08	COL15A1, TNXB, LAMA1, LAMA4, UMOD, LAMC1, FBLN2, HAPLN1, ACAN, EFEMP2, COL27A1, LUM, TFPI2, BGN, MUC3A, COL1A1, COL3A1, CD4, VCAN, COL1A2, COL4A2, COL5A1, COL4A1, COL4A4, COL5A3, COL4A3, COL5A2, PXDN, COL4A5, CHI3L1, FBN1	2603	67	16881	3.00062	2.17e-05	4.35e-06	4.24e-06
KEGG_PATHWAY	Biosynthesis of antibiotics	97	3.2926	3.52e-19	ACAA2, GLDC, MSMO1, OGDHL, ENO1, ENO2, TM7SF2, GCSH, ACAA1, HADH, SDS, SDHC, CMBL, SDHD, SDHB, ALDH3A2, ACLY, SUCLG2, SUCLG1, IDNK, ALDH7A1, GCDH, IDI1, SHMT2, SHMT1, AK3, AK4, SDSL, PLA2G7, ACAT2, ADH5, ACAT1, LDHB, LDHA, ASL, PCK1, PRODH, HAO2, FDFT1, PCK2, PDHA1, ICMT, GOT1, IDH1, GOT2, PAFAH2, DAO, ACO1, ACO2, ACY1, HK2, ALDH2, DBT, PHGDH, ACADM, HMGCS2, AASS, ARG2, BCKDHB, AMT, AKR1A1, NME4,…	1304	212	6879	2.4137	1.03e-16	1.03e-16	8.05e-17
KEGG_PATHWAY	Staphylococcus aureus infection	41	1.39172	1.42e-18	C1QB, C1QA, SELPLG, ITGAM, C1S, C1R, C5AR1, PTAFR, CFI, ITGB2, FPR1, PLG, FPR3, ITGAL, C2, ICAM1, C3, C4B, C4A, C5, HLA-DMA, FCGR3A, HLA-DMB, C3AR1, FCGR1A, HLA-DOA, HLA-DQA2, HLA-DQA1, HLA-DPA1, HLA-DRB5, FGG, FCGR2A, HLA-DPB1, HLA-DRA, MASP1, FCGR2B, FCGR2C, HLA-DRB1, CFB, C1QC, HLA-DQB1	1304	54	6879	4.00533	4.17e-16	2.09e-16	1.62e-16
KEGG_PATHWAY	Carbon metabolism	60	2.03666	1.21e-15	GLDC, GPT, OGDHL, ENO1, ENO2, HK2, MCEE, PHGDH, ACADM, HIBCH, SDS, GPT2, AMT, SDHC, SDHD, SDHB, PKM, PCCA, EHHADH, CAT, PCCB, RGN, SUCLG2, SUCLG1, ALDOC, IDNK, ALDOB, AGXT, ALDOA, FBP1, GAPDH, DLD, FH, H6PD, ACSS2, ECHS1, SHMT2, SHMT1, DLST, PDHB, SDSL, ADH5, ACAT2, ACAT1, TKFC, HAO2, PDHA1, PKLR, MDH1, GOT1, IDH1, GOT2, GLUD1, ALDH6A1, SUCLA2, PC, PSAT1, ACO1, ACO2, PFKP	1304	113	6879	2.80105	3.59e-13	1.19e-13	9.27e-14
KEGG_PATHWAY	Valine, leucine and isoleucine degradation	35	1.18805	2.08e-15	ACAA2, ECHS1, HIBADH, ABAT, HSD17B10, ACAT2, ACAT1, HMGCL, MCEE, ALDH2, ALDH1B1, AUH, OXCT1, DBT, AOX1, HMGCS2, ACADM, HADH, ACAA1, HIBCH, MCCC2, ACAD8, BCKDHB, MCCC1, ACADSB, ALDH3A2, ALDH6A1, PCCA, IVD, EHHADH, PCCB, BCAT1, DLD, ALDH7A1, ALDH9A1	1304	47	6879	3.92842	6.2e-13	1.53e-13	1.19e-13
KEGG_PATHWAY	Metabolic pathways	329	11.1677	2.72e-14	DMGDH, AHCYL2, ACSM3, PANK1, GLDC, ABAT, ENO1, GBA3, ENO2, GLS, GCSH, PNP, SCP2, ANPEP, PLCE1, DHRS4L2, PTGDS, GLUL, XYLB, MCCC2, ST6GAL1, SDS, PHYKPL, MCCC1, ACSL5, ACSL4, CMBL, HOGA1, UPB1, BTD, ACOT2, UQCRC1, SUCLG2, ACOT1, SUCLG1, IDNK, UQCRC2, HPD, ATP6V0D2, PLPP2, ALDH7A1, ACOT4, IDO1, CDS1, GCDH, MAOA, SHMT2, SHMT1, SDSL, PLA2G7, ADH5, ADH6, ACMSD, CYP27B1, UGT8, LDHB, LDHA, CYP2B6, RDH12,…	1304	1219	6879	1.42377	8e-12	1.6e-12	1.25e-12

## Sheet: Figure 6b
Category	Term	Count	GenesRatio	PValue	Genes	List Total	Pop Hits	Pop Total	Fold Enrichment	Bonferroni	Benjamini	FDR
GOTERM_BP_DIRECT	immune response	167	6.14196	2.05e-37	CD86, ADAMDEC1, GPR65, CCL4L2, LST1, IGHV3-23, DEFB1, CXCL13, IGLV8-61, IFI44L, IGLV2-8, CYSLTR2, PNP, IGKV1-16, IGKV1-17, RGS1, CCRL2, ENPP2, HLA-DOB, B2M, TNFRSF4, TRIM22, CD96, HLA-H, IGHV3-30, IL4R, IGHV3-33, SLC11A1, HLA-B, HLA-C, HLA-A, HLA-F, HLA-G, CHIT1, AZGP1, CD8B, CD8A, IGKV4-1, CLEC4E, IGSF6, C5AR1, IGHV4-59, CD1D, IGLV2-11, C3, IGLV1-40, IGLV6-57, IGLV1-47, IGLV2-14, HRH2, IGLV1-44,…	2414	478	19349	2.80033	1.39e-33	1.39e-33	1.35e-33
GOTERM_BP_DIRECT	regulation of immune response	95	3.49393	1.87e-30	CD40, SIGLEC9, IGHV3-23, TRAC, ITGB2, IGHV4-34, CD3G, IGHV1-46, TREM2, IGHV4-39, CD3E, SLA2, ITGAL, CD3D, TREM1, ICAM1, IGLV2-8, SPN, FCGR3A, IGKV1-16, IGKV1-17, IGLC3, IGLC2, B2M, CD33, CD96, LAG3, HLA-H, IGHV3-30, ITGA4, CD300A, IGHV3-33, HLA-B, HLA-C, HLA-A, HLA-F, HLA-G, OSCAR, TAPBP, TYROBP, CD8B, JAML, CD8A, IRF7, IGKV4-1, HCST, CARD11, IGLV3-19, COL17A1, KLRB1, IGHV4-59, IGLV3-1, CD1D, IGL…	2414	215	19349	3.54166	1.26e-26	6.32e-27	6.14e-27
GOTERM_BP_DIRECT	leukocyte migration	84	3.08937	6.8e-26	IGHM, CD84, ITGAM, IGHV3-23, ITGB2, IGHV4-34, IGHV1-46, IGHV4-39, SLC7A11, ITGAL, TREM1, ICAM1, JCHAIN, IGLV2-8, SPN, IGKV1-16, GRB14, IGKV1-17, IGLC3, ITGAX, SIRPA, IGLC2, SLC16A3, IGHV3-30, FCER1G, ITGA4, MMP1, ITGA3, IGHV3-33, MIF, ATP1B2, ATP1B1, MMP9, DOK2, CEACAM1, SLC7A7, SLC7A8, JAML, SLC7A9, LCK, IGKV4-1, CD48, ITGA5, CD44, IGLV3-19, SELPLG, GYPC, SDC3, IGHV4-59, IGLV3-1, IGLV2-11, IGLV3…	2414	196	19349	3.43514	4.6e-22	1.53e-22	1.49e-22
GOTERM_BP_DIRECT	cell adhesion	158	5.81096	1.03e-24	SPON2, SPON1, CSF3R, CLDN1, ICAM1, LOXL2, LGALS4, CDH6, CDH4, CDH3, CDH2, CCN5, CYP1B1, SIRPA, SVEP1, PLXNC1, CCN2, SCN1B, HABP2, CDON, CD96, POSTN, CD300A, PRKCE, ATP1B1, NPNT, AZGP1, BCAM, CLDN3, CLDN8, COL4A3, ADAM12, COL4A6, MXRA8, TYRO3, COL8A1, PKP1, TLN2, FREM2, EPHA3, FBLN7, PCDH10, NTM, DPT, PCDH17, PODXL, LPXN, SLAMF7, MYH10, SIGLEC14, VCAM1, CNTN6, LRRN2, MCAM, SIGLEC10, FN1, L1CAM, SE…	2414	551	19349	2.29841	6.96e-21	1.74e-21	1.69e-21
GOTERM_BP_DIRECT	inflammatory response	126	4.63406	2.17e-23	LOXL3, CXCL13, LIPA, PYCARD, C4B, CRHBP, C4A, CCRL2, C3AR1, LGALS9, TNFRSF4, GBP5, CD96, SLC11A1, CD180, CYBB, CYBA, MIF, DPEP1, ADAM8, PRKCQ, S100A9, SCG2, S100A8, IDO1, PTGFR, CSF1R, C5AR1, FPR1, LY96, PLD4, FPR3, UMOD, AGER, KNG1, C3, HRH1, C5, SCUBE1, CLEC7A, NLRP3, TSPAN2, CD14, AFAP1L2, TGFB1, RARRES2, LY86, LYZ, SELE, BMP6, SELP, CXCL10, CXCL11, NOX4, BMPR1B, NFKBID, CXCL6, CIITA, CXCL9, C…	2414	403	19349	2.50603	1.47e-19	2.94e-20	2.85e-20
GOTERM_CC_DIRECT	plasma membrane	976	35.8955	1.62e-64	IGHV3-23, SLA2, CLDN1, PREX2, PREX1, LIPH, TRBC2, C3AR1, WLS, IGHV3-30, UNC5B, IGHV3-33, PHKA2, SLC5A8, CLDN3, CLDN8, ORAI3, TTYH3, ABCB6, ABCB4, FPR1, CLCNKB, IL20RB, CLCNKA, FPR3, SLC5A1, PLA2G6, SLC5A2, IQGAP2, SLC5A3, C3, EPB41L5, UGT8, GRIN2A, OR2I1P, PRKAR2B, PIP5K1B, C19ORF33, ABCA1, JAG2, NGFR, CADM3, HLA-DRB5, FYB1, CADM1, LRBA, IGHV3-11, APCDD1L, FN1, ABCA8, L1CAM, CP, IL22RA1, FXYD4, N…	2516	4959	20164	1.57733	1.47e-61	1.47e-61	1.39e-61
GOTERM_CC_DIRECT	extracellular region	477	17.5432	1.05e-42	ADAMDEC1, SERPINE2, GMFG, IGHV3-23, SERPINE1, IL4I1, CRHBP, LIPC, IGKV1-16, IGKV1-17, LIPH, EVA1C, LIPG, PRSS8, CHGB, IGHV3-30, SERPINF1, IGHV3-33, DNAAF1, RNASE6, PRAP1, UNC13D, BCAM, BIN2, SPARCL1, PADI2, FREM1, CFB, CFD, PDGFA, ADAMTS12, PLA2G7, ABO, ADAMTS10, C2, ADAMTS16, C3, C5, CRACR2A, PRDX4, C6, C7, PDGFD, ST3GAL4, IGHA1, IGHA2, S100A11, NGFR, DNAH11, MCAM, IGHV3-11, FN1, LYZ, CP, COL1A1…	2516	2117	20164	1.80577	9.53e-40	4.76e-40	4.49e-40
GOTERM_CC_DIRECT	integral component of plasma membrane	362	13.3137	5.12e-42	OXTR, SLC23A1, AQP9, AQP6, AQP7, AQP4, SLC4A1, AQP2, ZDHHC2, HS6ST1, CLDN1, ICAM1, MILR1, GJA1, GPR176, C3AR1, SCN1B, EPHB3, CDON, SLC34A2, SLC6A19, HLA-H, SLC11A1, SLC34A1, HLA-B, HLA-C, HLA-A, BCAM, CLDN3, TYRO3, KCNQ3, PLPP2, EPHA3, PTGFR, SLC22A6, IGSF6, GYPC, PCDH10, ABCB4, CLCNKB, IL20RB, CLCNKA, SLC5A1, CD1D, SLC6A20, SLC5A3, PCDH17, TRPM2, GRIN2A, FLRT2, TSPAN8, TSPAN6, TSPAN7, TSPAN4, TS…	2516	1447	20164	2.00496	4.65e-39	1.55e-39	1.46e-39
GOTERM_CC_DIRECT	cell surface	193	7.0982	2.43e-35	SPARC, ENO2, ICAM1, LGALS3, LGALS1, LIPG, PTGFRN, IL15RA, HLA-H, SLC34A1, COL23A1, HLA-B, HLA-C, HLA-A, MIF, ANK3, HLA-F, SFRP1, KCNQ1, TYRO3, KCNQ3, MXRA8, SDC3, PDGFA, TGFA, UMOD, CD1D, IQGAP2, C3, ADAMTS15, GRIN2A, TSPAN8, SLAMF8, PROM2, FZD1, NGFR, L1CAM, TF, CD28, HRG, TDGF1, HLA-DRB1, ADA, CD200, CD22, ACHE, IGHM, CD40, HILPDA, SLC7A11, SLC6A1, PCSK6, SLC6A3, CD38, ANXA9, CD36, HAVCR1, CCR5…	2516	619	20164	2.49881	2.21e-32	5.52e-33	5.21e-33
GOTERM_CC_DIRECT	extracellular exosome	470	17.2858	6.92e-35	CYFIP2, UXS1, IGHV3-23, SERPINE1, SLC4A1, ENO2, IGKV1-17, PRSS8, PIP4K2C, WLS, CUBN, SERPINF1, DDX11, SYTL1, UPB1, SLC5A8, BCAM, PADI2, RPL28, HPD, CFB, FREM2, CFD, C5ORF46, TTYH3, ABCB6, SHMT2, ABCB4, AGAP2, NEDD4L, SLC5A1, SLC5A2, IQGAP2, ADH6, C2, C3, C5, LDHA, PRDX4, C6, FLRT2, C7, PRKAR2B, PLCG2, SFN, NCKAP1L, IGHA1, IGHA2, S100A11, PROM2, GSTM3, HLA-DRB5, NEBL, FN1, LYZ, CP, AIF1L, EHD2, BH…	2516	2217	20164	1.69902	6.29e-32	1.26e-32	1.19e-32
GOTERM_MF_DIRECT	extracellular matrix structural constituent	57	2.09636	5.11e-16	SPON1, SPARC, COL14A1, EDIL3, FGB, FGA, POSTN, COL27A1, VWF, COL23A1, FGG, NPNT, MUC3A, COL4A2, COL4A1, COL4A4, COL4A3, PXDN, COL4A6, COL8A2, COL4A5, COL8A1, ZP3, MATN2, COL17A1, COL15A1, TNXB, LAMA2, COL11A1, LAMA4, LAMA3, FGL2, DPT, FBLN1, PRELP, UMOD, THBS2, LTBP1, THSD4, THBS3, ACAN, ABI3BP, CTHRC1, LUM, TFPI2, FN1, COL1A1, MFAP4, COL3A1, CD4, FRAS1, COL1A2, COL5A1, COL5A3, COL5A2, TGFBI, COL…	2443	138	18770	3.17349	1.12e-12	1.03e-12	1.01e-12
GOTERM_MF_DIRECT	antigen binding	56	2.05958	6.99e-15	SPON2, IGHM, CD40, IGHV3-21, IGHV3-23, IGHV4-34, IGHV1-46, IGHV4-39, JCHAIN, IGLV2-8, IGHG3, IGHG1, IGKV1-16, IGKV1-17, TRBC2, IGLC3, IGLC2, IGHV5-51, LAG3, IGHV3-30, IGHV3-74, IGHV3-33, IGHV1-18, TAPBP, IGHD, IGKV4-1, CD48, IGLV3-19, IGHV4-59, IGLV3-1, IGHV1-24, IGHV3-49, LILRA2, ABO, IGLV2-11, IGLV3-25, IGLV1-40, IGLV1-47, IGKC, IGLV6-57, IGLV2-14, IGLV3-21, IGLV1-44, TSPAN4, IGKV3-15, IGHA1, I…	2443	141	18770	3.05147	1.41e-11	7.04e-12	6.9e-12
GOTERM_MF_DIRECT	receptor binding	106	3.89849	6.46e-13	SERPINE2, SERPINE1, SLA, PLAT, ABCA12, CLU, GJA1, PLXNC1, IGFBP1, HLA-H, IGFBP2, HLA-B, HLA-A, HLA-F, HLA-G, STX1B, TYROBP, PGR, HHLA2, NXPH4, LPL, VTCN1, MCHR1, MST1L, KNG1, C3, C5, TESPA1, IGFBP6, PPARGC1A, CD276, ABCA1, FZD1, BTNL9, FYB1, TNFSF14, BTN2A2, CADM1, TNFSF15, RARRES2, CAV1, TNK2, FN1, CXCL10, AMACR, PTPRC, CXCL12, TNFSF9, TNFSF8, HRG, TDGF1, CD22, BEX5, TENM2, WNT2B, HILPDA, CXCL1,…	2443	401	18770	2.03096	1.3e-09	4.34e-10	4.25e-10
GOTERM_MF_DIRECT	heparin binding	59	2.16992	1.98e-12	TENM1, CXCL6, NRP2, CXCL8, SERPINE2, PCSK6, CXCL13, FGF1, SERPINA5, FGF7, LIPC, FGF9, MDK, EVA1C, LIPH, LIPG, CCN5, CCN2, POSTN, COL23A1, NAV2, PGF, TGFBR3, SFRP1, ANGPTL3, ANG, HBEGF, FBLN7, RTN4R, TNXB, COL11A1, LPL, NDNF, PRELP, THBS2, FSTL1, THBS4, KNG1, THBS3, ADAMTS15, GPNMB, ABI3BP, APOB, PLA2G2D, F11, FN1, BMP7, SOD3, VEGFA, SELP, NELL1, CXCL10, CXCL11, PTPRC, COL5A1, COL5A3, SAA1, HRG, F…	2443	172	18770	2.63551	3.99e-09	9.98e-10	9.78e-10
GOTERM_MF_DIRECT	identical protein binding	317	11.6587	6.52e-12	GLTP, UXS1, PRF1, ABAT, AQP4, IKZF1, ERFE, ACCS, ENO2, IKZF3, AQP3, CLDN1, PNP, LGALS1, RPS19, CREB3L3, RASSF5, CHEK2, LUC7L, PIP4K2C, B2M, TRIM22, WLS, GBP5, TSPYL1, PHYKPL, SLC34A1, COL23A1, MIF, HLA-G, SFRP1, CLDN3, DDX39B, IFI27, CLDN8, KCTD13, BTK, RBCK1, SPATA18, NBL1, ATF3, L3MBTL1, SPTBN5, SLC22A6, SHMT2, SDC3, PDGFA, CLCNKA, GATA3, PLA2G6, CD79A, LDHA, PRDX4, SLAMF8, HMOX1, SLAMF7, SFN, …	2443	1704	18770	1.42932	1.31e-08	2.63e-09	2.57e-09
KEGG_PATHWAY	Cell adhesion molecules	68	2.50092	6.39e-18	CD86, CNTNAP1, CD40, ITGAM, ITGB2, LRRC4, ITGAL, CLDN1, ICAM1, SPN, CDH4, CDH3, CDH2, CDH1, HLA-DOA, HLA-DOB, HLA-DPA1, ITGA4, HLA-B, HLA-C, HLA-A, HLA-F, HLA-G, CLDN11, CLDN10, VCAN, CLDN3, CD8B, CD8A, CLDN8, CLDN19, CLDN16, HLA-DQB1, NLGN1, SELPLG, SDC3, NRXN3, NRXN2, VTCN1, HLA-DMA, HLA-DMB, NCAM1, TIGIT, HLA-DQA2, CD99, HLA-DQA1, CD276, CADM3, HLA-DRB5, VCAM1, CADM1, L1CAM, SELE, SELP, CD2, C…	1264	149	8112	2.92889	2.14e-15	2.14e-15	1.73e-15
KEGG_PATHWAY	Complement and coagulation cascades	43	1.58146	2.27e-13	C1QB, CFD, C1QA, SERPINA1, ITGAM, C1S, C5AR1, ITGB2, SERPINE1, PLAT, PLG, TFPI, CLU, KNG1, C2, SERPINA5, C3, C4B, C4A, C5, C6, C7, PLAU, C3AR1, ITGAX, BDKRB2, VSIG4, FGB, FGA, CR1, VWF, F10, F12, FGG, F11, PLAUR, F3, PROCR, MASP1, KLKB1, CFB, C1QC, F2RL3	1264	85	8112	3.24661	7.6e-11	3.8e-11	3.06e-11
KEGG_PATHWAY	Phagosome	61	2.24347	5.55e-13	SCARB1, ITGAM, NCF1, NCF2, NCF4, ITGB2, TCIRG1, CTSS, TUBA1B, TUBB6, FCGR3A, TUBA1A, SEC61G, CD36, HLA-DOA, HLA-DOB, HLA-DPA1, HLA-B, CYBB, HLA-C, TAP1, CYBA, HLA-A, HLA-F, HLA-G, TUBB2B, TLR6, ITGA5, PLA2R1, RAB7B, ATP6V0D2, ATP6V1B1, HLA-DQB1, TLR2, ATP6V1A, THBS2, CORO1A, THBS4, THBS3, C3, HLA-DMA, TUBA3D, HLA-DMB, CLEC7A, ATP6V0A4, CD14, ATP6V1G3, FCGR1A, HLA-DQA2, HLA-DQA1, ATP6V1C2, MSR1, H…	1264	152	8112	2.57553	1.86e-10	6.2e-11	5e-11
KEGG_PATHWAY	Staphylococcus aureus infection	45	1.65502	1.72e-12	C1QB, CFD, C1QA, SELPLG, ITGAM, C1S, C5AR1, PTAFR, ITGB2, FPR1, DEFB1, PLG, FPR3, ITGAL, C2, ICAM1, C3, C4B, C4A, C5, HLA-DMA, FCGR3A, HLA-DMB, C3AR1, FCGR1A, HLA-DOA, HLA-DOB, HLA-DQA2, HLA-DQA1, HLA-DPA1, HLA-DRB5, FGG, SELP, KRT18, FCGR2A, KRT17, HLA-DPB1, HLA-DRA, MASP1, FCGR2B, FCGR2C, HLA-DRB1, CFB, C1QC, HLA-DQB1	1264	96	8112	3.00831	5.75e-10	1.44e-10	1.16e-10
KEGG_PATHWAY	Rheumatoid arthritis	42	1.54469	4.59e-11	ATP6V1A, CD86, CXCL6, FLT1, CXCL8, ITGB2, CXCL1, TCIRG1, ITGAL, CXCL2, CXCL5, TNFSF13B, ICAM1, HLA-DMA, HLA-DMB, CCL5, CTSK, CCL3, ATP6V0A4, ATP6V1G3, HLA-DOA, HLA-DOB, HLA-DQA2, HLA-DQA1, ATP6V1C2, HLA-DPA1, HLA-DRB5, TGFB1, MMP1, CCL20, IL18, VEGFA, CXCL12, HLA-DPB1, CD28, HLA-DRA, TEK, ATP6V0D2, HLA-DRB1, ATP6V1B1, HLA-DQB1, TLR2	1264	93	8112	2.89833	1.54e-08	3.08e-09	2.48e-09

## Sheet: Figure 6c
Category	Term	Count	%	PValue	Genes	List Total	Pop Hits	Pop Total	Fold Enrichment	Bonferroni	Benjamini	FDR
GOTERM_BP_DIRECT	ATP synthesis coupled electron transport	5	1	6.74e-06	MT-ND4L, MT-ND4, MT-ND5, MTCO2P12, MT-CO2	413	7	19349	33.4642	0.0151635	0.0109825	0.0109147
GOTERM_BP_DIRECT	mitochondrial electron transport, NADH to ubiquinone	9	1.8	9.69e-06	MT-ND6, MT-ND4L, MT-ND4, NDUFS8, MT-ND5, NDUFA3, MT-ND2, MT-ND3, MT-ND1	413	50	19349	8.43298	0.0217256	0.0109825	0.0109147
GOTERM_BP_DIRECT	opsonization	10	2	2.14e-05	CRP, IGHG3, IGHG4, IGHG1, IGHG2, IGKC, IGLC3, IGLC2, LBP, IGKV3-20	413	72	19349	6.50693	0.0474535	0.0162053	0.0161052
GOTERM_BP_DIRECT	peptide cross-linking	11	2.2	4.15e-05	IGHG3, IGHG4, IGHG1, IGHG2, IGKC, IGLC3, ABCA7, IGLC2, THBS1, EVPL, IGKV3-20	413	97	19349	5.31287	0.0898415	0.0230935	0.0229509
GOTERM_BP_DIRECT	aerobic respiration	7	1.4	5.09e-05	MT-ND4, NDUFS8, MT-CO1, MT-CO3, MT-CYB, ATP5F1D, MT-ND1	413	32	19349	10.2484	0.109053	0.0230935	0.0229509
GOTERM_CC_DIRECT	extracellular region	91	18.2	2.21e-10	SERPINA3, SPAG17, COL16A1, HSPB6, TNFAIP6, EPO, ELN, HP, CXCL1, CXCL2, NPIPB15, WFDC2, LOXL1, GHR, IGHG3, IGHG4, IGHG1, SHH, ISLR, IGHG2, MDK, ADAMTSL3, KDR, IGLC3, TIMP1, IGLC2, LBP, VSTM4, PTGDS, FGA, LAG3, HGF, SERPINF1, HSD11B1L, PCOLCE, HSPG2, MMP9, CES4A, UNC13D, ACE2, SLPI, ANGPTL8, CHI3L1, MMP19, SCG2, S100A8, CFB, CCDC40, CRP, NRN1, TNXB, C1S, NXPH4, LCAT, PRELP, PLG, THBS1, AGER, MST1L,…	437	2117	20164	1.98343	8.85e-08	8.85e-08	8.63e-08
GOTERM_CC_DIRECT	extracellular space	83	16.6	1.1e-09	SERPINA3, COL16A1, TNFAIP6, EPO, HP, HSPB1, CXCL1, CXCL2, WFDC2, LOXL1, GHR, IGHG3, LGALS4, IGHG4, IGHG1, SHH, IGHG2, C1QTNF6, IGLC3, TIMP1, IGLC2, LBP, PTGDS, TINAG, FGA, TPSG1, METRN, HGF, SERPINF1, PDE4C, PCOLCE, HSPG2, MMP9, CES4A, C1QL1, ACE2, KAT2A, SLPI, KIT, CHI3L1, MMP19, FAM20A, SCG2, CES3, S100A8, CFB, CRP, TNXB, C1S, SEMA3D, SEMA3B, CHRD, LCAT, PRELP, PLG, THBS1, MST1L, MUC1, IGKC, FR…	437	1911	20164	2.00407	4.39e-07	2.19e-07	2.14e-07
GOTERM_CC_DIRECT	blood microparticle	18	3.6	1.52e-08	FGA, SERPINA3, C1S, HP, PLG, CP, IGHG3, IGHG4, TF, IGHG1, IGHG2, IGKC, IGLC3, IGLC2, IGHA1, IGHA2, IGKV3-20, CFB	437	144	20164	5.76773	6.07e-06	1.72e-06	1.67e-06
GOTERM_CC_DIRECT	respiratory chain	10	2	1.72e-08	MT-ND6, MT-ND4L, MT-ND4, NDUFS8, MT-ND5, MT-CO1, MT-CO2, MT-CYB, MT-ND2, MT-ND3	437	32	20164	14.4193	6.87e-06	1.72e-06	1.67e-06
GOTERM_CC_DIRECT	extracellular exosome	83	16.6	7.64e-07	H2AX, CLIC6, SERPINA3, AMY2B, HP, DNHD1, HSPB1, WFDC2, H2AC18, IGHG3, GGTLC2, IGHG4, IGHG1, ISLR, BAIAP2L1, IGHG2, IGLC3, SH3BGRL3, TIMP1, IGLC2, LBP, PTGDS, GGT2, FGA, SLC6A19, SLC13A3, G6PD, SPINK1, SERPINF1, DCXR, PCOLCE, HSPG2, MMP9, NME1, ACE2, SLC9A3, SLC7A5, SLC5A8, SLPI, CHI3L1, FAM20A, CES3, SLC27A2, S100A8, CFB, TNXB, TNXA, IDUA, NPR3, LCAT, SLC3A1, PRELP, GDPD3, PLG, LRP2, THBS1, EVPL,…	437	2217	20164	1.72746	0.000306	6.11e-05	5.96e-05
GOTERM_MF_DIRECT	NADH dehydrogenase (ubiquinone) activity	10	2	5.94e-07	MT-ND6, MT-ND4L, MT-ND4, NDUFS8, MT-ND5, MT-CO1, NDUFA3, MT-ND2, MT-ND3, MT-ND1	414	46	18770	9.85612	0.000392	0.000392	0.000391
GOTERM_MF_DIRECT	antigen binding	12	2.4	0.000292	IGHG3, MFAP4, IGHG4, IGHG1, LAG3, IGHG2, IGKC, IGLC3, IGLC2, IGHA1, IGHA2, IGKV3-20	414	141	18770	3.85857	0.175057	0.0962064	0.0960607
GOTERM_MF_DIRECT	extracellular matrix structural constituent	11	2.2	0.000968	FGA, MFAP4, COL16A1, TNXB, ELN, TFPI2, CHI3L1, PRELP, PCOLCE, THBS1, THBS3	414	138	18770	3.61391	0.472214	0.181222	0.180948
GOTERM_MF_DIRECT	immunoglobulin receptor binding	9	1.8	0.00109832	IGHG3, IGHG4, IGHG1, IGHG2, IGKC, IGLC3, IGLC2, IGHA1, IGHA2	414	94	18770	4.34089	0.515814	0.181222	0.180948
GOTERM_MF_DIRECT	protein binding	304	60.8	0.00184368	HDAC10, MT-CO1, ZMYND8, AQP9, MT1X, MT-ND2, MT-ND3, H2AC18, MT-ND1, RPS15, LGALS4, KRTCAP3, COMTD1, BAIAP2L1, CREB3L3, WDR90, KDR, MS4A14, OXER1, LUC7L, PTGDS, VSTM4, CDK5RAP3, TSPYL2, SLC6A19, SERPINF1, MAPK8IP3, HSPG2, UNC13D, ACE2, ARMC5, SLPI, AGTR1, MT1F, MT-CO2, TRIB3, RBCK1, MT-CO3, RIN1, PLPP3, CFB, NECAB2, NUMBL, NECAB3, RRAD, PPP1R35, IL20RB, SLC6A20, NKAIN4, CRACR2B, ZNHIT1, DHX34, HAO…	414	12518	18770	1.10104	0.704165	0.220743	0.220409
KEGG_PATHWAY	Diabetic cardiomyopathy	22	4.4	1.89e-08	MT-ND6, MT-ND4L, G6PD, MT-ND4, MT-ND5, MT-CO1, NDUFA3, GFPT2, MT-ND2, ATP5F1D, AGER, MT-ND3, MMP9, MT-ATP8, TGFBR2, MT-ND1, MT-ATP6, NDUFS8, AGTR1, MT-CO2, MT-CO3, MT-CYB	199	203	8112	4.41775	4.62e-06	4.62e-06	4.5e-06
KEGG_PATHWAY	Oxidative phosphorylation	17	3.4	1.4e-07	MT-ND6, MT-ND4L, MT-ND4, MT-ND5, MT-CO1, NDUFA3, TCIRG1, MT-ND2, ATP5F1D, MT-ND3, MT-ATP8, MT-ND1, MT-ATP6, NDUFS8, MT-CO2, MT-CO3, MT-CYB	199	134	8112	5.17153	3.42e-05	1.71e-05	1.67e-05
KEGG_PATHWAY	Thermogenesis	20	4	3.46e-06	MT-ND6, MT-ND4L, MT-ND4, SMARCD3, MT-ND5, MT-CO1, NDUFA3, MT-ND2, ATP5F1D, MT-ND3, MT-ATP8, MT-ND1, MT-ATP6, SLC25A29, NDUFAF8, NDUFS8, CREB3L3, MT-CO2, MT-CO3, MT-CYB	199	232	8112	3.51412	0.000845	0.000282	0.000275
KEGG_PATHWAY	Chemical carcinogenesis - reactive oxygen species	17	3.4	0.000106	MT-ND6, MT-ND4L, MT-ND4, MT-ND5, MT-CO1, HGF, NDUFA3, MT-ND2, ATP5F1D, MT-ND3, MT-ATP8, MT-ND1, MT-ATP6, NDUFS8, MT-CO2, MT-CO3, MT-CYB	199	223	8112	3.10756	0.0255121	0.00646045	0.00630159
KEGG_PATHWAY	Parkinson disease	18	3.6	0.00026	MT-ND6, MT-ND4L, MT-ND4, MT-ND5, MT-CO1, NDUFA3, MT-ND2, ATP5F1D, MT-ND3, MT-ATP8, MT-ND1, MT-ATP6, UCHL1, NDUFS8, MT-CO2, MT-CO3, MT-CYB, SLC39A4	199	266	8112	2.75845	0.0614645	0.0126853	0.0123733

## Sheet: Figure 6d
Category	Term	Count	%	PValue	Genes	List Total	Pop Hits	Pop Total	Fold Enrichment	Bonferroni	Benjamini	FDR
GOTERM_BP_DIRECT	receptor-mediated endocytosis	35	3.14465	2.76e-09	COLEC12, CD163L1, TMPRSS4, IGHV4-34, HP, TMPRSS2, IGHV4-39, LRP2, LRP8, LOXL2, IGLV2-11, IGLV1-40, IGLV6-57, IGKC, IGKV1-17, IGLV1-44, IGLC3, ENPP2, IGKV3-15, IGLC2, CD36, APOB, TINAG, LDLR, CUBN, AMN, IGHV3-30, IGHV3-11, IGKV1-5, SSC5D, IGLV2-23, SAA1, IGKV4-1, MASP1, IGKV3-20	986	186	16792	3.20465	1.01e-05	6.84e-06	6.8e-06
GOTERM_BP_DIRECT	complement activation	23	2.06649	3.73e-09	IGHV3-30, C1R, IGHV3-11, IGKV1-5, IGHV4-34, IGHV4-39, IGHG3, IGLV2-11, IGHG1, IGHG2, IGLV1-40, C6, IGLV6-57, IGKC, IGKV1-17, IGLV2-23, IGLV1-44, IGKV4-1, IGKV3-15, IGLC3, MASP1, IGLC2, IGKV3-20	986	87	16792	4.5023	1.37e-05	6.84e-06	6.8e-06
GOTERM_BP_DIRECT	complement activation, classical pathway	24	2.15633	9.67e-09	IGHV3-30, C1R, IGHV3-11, IGKV1-5, IGHV4-34, IGHV4-39, IGHG3, IGLV2-11, IGLL5, IGHG1, IGHG2, IGLV1-40, C6, IGLV6-57, IGKC, IGKV1-17, IGLV2-23, IGLV1-44, IGKV4-1, IGKV3-15, IGLC3, SUSD4, IGLC2, IGKV3-20	986	99	16792	4.12859	3.54e-05	1.18e-05	1.17e-05
GOTERM_BP_DIRECT	proteolysis	61	5.48068	9.84e-08	ADAMDEC1, CPXM2, IGHV4-34, IGHV4-39, ADAMTSL1, IGHG3, IGHG1, IGHG2, IGKV1-17, ANPEP, ADAMTSL3, IGLC3, IGLC2, IGHV3-30, MMP1, HGF, FBXO2, PCOLCE, F2, MMP9, ASRGL1, BACE2, NPEPL1, ADAM12, IGKV4-1, DPEP1, ADAM8, MASP1, PAPPA2, KLK1, C1R, HTRA3, TMPRSS4, PAPLN, KLK4, TMPRSS2, PLG, LRP8, DPP4, IGLV2-11, ADAMTS16, ADAMTS14, RELN, IGLV1-40, IGKC, IGLV6-57, IGLV1-44, IGKV3-15, CPA4, NAPSA, GGT6, IGHV3-11…	986	500	16792	2.07771	0.00036	9.01e-05	8.96e-05
GOTERM_BP_DIRECT	cell adhesion	57	5.12129	1.52e-07	SEMA5A, SRPX, SPON1, TNFAIP6, ITGB4, MSLN, CX3CL1, LOXL2, COMP, CDH3, CHL1, ITGB8, EMILIN1, CD36, ITGB6, TINAG, EPHA4, VWF, APLP1, AJAP1, CLDN10, COL6A1, ADAM12, PECAM1, ITGA8, CERCAM, COL6A3, PKP1, CDH13, TLN2, CDH17, FREM2, CD44, CX3CR1, RELN, EFS, PODXL, HAS3, S1PR1, NCAM1, CTNNAL1, OPCML, NLGN4X, VCAM1, LAMB3, LRRN2, CNTN6, SORBS2, PARVB, L1CAM, COL1A1, PPFIBP1, COL5A1, FAP, COL7A1, CD9, CNTN4	986	459	16792	2.11489	0.000557	9.61e-05	9.56e-05
GOTERM_CC_DIRECT	extracellular exosome	294	26.4151	2.42e-27	GLTP, IL1RN, TFRC, ACSM1, SERPINE1, ABAT, SLC4A1, SLC4A4, AQP1, LGALS3, BAIAP2L1, LGALS1, IGKV1-17, ANPEP, CUBN, SLC6A19, TMEM52B, FBXO2, PRKCD, MYO7B, SLC6A13, SYTL1, PDZK1, KNL1, UPB1, ACE2, RBP4, SLC5A8, CLDN3, SLPI, ZNF711, HPRT1, PLPP3, HPD, ATP6V0D2, MXRA5, CFTR, FREM2, PLPP1, PFN2, GPM6A, SLC22A6, ENPEP, ABCB1, KLK1, CRABP2, SHMT1, SLC22A2, NEDD4L, UMOD, PCDH12, SLC5A1, EVPL, ACMSD, PKHD1,…	1045	2811	18224	1.82395	1.21e-24	1.21e-24	1.14e-24
GOTERM_CC_DIRECT	apical plasma membrane	70	6.28931	9.33e-25	ACY3, SLC2A1, SLC2A2, TCIRG1, PTH1R, AQP1, SLC22A12, UPK1B, CA4, CD36, SLC22A11, CUBN, AMN, SLC34A1, IGFBP2, CYP4A11, ANXA13, ANK2, PDZK1, AJAP1, SLC9A3, SCNN1G, SLC7A5, SLC5A8, SLC7A9, SCNN1B, CDHR2, SCNN1A, DPEP1, RHCG, ATP6V0D2, CFTR, ATP6V1B1, SLC22A4, ENPEP, ABCB1, SLC1A1, STK39, SLC5A12, UMOD, LRP2, SLC5A1, SLC6A20, DPP4, PKHD1, DUOX1, MUC1, PODXL, ATP6V0A4, PROM1, SLC17A3, PROM2, SPTBN2, S…	1045	291	18224	4.195	4.67e-22	2.33e-22	2.21e-22
GOTERM_CC_DIRECT	integral component of plasma membrane	167	15.0045	6.19e-20	CHRM3, STEAP3, TFRC, CD82, AQP9, SLC4A1, SLC4A3, PVR, SLC4A4, AQP1, CYSLTR2, EDNRB, VSIG2, ANPEP, ENPP2, KDR, SLC16A7, SLC39A5, SLC39A8, EPHB2, MFSD2A, SLC16A5, PDGFRA, EPHA4, SLC6A19, SLC6A18, KCNH6, SLC34A1, SLC6A13, TMEM130, SCNN1G, SLC5A8, CLDN3, ADCY9, SCNN1B, SLCO2A1, SCNN1A, AGTR1, APLNR, ADAM8, ROR2, RHCG, PLPP3, PLPP1, SLC22A4, PTGFR, SLC22A6, ENPEP, CALCRL, SLC22A2, NPR3, SLC1A1, CLCNKB…	1045	1415	18224	2.0582	3.1e-17	1.03e-17	9.78e-18
GOTERM_CC_DIRECT	plasma membrane	359	32.2552	2.25e-19	IL1RN, TFRC, C2ORF88, AQP9, SERPINE1, SLC4A1, SLC4A3, SLC4A4, GLDN, AQP1, LGALS3, BAIAP2L1, EDNRB, IGKV1-17, LIPH, KDR, EPHB2, MFSD2A, CUBN, EPHA4, SLC6A19, SLC6A18, IGHV3-30, IL1R2, SLC34A1, PRKCD, SLC6A13, SYTL1, ANK2, PDZK1, ANK3, CACNA2D4, ANK1, FCAMR, AR, ACE2, SLC5A8, ADCY9, KCNQ1, CLDN8, AGTR1, IGKV4-1, TRIB3, TLN2, RIN1, PLPP3, CFTR, FREM2, PLPP1, SLC22A4, PTGFR, GPM6A, SLC22A6, ENPEP, AB…	1045	4121	18224	1.51922	1.13e-16	2.81e-17	2.67e-17
GOTERM_CC_DIRECT	extracellular space	150	13.4771	1.96e-15	SPON1, IL1RN, TFRC, SERPINE1, HP, IHH, DEFB1, CXCL13, ERFE, PVR, CLEC18A, GLDN, TSKU, LOXL1, LOXL2, COMP, IGHG3, LGALS3, IGHG1, LGALS1, LIPC, IGHG2, FGF9, ANPEP, LIPH, DPYSL3, ENPP2, GGT1, IGFBP1, IGHV3-30, SPINK1, HGF, ANXA13, IGFBP2, PCOLCE, CHIT1, ACE2, RBP4, SLPI, MTHFD2, DPEP1, MASP1, S100A9, SCG2, SEMA7A, FBLN1, PODXL, FLRT3, PDGFD, SFN, APOB, PROM1, CPA4, SPTBN2, KL, NAPSA, VCAM1, LIF, IGF…	1045	1347	18224	1.94201	9.99e-13	1.96e-13	1.86e-13
GOTERM_MF_DIRECT	serine-type endopeptidase activity	39	3.50404	6.96e-08	KLK1, C1R, HTRA3, TMPRSS4, IGHV4-34, HP, TMPRSS2, KLK4, PLG, IGHV4-39, DPP4, IGLV2-11, IGHG3, IGHG1, IGLV1-40, IGHG2, IGLV6-57, IGKC, IGKV1-17, IGLV1-44, IGLC3, IGKV3-15, IGLC2, IGHV3-30, MMP1, HGF, IGHV3-11, IGKV1-5, F2, MMP9, F3, PROC, FAP, IGLV2-23, IGKV4-1, ADAM8, TLL1, MASP1, IGKV3-20	975	255	16881	2.648	8.35e-05	8.35e-05	8.27e-05
GOTERM_MF_DIRECT	antigen binding	21	1.88679	1.47e-06	IGHV3-30, IGHV3-11, IGKV1-5, IGHV4-34, IGHV4-39, IGHG3, IGLV2-11, IGLL5, IGHG1, IGHG2, IGLV1-40, IGLV6-57, IGKC, IGKV1-17, IGLV2-23, IGLV1-44, IGKV4-1, IGKV3-15, IGLC3, IGLC2, IGKV3-20	975	103	16881	3.53001	0.00176312	0.000882	0.000874
GOTERM_MF_DIRECT	sodium:phosphate symporter activity	6	0.539084	6.56e-05	SLC20A1, SLC34A1, SLC17A1, SLC17A2, SLC17A3, SLC17A4	975	9	16881	11.5426	0.0757151	0.0249954	0.0247455
GOTERM_MF_DIRECT	sodium-independent organic anion transmembrane transporter activity	8	0.718778	0.000118	SLC22A12, SLC22A6, SLCO4A1, SLCO4C1, SLCO2A1, SLC22A8, SLC22A7, SLC22A11	975	21	16881	6.59575	0.132555	0.0249954	0.0247455
GOTERM_MF_DIRECT	inorganic anion exchanger activity	8	0.718778	0.000118	SLC22A12, SLC22A6, SLC4A11, SLC4A1, SLC22A8, SLC4A3, SLC4A4, SLC22A11	975	21	16881	6.59575	0.132555	0.0249954	0.0247455
KEGG_PATHWAY	Protein digestion and absorption	20	1.79695	3.22e-06	SLC6A19, KCNE3, COL11A1, COL22A1, SLC1A1, SLC3A1, DPP4, COL1A1, ACE2, SLC9A3, COL5A1, SLC7A9, XPNPEP2, KCNQ1, COL7A1, COL6A1, COL4A5, COL21A1, COL6A3, KCNN4	455	88	6879	3.43606	0.000848	0.000849	0.00081
KEGG_PATHWAY	Bile secretion	16	1.43756	3.22e-05	ABCB1, SLC10A2, AQP9, SLC2A1, ADCY2, ADCY1, SLC5A1, SLC4A4, AQP1, SLC9A3, ADCY9, SLC22A8, LDLR, SLC22A7, CFTR, ABCG2	455	69	6879	3.50578	0.00845554	0.00424568	0.00405269
KEGG_PATHWAY	ECM-receptor interaction	17	1.5274	0.00015	LAMB3, VWF, ITGB4, COL11A1, HMMR, COL1A1, COMP, RELN, COL5A1, COL6A1, ITGA8, COL4A5, COL6A3, ITGB8, ITGB6, CD36, CD44	455	87	6879	2.95423	0.0388296	0.0132002	0.0126002
KEGG_PATHWAY	Complement and coagulation cascades	14	1.25786	0.000485	FGB, FGA, SERPINA1, VWF, C1R, SERPINE1, PLAUR, PLG, F2, F3, SERPINA5, PROC, C6, MASP1	455	69	6879	3.06756	0.120126	0.0319864	0.0305325
KEGG_PATHWAY	Collecting duct acid secretion	8	0.718778	0.00145128	CLCNKB, SLC4A1, ATP6V0A4, TCIRG1, ATP6V1G3, ATP6V0D2, ATP6V1C2, ATP6V1B1	455	27	6879	4.47961	0.31847	0.0644716	0.0615411
